# Supplementary material for: Convergent consequences of parthenogenesis on stick insect genomes
Source: Sci Adv. 2022 Feb 23;8(8):eabg3842. doi: 10.1126/sciadv.abg3842 (PMC8865771; doi:10.1126/sciadv.abg3842)
Supplement: Supplementary file 2 — Data S1 [file sciadv.abg3842_data_s1.zip]

Archive with 1 entries (1 files):
- sciadv.abg3842_data_s1.xlsx
