# Supplementary material for: Convergent consequences of parthenogenesis on stick insect genomes
Source: Sci Adv. 2022 Feb 23;8(8):eabg3842. doi: 10.1126/sciadv.abg3842 (PMC8865771; doi:10.1126/sciadv.abg3842)
Supplement: Supplementary file 2 — Data S1 [file sciadv.abg3842_data_s1.zip › sciadv.abg3842_data_s1.xlsx]

## Sheet: SM_Table_4
# HOG = Hierarchical orthologous group; sequence name given if present as a one-to-one HOG in at least 3 sister sp pairs (else = NA)
# species codes = Tbi = T. bartmani, Tce = T. cristinae, Tps = T. poppensis, Tcm = T. californicum, Tpa = T. podura, Tte = T. tahoe, Tms = T. monikensis, Tdi = T. douglasi, Tsi = T. shepardi, and Tge = T. genevievae
HOG	Tbi	Tte	Tce	Tms	Tcm	Tsi	Tpa	Tge	Tps	Tdi
HOG_16078	TBI_10873-RA	TTE_09094-RA	TCE_09770-RA	TMS_08867-RA	TCM_08185-RA	TSI_06024-RA	Tpa_TRINITY_DN142460_c0_g5::Tpa_TRINITY_DN142460_c0_g5_i1::g.11427::m.11427	TGE_09646-RA	TPS_10085-RA	Tdi_TRINITY_DN32265_c9_g5::Tdi_TRINITY_DN32265_c9_g5_i1::g.6058::m.6058
HOG_16343	TBI_08140-RA	TTE_06511-RA	TCE_00269-RA	TMS_04386-RA	TCM_01427-RB	TSI_01885-RA	TPA_04737-RA	TGE_05508-RA	TPS_03276-RA	TDI_02993-RA
HOG_22467	TBI_01098-RA	TTE_02347-RA	TCE_03913-RA	TMS_01843-RA	TCM_00975-RA	TSI_00562-RA	TPA_00097-RA	TGE_00882-RA	TPS_00301-RA	TDI_01042-RA
HOG_16071	TBI_04389-RA	TTE_06626-RA	TCE_03770-RA	TMS_09841-RA	TCM_04262-RA	TSI_06784-RA	TPA_07303-RA	TGE_04030-RA	TPS_05409-RA	TDI_11480-RA
HOG_22464	TBI_00923-RA	TTE_01797-RA	TCE_04964-RA	TMS_01476-RA	TCM_03034-RA	TSI_06923-RA	TPA_01272-RA	TGE_03174-RA	TPS_08701-RA	TDI_03370-RA
HOG_16077	TBI_05333-RA	TTE_00670-RA	TCE_02907-RA	TMS_04061-RA	TCM_06449-RA	TSI_00821-RA	TPA_00812-RA	TGE_07039-RA	TPS_03618-RA	TDI_00718-RA
HOG_19716	TBI_12265-RA	TTE_11491-RA	TCE_09879-RA	TMS_12200-RA	TCM_07165-RA	TSI_08620-RA	TPA_16134-RA	TGE_08766-RA	TPS_12976-RA	TDI_08994-RA
HOG_19715	TBI_01332-RA	TTE_03786-RA	TCE_03586-RA	TMS_05246-RA	TCM_04210-RA	TSI_01485-RA	TPA_08294-RA	TGE_02076-RA	TPS_08816-RA	TDI_02327-RA
HOG_19714	TBI_04267-RA	TTE_05111-RA	TCE_02132-RA	TMS_10475-RA	TCM_03612-RA	TSI_01688-RA	TPA_04766-RA	TGE_07460-RA	TPS_08611-RA	TDI_10067-RA
HOG_17294	TBI_03087-RB	TTE_04996-RA	TCE_07139-RA	TMS_07120-RA	TCM_03736-RA	TSI_03346-RA	TPA_05317-RA	TGE_07446-RA	TPS_02700-RA	TDI_05265-RA
HOG_22507	TBI_03845-RA	TTE_02816-RA	TCE_02403-RA	TMS_02559-RA	TCM_01140-RA	TSI_01363-RA	TPA_06926-RA	TGE_05550-RA	TPS_14521-RA	TDI_01483-RA
HOG_4022	TBI_05286-RA	TTE_01935-RA	TCE_00427-RA	TMS_03404-RA	TCM_11474-RA	TSI_02484-RA	Tpa_TRINITY_DN125748_c3_g3::Tpa_TRINITY_DN125748_c3_g3_i2::g.12581::m.12581	TGE_03786-RA	TPS_00693-RA	TDI_00268-RA
HOG_13730	TBI_09485-RA	TTE_00985-RA	TCE_00271-RA	TMS_00887-RA	TCM_07971-RA	TSI_08904-RA	TPA_03643-RA	TGE_07705-RA	TPS_12223-RA	TDI_07533-RA
HOG_23443	TBI_08956-RA	TTE_07195-RA	Tce_TRINITY_DN87780_c0_g1::Tce_TRINITY_DN87780_c0_g1_i1::g.18442::m.18442	Tms_TRINITY_DN65660_c0_g1::Tms_TRINITY_DN65660_c0_g1_i1::g.20985::m.20985	TCM_13945-RA	TSI_08448-RA	TPA_01476-RA	TGE_07887-RA	TPS_06610-RA	TDI_08495-RA
HOG_23440	TBI_07804-RA	TTE_07837-RA	TCE_12780-RA	TMS_12822-RA	TCM_12724-RA	TSI_09084-RA	TPA_15688-RA	TGE_07268-RA	TPS_14640-RA	TDI_12176-RA
HOG_23441	TBI_01189-RA	TTE_01471-RA	TCE_00248-RA	TMS_10042-RA	TCM_01038-RA	TSI_05792-RA	TPA_00776-RA	TGE_03121-RA	TPS_02347-RA	TDI_00689-RA
HOG_23447	TBI_04754-RA	TTE_05641-RA	TCE_03021-RA	TMS_00997-RA	TCM_08051-RA	TSI_06878-RA	TPA_16265-RA	TGE_10603-RA	TPS_07173-RA	Tdi_TRINITY_DN68349_c0_g1::Tdi_TRINITY_DN68349_c0_g1_i1::g.17443::m.17443
HOG_22662	TBI_09977-RA	TTE_10761-RA	TCE_09429-RA	TMS_01293-RA	TCM_00907-RA	TSI_00652-RA	TPA_03671-RA	TGE_10166-RA	TPS_09651-RA	TDI_06390-RA
HOG_11384	TBI_08771-RA	TTE_08262-RA	TCE_09490-RA	TMS_07496-RA	TCM_05565-RA	TSI_03186-RB	TPA_01810-RA	TGE_06305-RA	TPS_06622-RA	TDI_06949-RA
HOG_19397	Tbi_TRINITY_DN49277_c0_g1::Tbi_TRINITY_DN49277_c0_g1_i1::g.12673::m.12673	Tte_TRINITY_DN18654_c0_g1::Tte_TRINITY_DN18654_c0_g1_i1::g.13668::m.13668	Tce_TRINITY_DN98751_c0_g2::Tce_TRINITY_DN98751_c0_g2_i1::g.13959::m.13959	Tms_TRINITY_DN17056_c0_g1::Tms_TRINITY_DN17056_c0_g1_i1::g.7085::m.7085	Tcm_TRINITY_DN106637_c3_g1::Tcm_TRINITY_DN106637_c3_g1_i2::g.3885::m.3885	Tsi_TRINITY_DN31898_c0_g1::Tsi_TRINITY_DN31898_c0_g1_i1::g.893::m.893	Tpa_TRINITY_DN138750_c0_g4::Tpa_TRINITY_DN138750_c0_g4_i1::g.11063::m.11063	Tge_TRINITY_DN47182_c1_g1::Tge_TRINITY_DN47182_c1_g1_i1::g.11895::m.11895	TPS_01359-RA	Tdi_TRINITY_DN27915_c0_g1::Tdi_TRINITY_DN27915_c0_g1_i1::g.2144::m.2144
HOG_17290	TBI_07634-RA	TTE_10345-RA	TCE_02286-RA	TMS_05600-RA	TCM_00701-RA	TSI_04808-RA	TPA_05205-RA	TGE_06637-RA	TPS_10302-RA	TDI_07120-RA
HOG_5980	TBI_00143-RA	TTE_00413-RA	TCE_00494-RA	TMS_01309-RA	TCM_00298-RA	TSI_01994-RA	Tpa_TRINITY_DN111029_c0_g1::Tpa_TRINITY_DN111029_c0_g1_i1::g.22319::m.22319	TGE_06698-RA	TPS_01157-RA	TDI_00182-RA
HOG_19391	TBI_06444-RA	TTE_02216-RA	TCE_03446-RA	TMS_04390-RA	TCM_09249-RA	TSI_03795-RA	TPA_11917-RA	TGE_07182-RA	TPS_01165-RA	TDI_00787-RA
HOG_19390	TBI_02552-RA	TTE_03711-RA	TCE_08033-RA	TMS_07594-RA	TCM_01009-RA	TSI_02972-RA	TPA_11066-RA	TGE_04866-RA	TPS_06935-RA	TDI_06033-RA
HOG_345	TBI_09207-RA	TTE_09808-RA	TCE_06785-RA	TMS_10703-RA	TCM_05446-RA	TSI_09525-RA	TPA_08586-RA	TGE_09675-RA	TPS_11013-RA	TDI_10023-RA
HOG_346	TBI_02502-RA	TTE_03469-RA	TCE_01986-RA	TMS_00961-RA	TCM_01814-RA	TSI_01304-RA	TPA_02710-RA	TGE_00999-RA	TPS_01927-RA	TDI_04900-RA
HOG_22262	TBI_05414-RA	TTE_01548-RA	TCE_10949-RA	TMS_07206-RA	TCM_04028-RA	TSI_02855-RA	TPA_15478-RA	TGE_04554-RA	TPS_05173-RA	TDI_03632-RA
HOG_341	TBI_06316-RA	TTE_09197-RA	TCE_02047-RA	TMS_08375-RA	TCM_07902-RA	TSI_06201-RA	Tpa_TRINITY_DN122086_c0_g1::Tpa_TRINITY_DN122086_c0_g1_i1::g.17401::m.17401	TGE_10653-RA	TPS_10263-RA	TDI_06046-RA
HOG_19409	TBI_00144-RA	TTE_00412-RA	TCE_00492-RA	TMS_01310-RA	TCM_00296-RA	TSI_01995-RA	TPA_03303-RA	TGE_06699-RA	TPS_01155-RB	TDI_00183-RA
HOG_343	TBI_06260-RA	TTE_12311-RA	TCE_00535-RA	Tms_TRINITY_DN14475_c0_g1::Tms_TRINITY_DN14475_c0_g1_i2::g.23126::m.23126	Tcm_TRINITY_DN93706_c0_g1::Tcm_TRINITY_DN93706_c0_g1_i3::g.17379::m.17379	TSI_12443-RA	TPA_01225-RA	TGE_07341-RA	TPS_09958-RA	Tdi_TRINITY_DN20548_c0_g2::Tdi_TRINITY_DN20548_c0_g2_i2::g.20459::m.20459
HOG_14295	TBI_01662-RA	TTE_01441-RA	Tce_TRINITY_DN105635_c1_g1::Tce_TRINITY_DN105635_c1_g1_i1::g.5485::m.5485	TMS_06803-RA	TCM_04777-RA	TSI_02973-RA	TPA_04166-RA	TGE_07730-RA	TPS_06073-RA	TDI_03856-RA
HOG_16838	TBI_08133-RA	TTE_00986-RA	TCE_00272-RA	TMS_00886-RA	Tcm_TRINITY_DN104213_c0_g1::Tcm_TRINITY_DN104213_c0_g1_i1::g.7166::m.7166	TSI_02102-RA	TPA_12767-RA	TGE_07701-RA	TPS_01215-RA	TDI_01336-RA
HOG_20872	TBI_04854-RA	TTE_06440-RA	TCE_03587-RA	TMS_07832-RA	Tcm_TRINITY_DN102255_c0_g2::Tcm_TRINITY_DN102255_c0_g2_i2::g.6738::m.6738	Tsi_TRINITY_DN8699_c0_g1::Tsi_TRINITY_DN8699_c0_g1_i1::g.6957::m.6957	Tpa_TRINITY_DN138713_c0_g3::Tpa_TRINITY_DN138713_c0_g3_i1::g.4004::m.4004	TGE_02415-RA	Tps_TRINITY_DN91395_c0_g1::Tps_TRINITY_DN91395_c0_g1_i2::g.5769::m.5769	Tdi_TRINITY_DN17845_c0_g1::Tdi_TRINITY_DN17845_c0_g1_i1::g.8306::m.8306
HOG_19150	Tbi_TRINITY_DN69296_c1_g3::Tbi_TRINITY_DN69296_c1_g3_i4::g.5522::m.5522	Tte_TRINITY_DN23550_c0_g1::Tte_TRINITY_DN23550_c0_g1_i2::g.12766::m.12766	TCE_05324-RA	TMS_11092-RA	TCM_09332-RA	TSI_10121-RA	TPA_04265-RA	TGE_06073-RA	TPS_10615-RA	TDI_02234-RA
HOG_3990	TBI_06429-RB	TTE_07990-RA	TCE_06747-RA	TMS_07410-RA	TCM_05621-RA	TSI_07903-RA	TPA_03753-RA	TGE_07614-RA	TPS_06382-RA	TDI_08478-RA
HOG_16671	TBI_01950-RA	TTE_08180-RA	TCE_06341-RA	TMS_03344-RA	TCM_03664-RA	TSI_05345-RA	TPA_01118-RA	TGE_03479-RA	TPS_07899-RA	TDI_08235-RA
HOG_16670	TBI_08072-RA	TTE_11555-RA	TCE_06148-RA	TMS_09836-RA	TCM_13080-RA	TSI_06663-RA	TPA_12109-RA	TGE_11947-RA	TPS_15465-RA	TDI_00410-RA
HOG_17841	TBI_05145-RA	TTE_01812-RA	TCE_04861-RA	TMS_01428-RA	TCM_03926-RA	TSI_04906-RA	TPA_12552-RA	TGE_04632-RA	TPS_02119-RA	TDI_03740-RA
HOG_19710	TBI_04994-RA	TTE_05933-RA	TCE_00537-RA	TMS_10331-RA	TCM_07086-RB	TSI_09766-RA	TPA_01227-RA	TGE_07342-RA	TPS_08177-RA	TDI_01953-RB
HOG_19370	TBI_08850-RA	TTE_07262-RA	TCE_11209-RA	TMS_07012-RA	TCM_09780-RA	TSI_06716-RA	TPA_05892-RA	TGE_08337-RA	TPS_06975-RA	TDI_07829-RA
HOG_16872	TBI_02581-RB	TTE_05015-RA	TCE_10410-RA	TMS_04878-RA	TCM_09666-RA	TSI_08195-RB	TPA_01424-RA	TGE_00873-RA	TPS_07515-RA	TDI_08119-RA
HOG_18245	TBI_02579-RA	TTE_06814-RA	TCE_03356-RA	TMS_04875-RA	TCM_06089-RA	TSI_04536-RA	TPA_01308-RA	TGE_00876-RA	TPS_06392-RA	TDI_09832-RA
HOG_19378	TBI_04635-RA	TTE_09884-RA	TCE_06157-RA	TMS_00530-RA	TCM_01357-RA	TSI_00749-RA	TPA_08625-RA	TGE_00048-RA	TPS_12572-RA	TDI_09001-RA
HOG_22009	TBI_02497-RA	TTE_01066-RA	TCE_02636-RA	TMS_12147-RA	Tcm_TRINITY_DN80973_c0_g1::Tcm_TRINITY_DN80973_c0_g1_i1::g.18006::m.18006	TSI_07195-RA	TPA_15882-RA	TGE_02864-RA	TPS_04769-RA	TDI_04361-RA
HOG_12700	TBI_09293-RA	TTE_08953-RA	TCE_04518-RA	TMS_05034-RA	TCM_07923-RA	TSI_08254-RA	TPA_06744-RA	TGE_08080-RA	TPS_06323-RA	TDI_02395-RA
HOG_22001	TBI_06646-RA	TTE_03709-RA	TCE_05843-RA	TMS_00368-RA	TCM_02196-RA	TSI_09184-RA	TPA_11725-RA	TGE_01561-RA	TPS_00991-RA	TDI_01720-RA
HOG_22002	TBI_03941-RA	TTE_04794-RA	TCE_00389-RA	TMS_00769-RA	TCM_03521-RA	TSI_01103-RA	TPA_00043-RA	TGE_01574-RA	TPS_00657-RA	TDI_00474-RA
HOG_22004	TBI_10396-RA	TTE_09978-RA	TCE_11316-RA	TMS_11326-RA	TCM_10254-RA	TSI_09957-RA	TPA_05280-RA	TGE_09329-RA	TPS_08823-RA	TDI_08389-RA
HOG_23846	TBI_04360-RA	TTE_03081-RA	TCE_11493-RA	TMS_10193-RA	Tcm_TRINITY_DN86911_c0_g1::Tcm_TRINITY_DN86911_c0_g1_i1::g.18588::m.18588	Tsi_TRINITY_DN9602_c0_g1::Tsi_TRINITY_DN9602_c0_g1_i1::g.19963::m.19963	TPA_07569-RA	TGE_03842-RA	TPS_11811-RA	Tdi_TRINITY_DN32494_c0_g1::Tdi_TRINITY_DN32494_c0_g1_i1::g.21091::m.21091
HOG_23847	TBI_09655-RA	Tte_TRINITY_DN30363_c0_g1::Tte_TRINITY_DN30363_c0_g1_i1::g.12291::m.12291	TCE_08878-RA	TMS_09363-RA	Tcm_TRINITY_DN99465_c0_g1::Tcm_TRINITY_DN99465_c0_g1_i4::g.11242::m.11242	Tsi_TRINITY_DN6954_c0_g1::Tsi_TRINITY_DN6954_c0_g1_i1::g.15648::m.15648	TPA_02944-RA	Tge_TRINITY_DN43224_c0_g1::Tge_TRINITY_DN43224_c0_g1_i1::g.11795::m.11795	TPS_11096-RA	TDI_08394-RA
HOG_23843	TBI_01681-RA	TTE_11910-RA	TCE_08774-RA	TMS_03350-RA	TCM_09084-RA	TSI_08437-RA	TPA_07437-RA	TGE_02135-RA	TPS_04313-RA	TDI_04217-RA
HOG_2319	TBI_10120-RA	TTE_08792-RA	TCE_13783-RA	TMS_10259-RA	TCM_07664-RA	TSI_13999-RA	TPA_06197-RA	TGE_10453-RA	TPS_10602-RA	TDI_13804-RA
HOG_4739	TBI_00121-RA	TTE_07013-RA	TCE_03632-RA	TMS_03045-RA	TCM_01295-RA	TSI_00025-RA	TPA_09003-RA	TGE_01142-RA	TPS_07593-RA	TDI_08681-RA
HOG_2312	TBI_00376-RA	TTE_00468-RA	TCE_00274-RA	TMS_00884-RA	TCM_00503-RA	TSI_00072-RA	TPA_00313-RB	TGE_00094-RA	TPS_00079-RA	TDI_00284-RA
HOG_23848	Tbi_TRINITY_DN62397_c0_g2::Tbi_TRINITY_DN62397_c0_g2_i1::g.12675::m.12675	Tte_TRINITY_DN4758_c0_g1::Tte_TRINITY_DN4758_c0_g1_i1::g.22811::m.22811	TCE_10658-RA	TMS_11547-RA	TCM_00085-RA	TSI_13506-RA	TPA_10516-RA	TGE_10473-RA	TPS_14243-RA	TDI_13115-RA
HOG_2311	TBI_11780-RA	TTE_11267-RA	TCE_11689-RA	TMS_10534-RA	Tcm_TRINITY_DN91795_c0_g1::Tcm_TRINITY_DN91795_c0_g1_i1::g.21593::m.21593	TSI_10006-RA	Tpa_TRINITY_DN111985_c0_g1::Tpa_TRINITY_DN111985_c0_g1_i1::g.22100::m.22100	TGE_06392-RA	TPS_06872-RA	TDI_07861-RA
HOG_298	TBI_04898-RA	TTE_05276-RB	TCE_02896-RA	TMS_07986-RA	TCM_11573-RA	TSI_06242-RA	TPA_11538-RA	TGE_05596-RB	TPS_14308-RA	TDI_05879-RA
HOG_299	TBI_04452-RA	TTE_00376-RA	TCE_03079-RA	TMS_00574-RA	TCM_12053-RA	TSI_04722-RA	TPA_01103-RA	TGE_03302-RA	TPS_01826-RA	TDI_00735-RA
HOG_295	Tbi_TRINITY_DN61685_c0_g1::Tbi_TRINITY_DN61685_c0_g1_i1::g.19688::m.19688	Tte_TRINITY_DN17924_c0_g1::Tte_TRINITY_DN17924_c0_g1_i1::g.22935::m.22935	Tce_TRINITY_DN89530_c0_g1::Tce_TRINITY_DN89530_c0_g1_i1::g.18620::m.18620	Tms_TRINITY_DN28845_c0_g1::Tms_TRINITY_DN28845_c0_g1_i1::g.21639::m.21639	Tcm_TRINITY_DN100495_c0_g1::Tcm_TRINITY_DN100495_c0_g1_i2::g.19342::m.19342	TSI_05505-RA	TPA_13599-RA	Tge_TRINITY_DN14647_c0_g1::Tge_TRINITY_DN14647_c0_g1_i1::g.19845::m.19845	TPS_03216-RA	Tdi_TRINITY_DN48609_c0_g1::Tdi_TRINITY_DN48609_c0_g1_i1::g.18816::m.18816
HOG_5859	TBI_01959-RA	TTE_03043-RA	TCE_01690-RA	TMS_06223-RA	TCM_02986-RA	TSI_04320-RA	TPA_13265-RA	TGE_02115-RA	TPS_01002-RA	TDI_03585-RA
HOG_291	Tbi_TRINITY_DN70451_c0_g3::Tbi_TRINITY_DN70451_c0_g3_i6::g.2885::m.2885	Tte_TRINITY_DN4077_c0_g1::Tte_TRINITY_DN4077_c0_g1_i1::g.14210::m.14210	Tce_TRINITY_DN99462_c0_g1::Tce_TRINITY_DN99462_c0_g1_i1::g.6289::m.6289	Tms_TRINITY_DN30992_c0_g4::Tms_TRINITY_DN30992_c0_g4_i1::g.5547::m.5547	Tcm_TRINITY_DN102956_c1_g2::Tcm_TRINITY_DN102956_c1_g2_i1::g.6256::m.6256	Tsi_TRINITY_DN30643_c0_g1::Tsi_TRINITY_DN30643_c0_g1_i1::g.8209::m.8209	Tpa_TRINITY_DN141947_c0_g3::Tpa_TRINITY_DN141947_c0_g3_i2::g.3155::m.3155	Tge_TRINITY_DN46797_c0_g1::Tge_TRINITY_DN46797_c0_g1_i1::g.6756::m.6756	Tps_TRINITY_DN90526_c0_g6::Tps_TRINITY_DN90526_c0_g6_i1::g.5842::m.5842	Tdi_TRINITY_DN30075_c0_g1::Tdi_TRINITY_DN30075_c0_g1_i1::g.4149::m.4149
HOG_17654	TBI_01395-RA	TTE_01823-RA	TCE_02410-RA	TMS_02107-RA	TCM_01282-RA	TSI_00388-RA	TPA_01490-RA	TGE_01180-RA	TPS_01651-RA	TDI_00640-RA
HOG_17656	TBI_09550-RA	TTE_09790-RA	TCE_10874-RA	TMS_12143-RA	TCM_12493-RA	TSI_08129-RA	TPA_04348-RA	TGE_10390-RA	Tps_TRINITY_DN94177_c0_g1::Tps_TRINITY_DN94177_c0_g1_i2::g.8796::m.8796	TDI_10571-RA
HOG_16498	TBI_10636-RA	TTE_08013-RA	TCE_08750-RA	TMS_06638-RA	TCM_07466-RB	TSI_13701-RA	TPA_15968-RA	TGE_04600-RA	TPS_08936-RA	TDI_10231-RA
HOG_17653	TBI_01099-RA	TTE_02346-RA	TCE_09586-RA	TMS_10949-RA	TCM_00978-RA	TSI_00565-RA	TPA_02159-RB	TGE_00883-RA	TPS_00302-RA	TDI_01043-RA
HOG_16493	TBI_04607-RA	TTE_05965-RA	TCE_09820-RA	TMS_09221-RA	TCM_08161-RA	TSI_01776-RA	TPA_01287-RA	TGE_08983-RA	TPS_07308-RA	TDI_07127-RA
HOG_270	TBI_10480-RA	TTE_05774-RA	TCE_09740-RA	TMS_06864-RA	TCM_09072-RA	TSI_12099-RA	TPA_16161-RA	TGE_06588-RA	TPS_09494-RA	TDI_10480-RA
HOG_16252	TBI_03605-RA	TTE_09678-RA	TCE_02506-RA	TMS_07428-RA	TCM_07024-RA	TSI_10257-RA	TPA_04397-RA	TGE_04983-RA	TPS_03792-RB	TDI_05206-RA
HOG_272	TBI_08305-RA	TTE_10929-RA	TCE_07611-RA	TMS_11187-RA	TCM_14516-RA	TSI_11265-RA	TPA_15911-RA	TGE_10333-RA	TPS_15574-RA	TDI_13747-RA
HOG_273	TBI_05616-RA	TTE_02728-RA	TCE_08491-RA	Tms_TRINITY_DN33045_c0_g1::Tms_TRINITY_DN33045_c0_g1_i1::g.21889::m.21889	Tcm_TRINITY_DN58306_c0_g1::Tcm_TRINITY_DN58306_c0_g1_i1::g.16444::m.16444	TSI_04347-RA	TPA_05775-RA	TGE_06085-RA	Tps_TRINITY_DN59469_c0_g2::Tps_TRINITY_DN59469_c0_g2_i1::g.15549::m.15549	TDI_06479-RA
HOG_16257	TBI_02144-RA	TTE_03516-RA	TCE_12204-RA	TMS_04285-RA	Tcm_TRINITY_DN104087_c0_g2::Tcm_TRINITY_DN104087_c0_g2_i1::g.9281::m.9281	TSI_09414-RA	TPA_14310-RA	TGE_05147-RA	TPS_13233-RA	TDI_12999-RA
HOG_16708	TBI_04296-RA	TTE_07159-RA	TCE_03444-RA	TMS_08815-RA	TCM_06647-RA	TSI_07796-RA	TPA_05065-RA	TGE_02969-RA	TPS_08412-RA	TDI_00780-RA
HOG_19975	TBI_01170-RA	TTE_00260-RA	TCE_02738-RA	TMS_00114-RA	TCM_00714-RA	Tsi_TRINITY_DN31551_c0_g1::Tsi_TRINITY_DN31551_c0_g1_i2::g.161::m.161	TPA_00754-RA	TGE_00002-RA	TPS_01246-RA	TDI_00011-RA
HOG_19974	TBI_01409-RA	Tte_TRINITY_DN64849_c0_g1::Tte_TRINITY_DN64849_c0_g1_i1::g.7845::m.7845	TCE_10474-RA	TMS_08898-RA	TCM_04792-RA	TSI_06611-RA	Tpa_TRINITY_DN133444_c0_g1::Tpa_TRINITY_DN133444_c0_g1_i3::g.6107::m.6107	TGE_07555-RA	TPS_05224-RA	TDI_05385-RA
HOG_279	TBI_03488-RA	TTE_05548-RA	TCE_03748-RA	TMS_04588-RA	TCM_03752-RA	TSI_05799-RA	TPA_01245-RA	TGE_08293-RA	TPS_02786-RA	TDI_08180-RA
HOG_16707	TBI_00153-RA	TTE_02437-RA	TCE_04787-RA	TMS_03417-RA	TCM_02716-RA	TSI_04676-RA	TPA_07918-RA	Tge_TRINITY_DN60790_c0_g1::Tge_TRINITY_DN60790_c0_g1_i1::g.11184::m.11184	TPS_03610-RA	TDI_02047-RA
HOG_19978	TBI_07473-RA	TTE_06710-RA	TCE_05140-RA	TMS_08937-RA	TCM_10775-RA	TSI_11290-RA	TPA_10988-RA	TGE_08538-RA	TPS_07666-RA	TDI_10921-RA
HOG_22487	TBI_09987-RA	TTE_09270-RA	TCE_11510-RA	TMS_11499-RA	TCM_08840-RA	TSI_11499-RA	TPA_07697-RA	TGE_10134-RA	TPS_10960-RA	TDI_08695-RA
HOG_962	TBI_03361-RA	TTE_03404-RA	TCE_02928-RA	TMS_04344-RA	TCM_08233-RA	TSI_04959-RA	TPA_07806-RA	TGE_05537-RA	TPS_11175-RA	TDI_11024-RA
HOG_22483	TBI_02486-RA	TTE_02120-RA	TCE_01699-RA	Tms_TRINITY_DN29386_c0_g1::Tms_TRINITY_DN29386_c0_g1_i1::g.17730::m.17730	TCM_02415-RA	TSI_01853-RA	TPA_01739-RA	TGE_02694-RA	TPS_01665-RA	TDI_01016-RA
HOG_1650	TBI_08666-RA	TTE_08036-RA	TCE_04947-RA	TMS_07801-RA	TCM_08277-RA	TSI_08888-RA	TPA_01433-RA	TGE_07525-RB	TPS_08435-RA	TDI_09106-RA
HOG_12012	TBI_08841-RA	TTE_06750-RA	TCE_04665-RA	TMS_10509-RA	TCM_11110-RA	TSI_10821-RA	TPA_02926-RA	TGE_08699-RA	Tps_TRINITY_DN94419_c0_g2::Tps_TRINITY_DN94419_c0_g2_i2::g.6731::m.6731	TDI_09876-RA
HOG_16381	TBI_02345-RA	TTE_08681-RA	TCE_11391-RA	TMS_08565-RA	TCM_01694-RA	TSI_02653-RA	TPA_05101-RA	TGE_05061-RA	TPS_04410-RA	TDI_02427-RA
HOG_2269	TBI_01224-RB	TTE_01732-RA	TCE_00963-RB	TMS_00928-RA	TCM_01379-RA	TSI_00681-RA	TPA_00531-RB	TGE_02434-RA	TPS_00209-RA	TDI_00505-RA
HOG_19572	TBI_01262-RA	TTE_02072-RA	TCE_08125-RA	TMS_07147-RA	TCM_03051-RA	TSI_01679-RA	TPA_08938-RA	TGE_01256-RA	TPS_00516-RA	TDI_00307-RA
HOG_16387	TBI_03721-RA	TTE_02838-RA	TCE_01591-RA	TMS_02489-RA	TCM_05913-RA	TSI_13784-RA	TPA_01114-RA	TGE_02364-RA	TPS_02497-RA	TDI_01156-RA
HOG_17250	TBI_06811-RA	TTE_09245-RA	TCE_08849-RA	TMS_02308-RA	TCM_06797-RA	TSI_07572-RA	TPA_09218-RA	TGE_07668-RA	TPS_07242-RA	TDI_09659-RA
HOG_17251	TBI_02909-RA	TTE_02804-RA	TCE_06217-RA	TMS_03874-RA	TCM_05015-RA	TSI_04357-RA	TPA_16185-RA	TGE_06402-RA	TPS_01901-RA	TDI_01710-RA
HOG_17253	TBI_10528-RA	Tte_TRINITY_DN48554_c0_g1::Tte_TRINITY_DN48554_c0_g1_i1::g.19942::m.19942	TCE_06427-RA	TMS_09408-RA	TCM_10600-RA	TSI_11701-RA	TPA_00835-RA	TGE_07199-RA	TPS_08951-RA	Tdi_TRINITY_DN59942_c0_g1::Tdi_TRINITY_DN59942_c0_g1_i1::g.16628::m.16628
HOG_17254	TBI_03279-RA	TTE_05393-RA	TCE_02253-RA	TMS_05037-RA	TCM_02066-RA	TSI_04364-RA	TPA_02647-RA	TGE_05191-RA	TPS_02290-RA	TDI_01803-RA
HOG_17255	TBI_01165-RA	TTE_00436-RA	TCE_00166-RA	TMS_03129-RA	TCM_04395-RA	TSI_01055-RA	TPA_02128-RA	TGE_00749-RA	TPS_00231-RA	TDI_01675-RA
HOG_17031	TBI_05093-RA	Tte_TRINITY_DN7171_c0_g1::Tte_TRINITY_DN7171_c0_g1_i2::g.3187::m.3187	Tce_TRINITY_DN96371_c0_g1::Tce_TRINITY_DN96371_c0_g1_i1::g.11002::m.11002	TMS_02100-RA	TCM_00323-RA	TSI_00240-RA	TPA_00273-RA	Tge_TRINITY_DN45626_c2_g1::Tge_TRINITY_DN45626_c2_g1_i2::g.10249::m.10249	TPS_06757-RA	TDI_04014-RA
HOG_20746	TBI_06485-RA	TTE_11837-RA	TCE_12737-RA	TMS_03119-RA	TCM_05263-RA	TSI_13096-RA	TPA_04425-RA	TGE_09479-RB	TPS_03589-RB	TDI_11551-RA
HOG_17033	TBI_06194-RA	Tte_TRINITY_DN72926_c0_g1::Tte_TRINITY_DN72926_c0_g1_i1::g.8210::m.8210	TCE_12774-RA	TMS_06170-RA	TCM_04564-RA	TSI_06137-RA	TPA_05362-RA	Tge_TRINITY_DN60656_c0_g1::Tge_TRINITY_DN60656_c0_g1_i1::g.7904::m.7904	Tps_TRINITY_DN79141_c0_g3::Tps_TRINITY_DN79141_c0_g3_i1::g.7183::m.7183	Tdi_TRINITY_DN22003_c0_g1::Tdi_TRINITY_DN22003_c0_g1_i1::g.6279::m.6279
HOG_20740	TBI_07636-RA	TTE_10344-RA	TCE_02283-RA	TMS_05597-RA	TCM_10138-RA	TSI_09814-RA	TPA_12125-RA	TGE_06639-RA	TPS_10313-RA	TDI_06677-RA
HOG_2145	TBI_02182-RA	TTE_04634-RB	TCE_04849-RA	TMS_06608-RA	TCM_05280-RA	TSI_05933-RA	TPA_05526-RA	TGE_06869-RA	TPS_03357-RA	TDI_01453-RA
HOG_9259	TBI_10629-RA	TTE_01159-RA	TCE_03264-RA	TMS_02360-RA	TCM_02519-RB	TSI_02304-RA	TPA_05045-RA	TGE_03431-RA	TPS_08266-RA	TDI_10064-RA
HOG_1137	TBI_03357-RA	TTE_04091-RA	TCE_02207-RA	TMS_01703-RA	TCM_00947-RA	TSI_02951-RA	TPA_08311-RA	TGE_05366-RB	Tps_TRINITY_DN90473_c3_g3::Tps_TRINITY_DN90473_c3_g3_i2::g.7964::m.7964	TDI_00545-RA
HOG_2448	TBI_08320-RA	TTE_03833-RA	TCE_09234-RA	TMS_08559-RA	TCM_05276-RA	TSI_07258-RA	TPA_15402-RA	TGE_07146-RA	TPS_11709-RA	TDI_12344-RA
HOG_2449	TBI_07254-RA	TTE_06328-RA	TCE_10167-RA	TMS_03823-RA	TCM_07106-RA	TSI_08724-RA	Tpa_TRINITY_DN122416_c6_g1::Tpa_TRINITY_DN122416_c6_g1_i1::g.18039::m.18039	TGE_06848-RA	TPS_11034-RA	TDI_09569-RA
HOG_17017	TBI_11673-RA	TTE_12523-RA	TCE_13806-RA	TMS_06433-RA	TCM_14464-RA	TSI_13922-RA	TPA_12728-RA	TGE_11313-RA	TPS_15360-RA	TDI_13822-RA
HOG_1136	TBI_05935-RA	TTE_07331-RA	TCE_01897-RA	TMS_00082-RA	TCM_00308-RA	TSI_06431-RA	TPA_01208-RA	TGE_00397-RA	Tps_TRINITY_DN84804_c0_g1::Tps_TRINITY_DN84804_c0_g1_i2::g.5003::m.5003	TDI_07547-RA
HOG_7865	TBI_07191-RA	TTE_09356-RA	TCE_09229-RA	TMS_06523-RA	TCM_04836-RA	TSI_03840-RA	TPA_05143-RA	TGE_04100-RA	TPS_01316-RA	TDI_02491-RA
HOG_109	TBI_03952-RA	TTE_00895-RA	TCE_07828-RA	TMS_04377-RA	TCM_02664-RA	TSI_01712-RA	TPA_05224-RA	TGE_09816-RA	TPS_00561-RA	TDI_00068-RA
HOG_21618	TBI_04529-RA	TTE_05160-RA	TCE_03423-RA	TMS_05500-RA	TCM_09301-RA	TSI_01823-RA	TPA_05879-RA	TGE_02746-RA	TPS_01963-RA	TDI_02697-RA
HOG_22901	TBI_12114-RA	Tte_TRINITY_DN13131_c0_g1::Tte_TRINITY_DN13131_c0_g1_i1::g.23148::m.23148	Tce_TRINITY_DN82538_c0_g1::Tce_TRINITY_DN82538_c0_g1_i3::g.19648::m.19648	TMS_12028-RA	TCM_13900-RA	Tsi_TRINITY_DN22279_c0_g1::Tsi_TRINITY_DN22279_c0_g1_i1::g.22002::m.22002	TPA_11918-RA	Tge_TRINITY_DN40594_c0_g2::Tge_TRINITY_DN40594_c0_g2_i1::g.21461::m.21461	Tps_TRINITY_DN66433_c0_g1::Tps_TRINITY_DN66433_c0_g1_i3::g.18691::m.18691	Tdi_TRINITY_DN19556_c0_g1::Tdi_TRINITY_DN19556_c0_g1_i1::g.20144::m.20144
HOG_22902	TBI_04269-RA	TTE_05113-RA	TCE_02130-RA	TMS_07354-RA	TCM_02254-RA	TSI_05700-RA	TPA_06162-RA	TGE_07404-RA	TPS_02707-RA	TDI_03701-RA
HOG_21616	TBI_06602-RA	TTE_05207-RA	TCE_00373-RA	TMS_09581-RA	TCM_06098-RA	TSI_07985-RA	Tpa_TRINITY_DN162746_c0_g1::Tpa_TRINITY_DN162746_c0_g1_i1::g.14538::m.14538	TGE_00444-RA	TPS_09203-RA	TDI_08142-RA
HOG_21612	TBI_01074-RA	TTE_07854-RA	TCE_09334-RB	TMS_08016-RA	TCM_14432-RA	TSI_05693-RA	TPA_01572-RA	TGE_03223-RA	TPS_04919-RA	TDI_03385-RA
HOG_16813	TBI_02947-RA	TTE_00765-RA	TCE_02005-RA	Tms_TRINITY_DN13263_c0_g1::Tms_TRINITY_DN13263_c0_g1_i1::g.11936::m.11936	TCM_13541-RA	TSI_06349-RA	TPA_10828-RA	TGE_00948-RA	TPS_11480-RA	TDI_12526-RA
HOG_16812	TBI_02783-RA	TTE_02298-RA	TCE_01444-RA	TMS_01432-RA	TCM_01151-RA	TSI_02103-RA	TPA_00015-RA	TGE_02489-RA	TPS_01196-RA	TDI_00936-RA
HOG_16817	TBI_08949-RA	TTE_08893-RA	TCE_11067-RA	TMS_11256-RA	TCM_12444-RA	TSI_10388-RA	TPA_08863-RA	TGE_08391-RA	TPS_07806-RA	TDI_05576-RA
HOG_16816	TBI_08038-RA	TTE_01623-RA	TCE_10940-RA	TMS_05140-RA	TCM_04873-RA	TSI_06511-RA	TPA_16374-RA	TGE_09303-RA	TPS_15547-RA	TDI_07443-RA
HOG_21291	TBI_09881-RA	TTE_10352-RA	TCE_11053-RA	TMS_02547-RA	TCM_10701-RA	TSI_11016-RA	TPA_08427-RA	TGE_01769-RA	TPS_11570-RA	TDI_13110-RA
HOG_21290	Tbi_TRINITY_DN43078_c0_g1::Tbi_TRINITY_DN43078_c0_g1_i1::g.17948::m.17948	Tte_TRINITY_DN59489_c0_g1::Tte_TRINITY_DN59489_c0_g1_i1::g.19442::m.19442	Tce_TRINITY_DN100850_c0_g1::Tce_TRINITY_DN100850_c0_g1_i1::g.15189::m.15189	Tms_TRINITY_DN7354_c0_g2::Tms_TRINITY_DN7354_c0_g2_i1::g.21114::m.21114	Tcm_TRINITY_DN95970_c0_g1::Tcm_TRINITY_DN95970_c0_g1_i1::g.13059::m.13059	Tsi_TRINITY_DN40491_c0_g1::Tsi_TRINITY_DN40491_c0_g1_i1::g.16099::m.16099	Tpa_TRINITY_DN129859_c0_g1::Tpa_TRINITY_DN129859_c0_g1_i1::g.14259::m.14259	Tge_TRINITY_DN23114_c0_g2::Tge_TRINITY_DN23114_c0_g2_i1::g.16953::m.16953	Tps_TRINITY_DN80219_c0_g1::Tps_TRINITY_DN80219_c0_g1_i1::g.13534::m.13534	Tdi_TRINITY_DN67251_c0_g1::Tdi_TRINITY_DN67251_c0_g1_i1::g.13769::m.13769
HOG_21924	TBI_04182-RA	TTE_02677-RA	TCE_02385-RA	TMS_02621-RA	TCM_01751-RA	TSI_07110-RA	TPA_09502-RA	Tge_TRINITY_DN33208_c0_g1::Tge_TRINITY_DN33208_c0_g1_i3::g.12936::m.12936	TPS_01644-RA	TDI_02642-RA
HOG_21295	TBI_08221-RA	TTE_11142-RA	TCE_03164-RA	TMS_08892-RA	TCM_11186-RA	TSI_09931-RA	TPA_06890-RA	TGE_10611-RA	TPS_05039-RA	TDI_05026-RB
HOG_21294	TBI_12229-RA	TTE_03070-RA	TCE_05446-RA	TMS_02322-RA	TCM_03550-RA	TSI_05584-RA	TPA_04629-RA	TGE_03930-RA	TPS_14972-RA	TDI_03331-RA
HOG_21297	TBI_06074-RA	TTE_06554-RA	TCE_03283-RA	TMS_02495-RA	TCM_00881-RA	TSI_00331-RA	TPA_09133-RA	TGE_01572-RA	TPS_04618-RA	TDI_05329-RA
HOG_21296	TBI_07359-RA	TTE_08265-RA	TCE_07407-RA	TMS_07500-RA	TCM_11831-RA	TSI_08252-RA	TPA_09036-RA	TGE_05907-RA	TPS_08209-RA	TDI_07884-RA
HOG_12123	TBI_00062-RA	TTE_04355-RA	TCE_00849-RA	TMS_08958-RA	TCM_02013-RA	TSI_14018-RA	TPA_16141-RA	TGE_00231-RA	TPS_05063-RA	TDI_00022-RA
HOG_6052	TBI_04562-RA	TTE_02452-RA	TCE_03286-RA	TMS_02086-RA	TCM_00876-RA	TSI_00337-RA	TPA_10840-RA	TGE_01957-RA	TPS_00965-RA	TDI_01057-RA
HOG_20520	Tbi_TRINITY_DN69276_c7_g1::Tbi_TRINITY_DN69276_c7_g1_i1::g.7544::m.7544	Tte_TRINITY_DN29435_c0_g1::Tte_TRINITY_DN29435_c0_g1_i1::g.10421::m.10421	Tce_TRINITY_DN107566_c6_g1::Tce_TRINITY_DN107566_c6_g1_i1::g.7252::m.7252	Tms_TRINITY_DN12915_c0_g1::Tms_TRINITY_DN12915_c0_g1_i1::g.6544::m.6544	Tcm_TRINITY_DN107446_c0_g2::Tcm_TRINITY_DN107446_c0_g2_i2::g.9404::m.9404	Tsi_TRINITY_DN31834_c1_g1::Tsi_TRINITY_DN31834_c1_g1_i1::g.4278::m.4278	TPA_00967-RA	Tge_TRINITY_DN40301_c0_g1::Tge_TRINITY_DN40301_c0_g1_i1::g.15076::m.15076	Tps_TRINITY_DN95756_c0_g4::Tps_TRINITY_DN95756_c0_g4_i2::g.5349::m.5349	Tdi_TRINITY_DN27905_c0_g1::Tdi_TRINITY_DN27905_c0_g1_i1::g.3971::m.3971
HOG_2328	TBI_07448-RA	Tte_TRINITY_DN76738_c0_g1::Tte_TRINITY_DN76738_c0_g1_i1::g.23810::m.23810	TCE_13635-RA	Tms_TRINITY_DN73164_c0_g1::Tms_TRINITY_DN73164_c0_g1_i1::g.22649::m.22649	TCM_08358-RA	TSI_09314-RA	TPA_03438-RA	TGE_09002-RA	TPS_11457-RA	TDI_12411-RA
HOG_20522	TBI_06390-RA	TTE_06937-RA	TCE_05739-RA	TMS_06274-RA	TCM_02888-RB	TSI_09281-RA	TPA_07864-RA	TGE_04306-RA	TPS_03201-RA	TDI_05540-RA
HOG_20525	TBI_00613-RA	TTE_04216-RA	TCE_00154-RA	TMS_00984-RA	Tcm_TRINITY_DN100950_c1_g8::Tcm_TRINITY_DN100950_c1_g8_i1::g.8101::m.8101	Tsi_TRINITY_DN19487_c0_g1::Tsi_TRINITY_DN19487_c0_g1_i1::g.17624::m.17624	TPA_10236-RA	TGE_06146-RA	TPS_02319-RA	TDI_04514-RA
HOG_20527	TBI_02415-RA	TTE_07534-RA	TCE_11257-RA	TMS_09558-RA	TCM_01513-RA	TSI_02115-RA	TPA_05422-RA	TGE_07902-RA	TPS_10047-RA	TDI_05800-RB
HOG_20529	TBI_06738-RA	TTE_01540-RA	TCE_08070-RA	TMS_09997-RA	TCM_02481-RA	TSI_01686-RA	TPA_02077-RA	TGE_03179-RA	TPS_08769-RA	TDI_01877-RA
HOG_18451	TBI_05970-RA	TTE_06637-RA	TCE_06431-RA	TMS_04730-RA	TCM_08399-RA	TSI_09356-RA	TPA_16247-RA	TGE_06219-RA	TPS_03513-RA	TDI_13415-RA
HOG_18457	TBI_12608-RA	TTE_08301-RA	TCE_03532-RA	TMS_05645-RA	TCM_10723-RA	TSI_05267-RA	TPA_06648-RA	TGE_06353-RA	TPS_13829-RA	TDI_11702-RA
HOG_21227	TBI_05627-RA	TTE_04920-RA	TCE_04369-RA	TMS_02844-RA	TCM_02348-RA	TSI_02143-RA	TPA_00550-RB	TGE_03977-RA	TPS_02150-RA	TDI_02634-RA
HOG_10895	TBI_00369-RA	TTE_00461-RA	TCE_00280-RA	TMS_00878-RA	TCM_00497-RA	TSI_00066-RA	TPA_02350-RA	TGE_00088-RA	TPS_00085-RA	TDI_01301-RA
HOG_17726	TBI_10998-RA	TTE_03282-RA	Tce_TRINITY_DN105143_c0_g1::Tce_TRINITY_DN105143_c0_g1_i1::g.3183::m.3183	TMS_03411-RA	Tcm_TRINITY_DN101216_c0_g1::Tcm_TRINITY_DN101216_c0_g1_i1::g.4071::m.4071	TSI_13408-RA	TPA_13711-RA	Tge_TRINITY_DN46515_c0_g1::Tge_TRINITY_DN46515_c0_g1_i1::g.2106::m.2106	Tps_TRINITY_DN95357_c0_g1::Tps_TRINITY_DN95357_c0_g1_i2::g.2671::m.2671	TDI_10323-RA
HOG_17720	TBI_00516-RA	TTE_00234-RA	TCE_01077-RA	TMS_02018-RA	TCM_00363-RA	TSI_00753-RA	TPA_06188-RA	TGE_01318-RA	TPS_01008-RA	TDI_04845-RA
HOG_24086	TBI_01072-RA	TTE_07856-RA	TCE_11959-RA	TMS_08013-RA	Tcm_TRINITY_DN93243_c0_g1::Tcm_TRINITY_DN93243_c0_g1_i4::g.10848::m.10848	Tsi_TRINITY_DN67093_c0_g1::Tsi_TRINITY_DN67093_c0_g1_i1::g.12793::m.12793	TPA_01570-RB	TGE_03225-RA	TPS_04917-RA	TDI_03386-RA
HOG_20714	TBI_05732-RA	TTE_10516-RA	TCE_02030-RA	TMS_07230-RA	TCM_06335-RA	TSI_02336-RA	TPA_00652-RA	TGE_02775-RB	TPS_03013-RA	TDI_03027-RB
HOG_24084	TBI_09848-RA	TTE_08987-RA	TCE_10591-RA	TMS_11183-RA	TCM_10462-RA	TSI_10432-RA	TPA_08001-RA	TGE_10095-RA	TPS_09454-RA	TDI_09763-RA
HOG_21728	TBI_06279-RA	TTE_12433-RA	TCE_04041-RA	TMS_04034-RA	TCM_08139-RA	TSI_08609-RA	TPA_12132-RA	TGE_05707-RA	TPS_07553-RA	TDI_06386-RA
HOG_16927	TBI_07770-RA	TTE_10766-RA	TCE_09372-RA	TMS_07721-RA	TCM_04384-RA	TSI_02354-RA	TPA_07420-RA	TGE_09455-RA	TPS_07833-RA	TDI_04056-RA
HOG_16921	Tbi_TRINITY_DN61436_c0_g1::Tbi_TRINITY_DN61436_c0_g1_i1::g.7540::m.7540	Tte_TRINITY_DN24458_c0_g1::Tte_TRINITY_DN24458_c0_g1_i2::g.9534::m.9534	TCE_05571-RA	TMS_08636-RA	TCM_07999-RA	TSI_08152-RA	TPA_15828-RA	TGE_05128-RA	TPS_05771-RA	TDI_06170-RA
HOG_4529	TBI_06687-RA	TTE_11259-RA	TCE_12030-RA	TMS_10171-RB	TCM_09714-RA	TSI_11574-RA	TPA_13193-RA	TGE_08042-RA	TPS_10720-RA	TDI_11263-RA
HOG_7516	TBI_10838-RA	TTE_08179-RA	TCE_06625-RA	TMS_09435-RA	TCM_09544-RA	TSI_05751-RA	TPA_04652-RA	Tge_TRINITY_DN64346_c0_g1::Tge_TRINITY_DN64346_c0_g1_i1::g.25284::m.25284	TPS_05317-RA	TDI_06624-RA
HOG_21721	TBI_11003-RA	TTE_07200-RA	TCE_06601-RA	TMS_09359-RA	TCM_09928-RA	TSI_08397-RA	TPA_12544-RA	TGE_07949-RA	TPS_05881-RA	TDI_09505-RA
HOG_18856	TBI_08482-RA	TTE_12679-RA	TCE_05252-RA	TMS_10642-RA	TCM_12656-RA	TSI_07793-RA	TPA_15476-RA	TGE_11299-RA	TPS_15568-RA	TDI_13361-RA
HOG_3511	TBI_05817-RA	TTE_09994-RA	TCE_02644-RA	TMS_11864-RA	TCM_03167-RA	TSI_01730-RA	TPA_02322-RA	TGE_03505-RA	TPS_04247-RA	TDI_03142-RA
HOG_16929	TBI_06786-RA	TTE_05290-RA	TCE_02744-RA	TMS_04218-RA	TCM_09910-RA	TSI_10694-RA	TPA_07024-RA	TGE_04369-RA	TPS_06995-RA	TDI_08918-RA
HOG_21724	TBI_09475-RA	TTE_08846-RA	TCE_10746-RA	TMS_11116-RA	TCM_13271-RA	TSI_10697-RA	TPA_08903-RA	Tge_TRINITY_DN46691_c0_g2::Tge_TRINITY_DN46691_c0_g2_i1::g.1058::m.1058	TPS_13247-RA	TDI_11949-RA
HOG_21726	TBI_08070-RA	TTE_10751-RA	TCE_06146-RA	TMS_06336-RB	TCM_04050-RA	TSI_10416-RA	TPA_06329-RA	TGE_09792-RA	TPS_09610-RA	TDI_00413-RA
HOG_2688	TBI_02338-RA	TTE_05459-RA	TCE_09139-RA	TMS_08609-RA	TCM_06185-RA	TSI_06340-RA	TPA_13203-RA	TGE_01026-RA	TPS_13043-RA	TDI_05922-RA
HOG_20158	TBI_02393-RA	TTE_00238-RA	TCE_07632-RA	TMS_02022-RA	TCM_00367-RA	TSI_00884-RA	TPA_00679-RA	TGE_01196-RA	TPS_00850-RA	TDI_00911-RA
HOG_2686	TBI_04175-RA	TTE_07072-RA	TCE_05987-RA	TMS_09223-RA	TCM_06131-RA	TSI_02743-RA	TPA_14367-RA	TGE_08626-RA	TPS_04358-RA	Tdi_TRINITY_DN32232_c8_g1::Tdi_TRINITY_DN32232_c8_g1_i1::g.19393::m.19393
HOG_2687	TBI_08614-RA	TTE_08074-RA	TCE_05974-RB	TMS_05278-RA	TCM_05125-RA	TSI_04091-RA	TPA_13393-RA	TGE_06229-RA	TPS_04239-RA	TDI_05774-RA
HOG_2680	Tbi_TRINITY_DN65524_c1_g4::Tbi_TRINITY_DN65524_c1_g4_i1::g.14705::m.14705	TTE_06172-RA	TCE_11095-RA	TMS_05537-RA	TCM_06565-RA	TSI_05988-RA	TPA_15778-RA	TGE_04503-RA	TPS_11147-RA	TDI_11081-RA
HOG_20223	TBI_01401-RA	TTE_02775-RA	TCE_04613-RA	TMS_03361-RA	TCM_01945-RB	TSI_00739-RB	TPA_00337-RA	TGE_04121-RB	TPS_06484-RB	TDI_00638-RA
HOG_20222	TBI_04788-RA	TTE_09487-RA	TCE_02606-RA	TMS_08389-RA	TCM_10906-RA	TSI_10958-RA	Tpa_TRINITY_DN124035_c0_g1::Tpa_TRINITY_DN124035_c0_g1_i1::g.17785::m.17785	TGE_10413-RA	TPS_10594-RA	TDI_09910-RA
HOG_7510	Tbi_TRINITY_DN73902_c0_g1::Tbi_TRINITY_DN73902_c0_g1_i1::g.26325::m.26325	Tte_TRINITY_DN7663_c0_g1::Tte_TRINITY_DN7663_c0_g1_i1::g.31094::m.31094	Tce_TRINITY_DN118096_c0_g1::Tce_TRINITY_DN118096_c0_g1_i1::g.24931::m.24931	Tms_TRINITY_DN63148_c0_g1::Tms_TRINITY_DN63148_c0_g1_i1::g.30162::m.30162	Tcm_TRINITY_DN86209_c0_g1::Tcm_TRINITY_DN86209_c0_g1_i1::g.23767::m.23767	Tsi_TRINITY_DN32604_c0_g1::Tsi_TRINITY_DN32604_c0_g1_i1::g.29406::m.29406	Tpa_TRINITY_DN114965_c0_g1::Tpa_TRINITY_DN114965_c0_g1_i1::g.24294::m.24294	Tge_TRINITY_DN43949_c0_g3::Tge_TRINITY_DN43949_c0_g3_i1::g.24379::m.24379	Tps_TRINITY_DN68265_c0_g1::Tps_TRINITY_DN68265_c0_g1_i1::g.23230::m.23230	Tdi_TRINITY_DN20815_c0_g1::Tdi_TRINITY_DN20815_c0_g1_i1::g.28177::m.28177
HOG_10162	TBI_04035-RB	TTE_05011-RA	TCE_03764-RA	TMS_06420-RA	TCM_05373-RA	TSI_09513-RA	TPA_03004-RA	TGE_05415-RA	TPS_01224-RA	TDI_06068-RA
HOG_99	TBI_03949-RA	TTE_01746-RA	TCE_05857-RA	Tms_TRINITY_DN20909_c0_g1::Tms_TRINITY_DN20909_c0_g1_i1::g.10875::m.10875	TCM_02660-RA	Tsi_TRINITY_DN60992_c0_g1::Tsi_TRINITY_DN60992_c0_g1_i1::g.10793::m.10793	TPA_10583-RA	Tge_TRINITY_DN37514_c0_g1::Tge_TRINITY_DN37514_c0_g1_i1::g.15671::m.15671	Tps_TRINITY_DN94573_c1_g1::Tps_TRINITY_DN94573_c1_g1_i2::g.2863::m.2863	Tdi_TRINITY_DN26618_c0_g1::Tdi_TRINITY_DN26618_c0_g1_i1::g.1313::m.1313
HOG_9746	TBI_01789-RA	TTE_01962-RA	TCE_02072-RA	TMS_02174-RA	TCM_02110-RA	TSI_03833-RA	TPA_04091-RA	TGE_01612-RA	TPS_00735-RA	TDI_00927-RA
HOG_20418	TBI_00366-RA	TTE_00123-RA	TCE_06614-RA	TMS_01984-RA	TCM_00959-RA	TSI_00324-RA	TPA_11842-RA	TGE_11600-RA	TPS_03020-RA	TDI_04121-RA
HOG_5109	Tbi_TRINITY_DN106627_c0_g1::Tbi_TRINITY_DN106627_c0_g1_i1::g.24644::m.24644	Tte_TRINITY_DN51995_c0_g1::Tte_TRINITY_DN51995_c0_g1_i1::g.29385::m.29385	Tce_TRINITY_DN63741_c0_g1::Tce_TRINITY_DN63741_c0_g1_i1::g.24761::m.24761	Tms_TRINITY_DN5624_c0_g1::Tms_TRINITY_DN5624_c0_g1_i1::g.29935::m.29935	Tcm_TRINITY_DN118627_c0_g1::Tcm_TRINITY_DN118627_c0_g1_i1::g.20614::m.20614	Tsi_TRINITY_DN69312_c0_g1::Tsi_TRINITY_DN69312_c0_g1_i1::g.27279::m.27279	TPA_16381-RA	Tge_TRINITY_DN75932_c0_g1::Tge_TRINITY_DN75932_c0_g1_i1::g.26997::m.26997	TPS_06931-RA	Tdi_TRINITY_DN4236_c0_g1::Tdi_TRINITY_DN4236_c0_g1_i1::g.22928::m.22928
HOG_92	TBI_04342-RA	TTE_04041-RA	TCE_02912-RA	TMS_02740-RA	TCM_02695-RA	TSI_04704-RA	TPA_06580-RA	TGE_02637-RA	TPS_04129-RA	TDI_03162-RA
HOG_20411	TBI_07793-RA	TTE_07888-RA	TCE_07680-RA	TMS_10780-RA	TCM_10703-RA	TSI_10278-RA	TPA_07358-RA	TGE_05726-RA	TPS_06514-RA	TDI_07027-RA
HOG_96	TBI_03545-RA	TTE_02472-RA	TCE_04707-RA	TMS_01757-RA	TCM_03123-RA	TSI_02284-RA	TPA_01893-RA	TGE_05716-RA	Tps_TRINITY_DN95317_c0_g1::Tps_TRINITY_DN95317_c0_g1_i2::g.16434::m.16434	TDI_02435-RA
HOG_3207	TBI_03456-RA	TTE_01180-RA	TCE_09621-RA	TMS_04856-RA	TCM_03646-RA	Tsi_TRINITY_DN25749_c0_g1::Tsi_TRINITY_DN25749_c0_g1_i1::g.18599::m.18599	Tpa_TRINITY_DN121642_c0_g1::Tpa_TRINITY_DN121642_c0_g1_i1::g.16331::m.16331	TGE_00772-RA	TPS_13439-RA	TDI_05440-RA
HOG_1990	Tbi_TRINITY_DN48119_c0_g1::Tbi_TRINITY_DN48119_c0_g1_i1::g.18916::m.18916	TTE_07451-RA	Tce_TRINITY_DN104167_c0_g1::Tce_TRINITY_DN104167_c0_g1_i1::g.17972::m.17972	Tms_TRINITY_DN17959_c0_g1::Tms_TRINITY_DN17959_c0_g1_i1::g.19496::m.19496	Tcm_TRINITY_DN98702_c0_g1::Tcm_TRINITY_DN98702_c0_g1_i1::g.16744::m.16744	TSI_08474-RA	TPA_14128-RA	TGE_04195-RA	TPS_09514-RA	TDI_10559-RA
HOG_24157	TBI_07572-RA	Tte_TRINITY_DN13193_c0_g1::Tte_TRINITY_DN13193_c0_g1_i1::g.21692::m.21692	TCE_10238-RA	TMS_06289-RA	TCM_04267-RA	TSI_04991-RA	TPA_00325-RA	Tge_TRINITY_DN47460_c5_g1::Tge_TRINITY_DN47460_c5_g1_i1::g.12205::m.12205	TPS_01248-RA	Tdi_TRINITY_DN21928_c0_g1::Tdi_TRINITY_DN21928_c0_g1_i2::g.19438::m.19438
HOG_21436	TBI_06904-RA	Tte_TRINITY_DN26067_c1_g1::Tte_TRINITY_DN26067_c1_g1_i1::g.2213::m.2213	TCE_11831-RA	Tms_TRINITY_DN74631_c0_g1::Tms_TRINITY_DN74631_c0_g1_i1::g.18408::m.18408	TCM_06651-RA	TSI_06099-RA	TPA_01960-RA	TGE_02243-RA	Tps_TRINITY_DN81132_c0_g1::Tps_TRINITY_DN81132_c0_g1_i2::g.11858::m.11858	TDI_06936-RA
HOG_20225	Tbi_TRINITY_DN64673_c0_g1::Tbi_TRINITY_DN64673_c0_g1_i2::g.14128::m.14128	TTE_08468-RA	TCE_13507-RA	Tms_TRINITY_DN27983_c0_g2::Tms_TRINITY_DN27983_c0_g2_i1::g.13336::m.13336	Tcm_TRINITY_DN97678_c0_g1::Tcm_TRINITY_DN97678_c0_g1_i2::g.12909::m.12909	TSI_13888-RA	Tpa_TRINITY_DN139251_c1_g4::Tpa_TRINITY_DN139251_c1_g4_i5::g.11165::m.11165	TGE_11949-RA	TPS_15233-RA	Tdi_TRINITY_DN14397_c0_g1::Tdi_TRINITY_DN14397_c0_g1_i3::g.11816::m.11816
HOG_21433	TBI_05589-RA	TTE_05612-RB	TCE_06937-RB	TMS_07958-RB	TCM_07605-RA	TSI_06284-RA	TPA_01332-RB	TGE_06984-RA	TPS_04597-RB	TDI_07215-RB
HOG_1996	TBI_04486-RA	TTE_09098-RA	TCE_00981-RA	TMS_04254-RA	Tcm_TRINITY_DN96614_c0_g1::Tcm_TRINITY_DN96614_c0_g1_i1::g.8272::m.8272	TSI_03523-RA	TPA_09538-RA	TGE_05927-RA	TPS_00861-RA	TDI_02713-RA
HOG_3209	TBI_03068-RA	TTE_02714-RA	TCE_10302-RA	TMS_01218-RA	TCM_02060-RA	TSI_05899-RA	TPA_01284-RA	TGE_11189-RA	TPS_01091-RA	TDI_02082-RA
HOG_19402	Tbi_TRINITY_DN67326_c0_g1::Tbi_TRINITY_DN67326_c0_g1_i2::g.9769::m.9769	TTE_01974-RA	Tce_TRINITY_DN105112_c0_g1::Tce_TRINITY_DN105112_c0_g1_i8::g.7857::m.7857	Tms_TRINITY_DN29636_c1_g1::Tms_TRINITY_DN29636_c1_g1_i7::g.6213::m.6213	TCM_09235-RA	TSI_01530-RA	TPA_15071-RA	Tge_TRINITY_DN45974_c0_g1::Tge_TRINITY_DN45974_c0_g1_i1::g.8595::m.8595	TPS_08443-RA	TDI_13232-RA
HOG_3012	TBI_08531-RA	TTE_09613-RA	TCE_09565-RA	TMS_06968-RA	TCM_06300-RA	TSI_08202-RA	TPA_04851-RA	TGE_03266-RA	TPS_09547-RA	TDI_05446-RA
HOG_21256	TBI_09527-RA	TTE_07192-RA	TCE_06779-RA	TMS_08044-RA	TCM_06571-RA	TSI_04924-RA	Tpa_TRINITY_DN143097_c1_g1::Tpa_TRINITY_DN143097_c1_g1_i2::g.1735::m.1735	TGE_08393-RA	TPS_04126-RA	TDI_07434-RA
HOG_8839	TBI_03934-RA	TTE_05959-RA	TCE_08258-RA	TMS_05559-RA	TCM_03516-RA	TSI_04183-RA	TPA_03366-RA	TGE_03745-RA	TPS_06694-RA	TDI_04406-RA
HOG_24367	TBI_14004-RA	TTE_12559-RA	TCE_09153-RA	TMS_03330-RA	TCM_07474-RA	TSI_07739-RA	TPA_14875-RA	TGE_04915-RA	TPS_09522-RA	TDI_04128-RA
HOG_18923	TBI_00324-RA	TTE_08730-RA	TCE_00084-RA	TMS_00279-RD	TCM_01194-RC	Tsi_TRINITY_DN27172_c0_g1::Tsi_TRINITY_DN27172_c0_g1_i3::g.2746::m.2746	TPA_00443-RA	TGE_01686-RA	TPS_02041-RA	TDI_00451-RA
HOG_18922	TBI_06287-RA	TTE_01483-RA	TCE_06414-RA	TMS_04648-RA	Tcm_TRINITY_DN89602_c0_g1::Tcm_TRINITY_DN89602_c0_g1_i1::g.8125::m.8125	Tsi_TRINITY_DN28654_c0_g1::Tsi_TRINITY_DN28654_c0_g1_i1::g.13256::m.13256	TPA_05749-RA	TGE_04390-RA	TPS_00487-RA	TDI_10400-RA
HOG_16858	TBI_06870-RA	TTE_06908-RA	TCE_10326-RA	TMS_02764-RA	TCM_05900-RA	TSI_06435-RA	TPA_01598-RA	TGE_05528-RA	TPS_02769-RA	TDI_03209-RB
HOG_18925	TBI_00341-RB	TTE_00247-RA	TCE_00112-RA	TMS_00822-RA	TCM_00167-RA	TSI_00042-RA	TPA_04975-RA	TGE_01277-RA	TPS_00045-RA	TDI_00493-RA
HOG_2861	TBI_04713-RA	Tte_TRINITY_DN61078_c0_g1::Tte_TRINITY_DN61078_c0_g1_i1::g.27545::m.27545	Tce_TRINITY_DN60048_c0_g1::Tce_TRINITY_DN60048_c0_g1_i1::g.23423::m.23423	Tms_TRINITY_DN24678_c0_g1::Tms_TRINITY_DN24678_c0_g1_i1::g.27533::m.27533	Tcm_TRINITY_DN86348_c0_g1::Tcm_TRINITY_DN86348_c0_g1_i2::g.22501::m.22501	Tsi_TRINITY_DN60035_c0_g1::Tsi_TRINITY_DN60035_c0_g1_i1::g.26544::m.26544	TPA_01007-RA	Tge_TRINITY_DN20644_c0_g1::Tge_TRINITY_DN20644_c0_g1_i1::g.26282::m.26282	Tps_TRINITY_DN81559_c0_g1::Tps_TRINITY_DN81559_c0_g1_i1::g.21616::m.21616	Tdi_TRINITY_DN45483_c0_g1::Tdi_TRINITY_DN45483_c0_g1_i1::g.24523::m.24523
HOG_9180	TBI_03894-RA	Tte_TRINITY_DN11641_c0_g1::Tte_TRINITY_DN11641_c0_g1_i1::g.30366::m.30366	Tce_TRINITY_DN9698_c0_g1::Tce_TRINITY_DN9698_c0_g1_i1::g.24540::m.24540	TMS_00427-RA	Tcm_TRINITY_DN40066_c0_g1::Tcm_TRINITY_DN40066_c0_g1_i1::g.24333::m.24333	Tsi_TRINITY_DN41502_c0_g1::Tsi_TRINITY_DN41502_c0_g1_i1::g.30560::m.30560	Tpa_TRINITY_DN11070_c0_g1::Tpa_TRINITY_DN11070_c0_g1_i1::g.25987::m.25987	Tge_TRINITY_DN11565_c0_g1::Tge_TRINITY_DN11565_c0_g1_i1::g.28673::m.28673	Tps_TRINITY_DN113170_c0_g1::Tps_TRINITY_DN113170_c0_g1_i1::g.23014::m.23014	Tdi_TRINITY_DN2293_c0_g1::Tdi_TRINITY_DN2293_c0_g1_i1::g.26691::m.26691
HOG_2866	TBI_05579-RA	TTE_07132-RA	Tce_TRINITY_DN105706_c0_g3::Tce_TRINITY_DN105706_c0_g3_i9::g.5997::m.5997	TMS_02929-RA	Tcm_TRINITY_DN101937_c1_g2::Tcm_TRINITY_DN101937_c1_g2_i1::g.18813::m.18813	Tsi_TRINITY_DN29248_c0_g3::Tsi_TRINITY_DN29248_c0_g3_i1::g.9174::m.9174	TPA_00415-RA	TGE_05469-RA	TPS_01167-RA	TDI_03995-RA
HOG_2869	TBI_10306-RA	TTE_07288-RA	TCE_06139-RA	TMS_12760-RA	TCM_14246-RA	TSI_06084-RA	TPA_10292-RA	TGE_00624-RA	TPS_04400-RA	TDI_06147-RA
HOG_21700	TBI_04847-RA	TTE_06072-RA	TCE_08956-RA	TMS_01764-RA	TCM_06221-RA	Tsi_TRINITY_DN15322_c0_g2::Tsi_TRINITY_DN15322_c0_g2_i1::g.13877::m.13877	TPA_04110-RA	Tge_TRINITY_DN18327_c0_g2::Tge_TRINITY_DN18327_c0_g2_i1::g.18387::m.18387	TPS_00163-RA	TDI_08314-RA
HOG_553	TBI_09680-RA	TTE_12006-RA	TCE_05595-RA	TMS_08319-RA	TCM_11696-RA	TSI_12687-RA	TPA_15641-RA	TGE_07619-RA	TPS_13348-RA	TDI_12466-RA
HOG_24238	TBI_03257-RA	TTE_11909-RA	TCE_02612-RA	TMS_00838-RA	TCM_04340-RB	TSI_02536-RA	TPA_09660-RA	TGE_03156-RA	TPS_10126-RA	TDI_05664-RA
HOG_17742	TBI_12551-RA	TTE_03121-RA	TCE_11036-RA	Tms_TRINITY_DN29710_c0_g2::Tms_TRINITY_DN29710_c0_g2_i4::g.11163::m.11163	TCM_11388-RA	TSI_10303-RA	TPA_10467-RA	TGE_04449-RA	Tps_TRINITY_DN94600_c0_g1::Tps_TRINITY_DN94600_c0_g1_i2::g.10719::m.10719	Tdi_TRINITY_DN3569_c0_g1::Tdi_TRINITY_DN3569_c0_g1_i1::g.15907::m.15907
HOG_20800	TBI_10226-RA	TTE_07484-RA	TCE_05149-RA	TMS_05991-RA	TCM_01593-RA	TSI_04500-RA	TPA_03806-RA	TGE_05273-RA	TPS_07483-RA	TDI_04914-RA
HOG_17743	TBI_07913-RA	TTE_04602-RA	TCE_00432-RA	TMS_01786-RA	TCM_05487-RA	TSI_06213-RA	TPA_04721-RA	TGE_05841-RB	TPS_04426-RA	TDI_00261-RA
HOG_17827	TBI_13887-RA	TTE_12707-RA	TCE_10106-RA	TMS_09866-RA	TCM_14444-RA	TSI_09435-RA	TPA_16246-RA	TGE_11972-RA	TPS_09824-RA	TDI_08042-RA
HOG_17826	TBI_04032-RA	TTE_01536-RA	TCE_02369-RA	TMS_03630-RA	TCM_06884-RA	TSI_06050-RC	TPA_05139-RA	TGE_01753-RA	Tps_TRINITY_DN95826_c0_g1::Tps_TRINITY_DN95826_c0_g1_i1::g.4543::m.4543	TDI_10703-RA
HOG_24232	TBI_03460-RA	TTE_01176-RA	TCE_05969-RA	TMS_04860-RA	TCM_12886-RA	TSI_01423-RA	Tpa_TRINITY_DN131715_c0_g1::Tpa_TRINITY_DN131715_c0_g1_i1::g.14376::m.14376	TGE_00777-RA	TPS_10059-RA	TDI_12348-RA
HOG_24361	TBI_12548-RA	TTE_10998-RA	TCE_10600-RA	TMS_11791-RA	TCM_10356-RA	TSI_11445-RA	Tpa_TRINITY_DN129007_c0_g1::Tpa_TRINITY_DN129007_c0_g1_i1::g.15975::m.15975	TGE_08924-RA	TPS_09555-RA	TDI_08938-RA
HOG_17740	TBI_05526-RA	TTE_09906-RA	TCE_09409-RA	TMS_09380-RA	TCM_09340-RA	TSI_09665-RA	TPA_05652-RA	Tge_TRINITY_DN10217_c0_g1::Tge_TRINITY_DN10217_c0_g1_i1::g.13150::m.13150	TPS_10326-RA	TDI_05741-RA
HOG_1198	TBI_00866-RA	TTE_01940-RB	TCE_00012-RA	TMS_00139-RA	TCM_00278-RA	TSI_00080-RA	TPA_03869-RA	TGE_02443-RA	TPS_01271-RA	TDI_00728-RA
HOG_17741	TBI_00457-RA	TTE_00906-RA	TCE_00927-RA	TMS_01441-RA	TCM_01301-RA	TSI_01271-RA	TPA_04833-RA	TGE_00241-RA	TPS_00948-RA	TDI_02144-RA
HOG_3342	TBI_09228-RA	Tte_TRINITY_DN24543_c0_g1::Tte_TRINITY_DN24543_c0_g1_i1::g.23496::m.23496	TCE_10842-RA	TMS_07024-RA	TCM_02153-RA	TSI_03909-RA	Tpa_TRINITY_DN133188_c0_g1::Tpa_TRINITY_DN133188_c0_g1_i4::g.17168::m.17168	TGE_01122-RA	TPS_02210-RA	TDI_04124-RA
HOG_9591	TBI_01388-RA	TTE_09008-RA	TCE_08531-RA	TMS_10791-RA	TCM_07768-RA	TSI_04795-RA	TPA_02460-RA	TGE_10508-RA	TPS_00392-RA	TDI_11777-RA
HOG_3340	TBI_01928-RA	TTE_05630-RA	TCE_09556-RA	TMS_10283-RA	TCM_03369-RA	TSI_10916-RA	Tpa_TRINITY_DN113224_c0_g1::Tpa_TRINITY_DN113224_c0_g1_i1::g.21105::m.21105	TGE_06905-RA	TPS_10123-RA	TDI_09289-RA
HOG_20251	TBI_03256-RA	TTE_04527-RA	TCE_10281-RA	TMS_06378-RA	TCM_04638-RA	TSI_13795-RA	TPA_00834-RA	TGE_06678-RA	Tps_TRINITY_DN36835_c0_g1::Tps_TRINITY_DN36835_c0_g1_i1::g.15429::m.15429	Tdi_TRINITY_DN12009_c0_g1::Tdi_TRINITY_DN12009_c0_g1_i1::g.16033::m.16033
HOG_20256	Tbi_TRINITY_DN58719_c0_g1::Tbi_TRINITY_DN58719_c0_g1_i1::g.17964::m.17964	TTE_02393-RA	Tce_TRINITY_DN92658_c0_g1::Tce_TRINITY_DN92658_c0_g1_i1::g.14355::m.14355	Tms_TRINITY_DN13988_c0_g2::Tms_TRINITY_DN13988_c0_g2_i2::g.17754::m.17754	Tcm_TRINITY_DN102091_c0_g2::Tcm_TRINITY_DN102091_c0_g2_i1::g.13851::m.13851	Tsi_TRINITY_DN7129_c0_g2::Tsi_TRINITY_DN7129_c0_g2_i1::g.17480::m.17480	Tpa_TRINITY_DN131617_c0_g2::Tpa_TRINITY_DN131617_c0_g2_i2::g.13799::m.13799	Tge_TRINITY_DN10058_c0_g1::Tge_TRINITY_DN10058_c0_g1_i1::g.15716::m.15716	TPS_02995-RA	TDI_00846-RA
HOG_1194	Tbi_TRINITY_DN68489_c0_g1::Tbi_TRINITY_DN68489_c0_g1_i1::g.12900::m.12900	TTE_02046-RA	Tce_TRINITY_DN105655_c8_g2::Tce_TRINITY_DN105655_c8_g2_i2::g.7941::m.7941	Tms_TRINITY_DN31805_c3_g1::Tms_TRINITY_DN31805_c3_g1_i1::g.10029::m.10029	Tcm_TRINITY_DN102883_c0_g1::Tcm_TRINITY_DN102883_c0_g1_i1::g.11546::m.11546	Tsi_TRINITY_DN5001_c0_g1::Tsi_TRINITY_DN5001_c0_g1_i1::g.11756::m.11756	Tpa_TRINITY_DN138467_c0_g1::Tpa_TRINITY_DN138467_c0_g1_i3::g.10008::m.10008	TGE_10997-RA	Tps_TRINITY_DN90893_c0_g1::Tps_TRINITY_DN90893_c0_g1_i1::g.8594::m.8594	Tdi_TRINITY_DN45134_c0_g1::Tdi_TRINITY_DN45134_c0_g1_i1::g.9008::m.9008
HOG_17747	TBI_03426-RA	TTE_04936-RA	TCE_11086-RA	TMS_04818-RA	TCM_03321-RA	TSI_04028-RA	Tpa_TRINITY_DN121829_c0_g2::Tpa_TRINITY_DN121829_c0_g2_i1::g.21318::m.21318	TGE_11929-RA	TPS_02669-RA	TDI_08292-RA
HOG_18636	TBI_02726-RA	TTE_01147-RA	TCE_02852-RA	TMS_05911-RA	TCM_07666-RA	TSI_03016-RA	TPA_11419-RA	TGE_02899-RA	TPS_06891-RA	TDI_02515-RA
HOG_14396	TBI_03669-RA	TTE_01489-RA	TCE_00785-RA	TMS_00227-RB	TCM_05148-RA	TSI_05607-RA	TPA_02921-RA	TGE_01851-RA	TPS_05849-RA	TDI_06129-RA
HOG_18633	TBI_13079-RA	TTE_09745-RA	TCE_08901-RA	TMS_05669-RA	TCM_13978-RA	TSI_12818-RA	Tpa_TRINITY_DN130832_c0_g2::Tpa_TRINITY_DN130832_c0_g2_i1::g.8803::m.8803	TGE_06480-RA	TPS_07434-RA	Tdi_TRINITY_DN21057_c0_g2::Tdi_TRINITY_DN21057_c0_g2_i2::g.9301::m.9301
HOG_19275	TBI_01753-RA	TTE_03603-RA	TCE_05152-RA	TMS_10555-RA	TCM_10790-RA	TSI_05410-RB	TPA_09030-RA	TGE_04552-RA	TPS_12137-RA	TDI_06259-RA
HOG_1935	TBI_01365-RA	TTE_02364-RA	TCE_02126-RA	TMS_06084-RA	TCM_01456-RA	TSI_00157-RA	Tpa_TRINITY_DN93992_c0_g1::Tpa_TRINITY_DN93992_c0_g1_i1::g.21260::m.21260	TGE_00852-RA	TPS_00071-RA	TDI_02255-RA
HOG_17545	TBI_00290-RA	TTE_00976-RA	TCE_00702-RA	TMS_01543-RA	TCM_04939-RA	TSI_01942-RA	TPA_03675-RA	TGE_01637-RA	TPS_10697-RA	TDI_00852-RA
HOG_1176	TBI_08209-RA	TTE_06746-RA	TCE_02794-RA	Tms_TRINITY_DN560_c0_g1::Tms_TRINITY_DN560_c0_g1_i1::g.19096::m.19096	TCM_11507-RA	TSI_12214-RA	TPA_00642-RA	TGE_08869-RA	TPS_10097-RA	TDI_11021-RA
HOG_1175	TBI_00724-RA	TTE_00815-RA	TCE_04953-RA	TMS_07395-RA	TCM_00815-RA	TSI_01798-RA	TPA_04331-RA	TGE_04218-RA	TPS_02284-RA	TDI_02204-RA
HOG_8167	Tbi_TRINITY_DN66727_c0_g1::Tbi_TRINITY_DN66727_c0_g1_i1::g.4287::m.4287	TTE_00391-RA	TCE_02310-RA	TMS_01968-RA	TCM_04241-RA	TSI_05254-RA	TPA_11986-RA	TGE_10104-RA	TPS_14546-RA	TDI_08284-RA
HOG_23058	TBI_04976-RB	TTE_03492-RA	TCE_06508-RB	TMS_05712-RA	TCM_04649-RA	TSI_06171-RB	TPA_10024-RA	TGE_05678-RB	TPS_05035-RA	TDI_01946-RA
HOG_1171	TBI_12099-RA	TTE_11384-RA	TCE_08595-RA	TMS_10435-RA	TCM_10909-RA	TSI_09866-RA	TPA_03817-RA	TGE_09707-RA	TPS_10500-RA	TDI_10151-RA
HOG_23508	Tbi_TRINITY_DN70368_c8_g2::Tbi_TRINITY_DN70368_c8_g2_i10::g.2100::m.2100	TTE_10102-RA	Tce_TRINITY_DN94182_c0_g1::Tce_TRINITY_DN94182_c0_g1_i2::g.1990::m.1990	Tms_TRINITY_DN31700_c2_g1::Tms_TRINITY_DN31700_c2_g1_i1::g.1760::m.1760	TCM_02426-RA	TSI_03423-RA	TPA_04921-RA	TGE_05625-RA	TPS_03487-RA	TDI_05855-RA
HOG_23506	TBI_08986-RA	TTE_05676-RA	TCE_07484-RA	TMS_11185-RA	TCM_10884-RA	TSI_08516-RA	Tpa_TRINITY_DN138743_c0_g1::Tpa_TRINITY_DN138743_c0_g1_i2::g.16526::m.16526	TGE_07612-RA	TPS_09291-RA	TDI_02051-RA
HOG_23505	TBI_03397-RA	TTE_02519-RA	TCE_03433-RA	TMS_04964-RA	TCM_05080-RA	TSI_04872-RA	TPA_07242-RA	TGE_09075-RA	TPS_01060-RA	TDI_01567-RA
HOG_23504	TBI_10571-RA	TTE_12499-RA	TCE_13815-RA	TMS_01888-RA	TCM_07053-RA	TSI_04222-RA	TPA_11597-RA	TGE_10594-RA	TPS_09190-RA	TDI_13583-RA
HOG_23051	TBI_01153-RA	TTE_01511-RA	TCE_05374-RA	TMS_05154-RA	TCM_03844-RA	TSI_02999-RA	Tpa_TRINITY_DN116311_c0_g1::Tpa_TRINITY_DN116311_c0_g1_i1::g.17985::m.17985	TGE_05558-RA	TPS_01748-RA	TDI_03930-RA
HOG_23050	TBI_01174-RA	TTE_02252-RA	TCE_04377-RA	TMS_11501-RA	Tcm_TRINITY_DN103727_c1_g1::Tcm_TRINITY_DN103727_c1_g1_i4::g.15109::m.15109	TSI_04972-RA	TPA_08888-RA	TGE_00494-RA	TPS_01252-RA	TDI_00589-RA
HOG_23501	Tbi_TRINITY_DN31899_c0_g1::Tbi_TRINITY_DN31899_c0_g1_i1::g.17515::m.17515	TTE_05215-RA	Tce_TRINITY_DN77430_c0_g1::Tce_TRINITY_DN77430_c0_g1_i1::g.16793::m.16793	Tms_TRINITY_DN22732_c0_g1::Tms_TRINITY_DN22732_c0_g1_i1::g.19550::m.19550	TCM_07550-RA	Tsi_TRINITY_DN2960_c0_g1::Tsi_TRINITY_DN2960_c0_g1_i1::g.19147::m.19147	TPA_01782-RA	Tge_TRINITY_DN1361_c0_g1::Tge_TRINITY_DN1361_c0_g1_i1::g.16327::m.16327	Tps_TRINITY_DN82391_c0_g1::Tps_TRINITY_DN82391_c0_g1_i1::g.16110::m.16110	TDI_04469-RA
HOG_2964	TBI_08006-RA	TTE_09024-RB	TCE_02825-RA	TMS_02849-RA	TCM_10233-RA	TSI_05718-RA	Tpa_TRINITY_DN121549_c0_g1::Tpa_TRINITY_DN121549_c0_g1_i1::g.18755::m.18755	TGE_09937-RA	TPS_11380-RA	TDI_05891-RA
HOG_4316	Tbi_TRINITY_DN28793_c0_g1::Tbi_TRINITY_DN28793_c0_g1_i1::g.23458::m.23458	TTE_06034-RA	Tce_TRINITY_DN95054_c0_g2::Tce_TRINITY_DN95054_c0_g2_i1::g.17548::m.17548	Tms_TRINITY_DN31026_c0_g1::Tms_TRINITY_DN31026_c0_g1_i1::g.19394::m.19394	TCM_06680-RA	Tsi_TRINITY_DN20660_c0_g1::Tsi_TRINITY_DN20660_c0_g1_i1::g.17787::m.17787	Tpa_TRINITY_DN143235_c8_g1::Tpa_TRINITY_DN143235_c8_g1_i2::g.16417::m.16417	Tge_TRINITY_DN32263_c0_g1::Tge_TRINITY_DN32263_c0_g1_i1::g.18560::m.18560	Tps_TRINITY_DN87090_c1_g1::Tps_TRINITY_DN87090_c1_g1_i1::g.16199::m.16199	TDI_08881-RA
HOG_5535	TBI_00774-RA	TTE_02064-RA	TCE_01221-RA	TMS_03593-RA	TCM_01171-RA	TSI_09935-RA	TPA_00179-RA	TGE_04330-RA	TPS_02032-RA	TDI_01369-RA
HOG_18140	TBI_10422-RA	TTE_07785-RA	TCE_09377-RA	TMS_08524-RA	TCM_04528-RA	TSI_05286-RA	TPA_02448-RA	TGE_07860-RA	TPS_06706-RA	TDI_06242-RA
HOG_18143	TBI_00624-RA	TTE_04111-RA	TCE_00570-RA	TMS_08520-RA	TCM_01317-RA	TSI_05097-RA	TPA_00032-RA	TGE_01640-RA	Tps_TRINITY_DN63886_c0_g1::Tps_TRINITY_DN63886_c0_g1_i1::g.12220::m.12220	TDI_00707-RA
HOG_18145	TBI_05510-RA	TTE_08946-RA	TCE_08676-RA	TMS_09820-RB	TCM_10788-RA	TSI_07858-RA	TPA_08971-RA	TGE_08020-RA	TPS_14264-RA	TDI_10260-RA
HOG_1005	Tbi_TRINITY_DN66840_c0_g1::Tbi_TRINITY_DN66840_c0_g1_i1::g.8484::m.8484	TTE_02916-RA	TCE_06176-RA	TMS_07186-RA	TCM_11653-RA	TSI_03358-RA	Tpa_TRINITY_DN142990_c1_g1::Tpa_TRINITY_DN142990_c1_g1_i1::g.12335::m.12335	TGE_10057-RA	TPS_05278-RA	TDI_11171-RA
HOG_18147	TBI_08447-RA	TTE_02755-RA	TCE_03436-RA	TMS_07133-RA	TCM_04569-RA	TSI_02085-RA	TPA_05020-RA	TGE_09384-RA	TPS_14176-RA	TDI_02450-RA
HOG_18146	TBI_07219-RA	TTE_10197-RA	TCE_08505-RA	Tms_TRINITY_DN26523_c1_g7::Tms_TRINITY_DN26523_c1_g7_i1::g.15225::m.15225	TCM_09983-RA	TSI_08319-RA	TPA_13883-RA	TGE_02346-RA	TPS_10938-RA	TDI_11549-RA
HOG_1282	TBI_13669-RA	TTE_10506-RB	TCE_05518-RA	TMS_10073-RA	TCM_02423-RA	TSI_03421-RA	Tpa_TRINITY_DN137737_c2_g2::Tpa_TRINITY_DN137737_c2_g2_i7::g.15019::m.15019	TGE_05627-RA	TPS_05632-RA	TDI_05806-RB
HOG_14407	TBI_02625-RA	TTE_01096-RA	TCE_08270-RA	TMS_02166-RA	TCM_04647-RA	TSI_08286-RA	TPA_05648-RA	TGE_04688-RA	TPS_05741-RA	TDI_04488-RA
HOG_1289	TBI_05783-RA	TTE_06698-RA	TCE_02677-RA	TMS_07653-RA	TCM_00618-RA	TSI_11986-RA	TPA_15671-RA	TGE_07597-RA	Tps_TRINITY_DN94639_c4_g5::Tps_TRINITY_DN94639_c4_g5_i5::g.8855::m.8855	Tdi_TRINITY_DN23457_c0_g1::Tdi_TRINITY_DN23457_c0_g1_i1::g.8370::m.8370
HOG_1288	Tbi_TRINITY_DN63565_c0_g4::Tbi_TRINITY_DN63565_c0_g4_i1::g.11342::m.11342	TTE_04396-RA	TCE_13419-RA	TMS_02292-RA	TCM_09738-RA	TSI_06918-RA	Tpa_TRINITY_DN137741_c1_g1::Tpa_TRINITY_DN137741_c1_g1_i1::g.9033::m.9033	Tge_TRINITY_DN47021_c0_g1::Tge_TRINITY_DN47021_c0_g1_i1::g.13860::m.13860	Tps_TRINITY_DN65284_c0_g1::Tps_TRINITY_DN65284_c0_g1_i1::g.13214::m.13214	Tdi_TRINITY_DN3706_c0_g1::Tdi_TRINITY_DN3706_c0_g1_i1::g.13106::m.13106
HOG_688	Tbi_TRINITY_DN70584_c6_g1::Tbi_TRINITY_DN70584_c6_g1_i6::g.17630::m.17630	TTE_01945-RA	Tce_TRINITY_DN72099_c0_g1::Tce_TRINITY_DN72099_c0_g1_i1::g.18963::m.18963	Tms_TRINITY_DN29588_c1_g1::Tms_TRINITY_DN29588_c1_g1_i2::g.19421::m.19421	Tcm_TRINITY_DN107318_c5_g3::Tcm_TRINITY_DN107318_c5_g3_i5::g.18459::m.18459	Tsi_TRINITY_DN28828_c0_g1::Tsi_TRINITY_DN28828_c0_g1_i3::g.14954::m.14954	Tpa_TRINITY_DN122196_c0_g1::Tpa_TRINITY_DN122196_c0_g1_i1::g.26396::m.26396	Tge_TRINITY_DN26378_c0_g1::Tge_TRINITY_DN26378_c0_g1_i1::g.23940::m.23940	TPS_01412-RA	Tdi_TRINITY_DN27446_c0_g1::Tdi_TRINITY_DN27446_c0_g1_i2::g.9777::m.9777
HOG_11417	TBI_03964-RA	TTE_01600-RA	TCE_11613-RA	TMS_05348-RA	TCM_09703-RA	TSI_05758-RA	TPA_05158-RA	TGE_03327-RA	TPS_05518-RA	TDI_04204-RA
HOG_685	TBI_03673-RA	TTE_06607-RA	TCE_07860-RA	TMS_12364-RA	TCM_01475-RA	TSI_05083-RA	TPA_11193-RA	TGE_01617-RA	TPS_07959-RA	TDI_03547-RA
HOG_684	TBI_00384-RA	TTE_01923-RA	TCE_08536-RA	TMS_00585-RA	TCM_05784-RA	TSI_00190-RA	TPA_02139-RA	TGE_06134-RA	TPS_06050-RA	TDI_01539-RA
HOG_1571	TBI_09829-RA	TTE_10000-RA	TCE_09736-RA	TMS_10546-RA	TCM_09192-RA	TSI_02862-RA	TPA_11572-RA	TGE_07085-RA	TPS_08390-RA	TDI_05592-RA
HOG_7184	TBI_07857-RA	Tte_TRINITY_DN21165_c0_g1::Tte_TRINITY_DN21165_c0_g1_i1::g.3280::m.3280	TCE_04545-RA	TMS_06202-RA	TCM_12080-RA	TSI_05965-RA	TPA_15566-RA	TGE_08547-RA	TPS_14777-RA	TDI_09274-RB
HOG_1574	TBI_05690-RB	Tte_TRINITY_DN53612_c0_g1::Tte_TRINITY_DN53612_c0_g1_i1::g.32847::m.32847	TCE_04026-RA	TMS_06581-RA	TCM_03423-RA	TSI_09520-RA	TPA_09742-RA	TGE_04092-RA	TPS_02554-RA	TDI_02479-RB
HOG_23554	TBI_02383-RA	TTE_01152-RA	TCE_06345-RA	TMS_02355-RA	Tcm_TRINITY_DN90322_c2_g1::Tcm_TRINITY_DN90322_c2_g1_i2::g.13562::m.13562	TSI_05982-RA	TPA_15488-RA	TGE_04781-RA	Tps_TRINITY_DN92582_c0_g1::Tps_TRINITY_DN92582_c0_g1_i2::g.15809::m.15809	TDI_05376-RA
HOG_875	TBI_03554-RA	TTE_06002-RA	TCE_06021-RA	TMS_05031-RA	TCM_01497-RA	TSI_03309-RA	TPA_12957-RA	TGE_07067-RA	TPS_05331-RA	TDI_03508-RA
HOG_8389	TBI_03944-RA	TTE_02767-RA	TCE_07186-RA	TMS_04320-RA	TCM_02204-RA	TSI_05133-RA	TPA_08527-RA	TGE_01910-RA	TPS_04369-RA	TDI_02016-RA
HOG_17221	TBI_05146-RA	TTE_01811-RA	TCE_04862-RA	TMS_01427-RA	TCM_03927-RA	TSI_04905-RA	TPA_06072-RA	TGE_04633-RA	TPS_02118-RA	TDI_03742-RA
HOG_872	TBI_02315-RA	TTE_02550-RA	TCE_02617-RA	TMS_01065-RA	TCM_11331-RA	TSI_11843-RA	Tpa_TRINITY_DN98235_c0_g1::Tpa_TRINITY_DN98235_c0_g1_i1::g.21331::m.21331	Tge_TRINITY_DN68781_c0_g1::Tge_TRINITY_DN68781_c0_g1_i1::g.24262::m.24262	Tps_TRINITY_DN51294_c0_g1::Tps_TRINITY_DN51294_c0_g1_i1::g.20427::m.20427	Tdi_TRINITY_DN39467_c0_g1::Tdi_TRINITY_DN39467_c0_g1_i1::g.22656::m.22656
HOG_621	TBI_03282-RA	TTE_05049-RA	TCE_02579-RA	TMS_01578-RA	TCM_04678-RA	TSI_03458-RA	TPA_16333-RA	TGE_00293-RA	TPS_02915-RA	TDI_03263-RA
HOG_3435	TBI_05981-RA	TTE_04481-RA	TCE_04536-RA	TMS_01833-RA	TCM_01538-RA	TSI_03238-RA	TPA_07244-RA	TGE_02062-RA	TPS_07941-RA	TDI_04458-RA
HOG_12833	TBI_03190-RA	TTE_00480-RA	TCE_04193-RA	TMS_06291-RA	TCM_03081-RA	TSI_04131-RA	TPA_00328-RA	TGE_05403-RA	TPS_01193-RA	TDI_00591-RA
HOG_19784	TBI_04281-RA	TTE_10537-RA	TCE_05032-RA	TMS_08429-RA	TCM_08461-RA	TSI_06399-RA	TPA_16476-RA	TGE_03651-RA	TPS_03064-RA	TDI_04114-RA
HOG_23619	TBI_04021-RA	Tte_TRINITY_DN16644_c0_g1::Tte_TRINITY_DN16644_c0_g1_i1::g.2037::m.2037	TCE_04840-RA	TMS_02760-RA	TCM_04825-RA	TSI_03822-RB	TPA_04224-RA	Tge_TRINITY_DN46027_c3_g1::Tge_TRINITY_DN46027_c3_g1_i2::g.17627::m.17627	TPS_01676-RA	TDI_06301-RA
HOG_23618	TBI_03753-RB	TTE_04468-RB	TCE_00332-RA	TMS_00797-RA	TCM_02024-RA	TSI_06351-RA	TPA_14825-RA	TGE_02505-RA	TPS_03846-RA	TDI_05497-RA
HOG_1753	TBI_10030-RA	TTE_12752-RA	TCE_06047-RA	TMS_11089-RA	TCM_14522-RA	TSI_13910-RA	TPA_16237-RA	TGE_11933-RA	TPS_06312-RA	TDI_13776-RA
HOG_23617	TBI_10352-RA	TTE_09407-RA	Tce_TRINITY_DN101341_c0_g2::Tce_TRINITY_DN101341_c0_g2_i1::g.16940::m.16940	Tms_TRINITY_DN29964_c0_g2::Tms_TRINITY_DN29964_c0_g2_i2::g.18129::m.18129	TCM_00392-RA	TSI_00403-RA	Tpa_TRINITY_DN137718_c0_g1::Tpa_TRINITY_DN137718_c0_g1_i1::g.14699::m.14699	Tge_TRINITY_DN44372_c1_g2::Tge_TRINITY_DN44372_c1_g2_i1::g.17281::m.17281	TPS_08135-RA	TDI_10709-RA
HOG_626	TBI_10697-RA	TTE_11758-RA	TCE_04685-RA	TMS_09915-RA	TCM_12776-RA	TSI_13043-RA	TPA_09077-RA	TGE_11165-RA	TPS_13923-RA	TDI_13111-RA
HOG_6019	Tbi_TRINITY_DN68050_c0_g1::Tbi_TRINITY_DN68050_c0_g1_i1::g.25009::m.25009	Tte_TRINITY_DN48010_c0_g1::Tte_TRINITY_DN48010_c0_g1_i1::g.28278::m.28278	TCE_10914-RA	Tms_TRINITY_DN22653_c0_g1::Tms_TRINITY_DN22653_c0_g1_i1::g.16813::m.16813	TCM_02565-RA	TSI_10683-RA	TPA_07526-RA	Tge_TRINITY_DN27506_c0_g1::Tge_TRINITY_DN27506_c0_g1_i1::g.26074::m.26074	TPS_00496-RA	Tdi_TRINITY_DN34931_c0_g1::Tdi_TRINITY_DN34931_c0_g1_i1::g.24243::m.24243
HOG_5625	TBI_09058-RA	TTE_07783-RA	TCE_06204-RA	TMS_01999-RA	TCM_08386-RA	TSI_03929-RA	TPA_01354-RA	TGE_02630-RA	TPS_06329-RA	TDI_01608-RA
HOG_4267	TBI_01483-RA	TTE_01071-RA	TCE_04709-RA	TMS_03966-RA	TCM_03284-RA	TSI_06295-RA	TPA_01712-RA	TGE_01535-RA	TPS_02151-RA	TDI_02265-RA
HOG_5623	TBI_02147-RA	TTE_04066-RA	TCE_01391-RA	Tms_TRINITY_DN28769_c0_g1::Tms_TRINITY_DN28769_c0_g1_i5::g.18529::m.18529	TCM_01630-RB	TSI_03163-RA	Tpa_TRINITY_DN125746_c0_g7::Tpa_TRINITY_DN125746_c0_g7_i1::g.22386::m.22386	TGE_04012-RA	TPS_03845-RA	TDI_03050-RA
HOG_5620	TBI_13275-RA	TTE_08406-RA	TCE_09016-RA	TMS_06393-RA	TCM_04933-RA	TSI_07168-RA	TPA_05440-RA	TGE_09401-RA	TPS_00529-RA	TDI_01646-RA
HOG_404	TBI_03840-RA	TTE_08512-RA	TCE_06638-RA	TMS_08607-RA	TCM_10689-RA	TSI_10024-RA	TPA_02936-RA	TGE_07130-RA	TPS_04298-RA	TDI_11577-RA
HOG_400	TBI_03498-RA	Tte_TRINITY_DN55883_c0_g1::Tte_TRINITY_DN55883_c0_g1_i1::g.20274::m.20274	TCE_05505-RA	TMS_06068-RA	Tcm_TRINITY_DN60458_c0_g1::Tcm_TRINITY_DN60458_c0_g1_i1::g.20185::m.20185	TSI_13315-RA	Tpa_TRINITY_DN127908_c0_g1::Tpa_TRINITY_DN127908_c0_g1_i1::g.19922::m.19922	TGE_04142-RA	Tps_TRINITY_DN49318_c0_g1::Tps_TRINITY_DN49318_c0_g1_i1::g.19757::m.19757	Tdi_TRINITY_DN32696_c0_g1::Tdi_TRINITY_DN32696_c0_g1_i1::g.21656::m.21656
HOG_23296	TBI_00241-RA	TTE_00528-RA	TCE_00122-RA	TMS_00951-RA	TCM_00781-RA	TSI_01060-RA	TPA_02818-RA	TGE_02962-RA	TPS_02173-RA	TDI_00257-RA
HOG_23295	TBI_05260-RA	TTE_05879-RA	Tce_TRINITY_DN91168_c0_g1::Tce_TRINITY_DN91168_c0_g1_i1::g.16449::m.16449	Tms_TRINITY_DN18944_c0_g1::Tms_TRINITY_DN18944_c0_g1_i1::g.18141::m.18141	TCM_08057-RA	TSI_08930-RA	TPA_02202-RA	TGE_01668-RA	TPS_01427-RA	TDI_07906-RA
HOG_16571	TBI_03774-RA	TTE_07944-RA	TCE_06253-RA	TMS_03145-RA	TCM_02826-RA	TSI_03327-RA	TPA_01095-RA	TGE_03581-RA	TPS_01686-RA	TDI_02271-RA
HOG_23293	TBI_03844-RA	TTE_02817-RA	TCE_02402-RA	TMS_02558-RA	TCM_01141-RA	TSI_01364-RA	TPA_08365-RA	TGE_05551-RA	TPS_11825-RA	TDI_01484-RA
HOG_23127	TBI_04785-RA	TTE_10031-RA	Tce_TRINITY_DN89484_c0_g1::Tce_TRINITY_DN89484_c0_g1_i1::g.16962::m.16962	TMS_10196-RA	TCM_10145-RA	TSI_08221-RA	TPA_06121-RA	TGE_09771-RA	TPS_10895-RA	TDI_10129-RA
HOG_3836	TBI_08881-RA	TTE_09573-RA	TCE_02167-RA	TMS_07993-RA	TCM_05430-RA	TSI_13975-RA	TPA_14863-RA	TGE_08690-RA	TPS_10129-RA	TDI_07429-RA
HOG_23472	TBI_12727-RA	TTE_02013-RA	Tce_TRINITY_DN90625_c0_g1::Tce_TRINITY_DN90625_c0_g1_i1::g.19868::m.19868	Tms_TRINITY_DN19128_c0_g1::Tms_TRINITY_DN19128_c0_g1_i1::g.15754::m.15754	Tcm_TRINITY_DN94031_c0_g1::Tcm_TRINITY_DN94031_c0_g1_i1::g.18787::m.18787	Tsi_TRINITY_DN67125_c0_g1::Tsi_TRINITY_DN67125_c0_g1_i1::g.22781::m.22781	TPA_07010-RA	TGE_01047-RA	Tps_TRINITY_DN78662_c0_g1::Tps_TRINITY_DN78662_c0_g1_i1::g.18836::m.18836	TDI_11277-RA
HOG_4185	Tbi_TRINITY_DN49660_c0_g1::Tbi_TRINITY_DN49660_c0_g1_i1::g.17548::m.17548	Tte_TRINITY_DN26171_c0_g1::Tte_TRINITY_DN26171_c0_g1_i1::g.19158::m.19158	TCE_10599-RA	TMS_09001-RA	Tcm_TRINITY_DN100519_c0_g1::Tcm_TRINITY_DN100519_c0_g1_i2::g.15826::m.15826	TSI_09451-RA	Tpa_TRINITY_DN134470_c1_g1::Tpa_TRINITY_DN134470_c1_g1_i2::g.16388::m.16388	TGE_08454-RA	TPS_04663-RA	TDI_12730-RA
HOG_23479	TBI_07380-RA	TTE_07099-RA	TCE_03672-RA	TMS_09550-RA	TCM_07547-RA	TSI_07050-RA	TPA_02273-RA	TGE_06799-RA	TPS_09820-RA	TDI_06440-RA
HOG_18808	TBI_01309-RA	TTE_01677-RB	Tce_TRINITY_DN106913_c1_g1::Tce_TRINITY_DN106913_c1_g1_i1::g.2709::m.2709	TMS_03725-RA	Tcm_TRINITY_DN106073_c0_g1::Tcm_TRINITY_DN106073_c0_g1_i2::g.1166::m.1166	TSI_04300-RA	TPA_11669-RA	TGE_03460-RB	TPS_00484-RA	TDI_00823-RA
HOG_23274	TBI_03713-RA	TTE_02245-RA	Tce_TRINITY_DN93978_c0_g1::Tce_TRINITY_DN93978_c0_g1_i2::g.17413::m.17413	TMS_04525-RA	TCM_03742-RA	TSI_04652-RA	TPA_06851-RA	Tge_TRINITY_DN35688_c0_g1::Tge_TRINITY_DN35688_c0_g1_i1::g.24377::m.24377	TPS_07348-RA	Tdi_TRINITY_DN41746_c0_g1::Tdi_TRINITY_DN41746_c0_g1_i1::g.19034::m.19034
HOG_23277	TBI_04400-RA	TTE_05293-RA	TCE_00972-RA	TMS_03023-RA	TCM_01233-RA	Tsi_TRINITY_DN61815_c0_g1::Tsi_TRINITY_DN61815_c0_g1_i1::g.19209::m.19209	TPA_01385-RA	TGE_02751-RA	TPS_00354-RA	TDI_02711-RA
HOG_23276	TBI_09192-RA	Tte_TRINITY_DN56578_c0_g1::Tte_TRINITY_DN56578_c0_g1_i1::g.22346::m.22346	TCE_03152-RB	TMS_05418-RA	TCM_03108-RA	TSI_03210-RA	TPA_09359-RA	TGE_03909-RA	TPS_06274-RA	TDI_00630-RA
HOG_23271	TBI_07589-RB	TTE_09210-RA	TCE_10834-RA	TMS_09013-RA	TCM_05316-RA	TSI_12636-RA	TPA_06970-RA	TGE_08425-RA	TPS_04456-RA	TDI_05676-RA
HOG_4034	TBI_01969-RA	TTE_03705-RA	TCE_03618-RA	TMS_06021-RA	TCM_01245-RA	TSI_00657-RA	TPA_03500-RA	TGE_05178-RA	TPS_01537-RA	TDI_02609-RA
HOG_22674	TBI_11500-RA	TTE_08637-RA	TCE_11968-RA	TMS_08603-RA	Tcm_TRINITY_DN100484_c0_g1::Tcm_TRINITY_DN100484_c0_g1_i4::g.13172::m.13172	TSI_07594-RA	TPA_05046-RA	TGE_03931-RA	TPS_11473-RA	TDI_12089-RA
HOG_22675	TBI_10736-RA	TTE_10264-RA	TCE_06667-RA	TMS_11272-RA	Tcm_TRINITY_DN99670_c0_g1::Tcm_TRINITY_DN99670_c0_g1_i1::g.16202::m.16202	TSI_10492-RA	TPA_11198-RA	TGE_04658-RA	TPS_07038-RA	TDI_03898-RA
HOG_22672	TBI_08059-RA	TTE_10953-RA	TCE_03414-RA	TMS_00744-RA	TCM_05287-RA	TSI_01253-RA	TPA_09421-RA	TGE_02277-RA	TPS_10475-RA	TDI_06807-RA
HOG_11571	TBI_09179-RA	TTE_09076-RA	TCE_05611-RA	TMS_04676-RA	TCM_09210-RA	TSI_10027-RA	TPA_05999-RA	TGE_09186-RA	TPS_04162-RB	TDI_07325-RA
HOG_4737	TBI_06371-RA	TTE_02606-RA	Tce_TRINITY_DN99039_c0_g1::Tce_TRINITY_DN99039_c0_g1_i1::g.10345::m.10345	Tms_TRINITY_DN28058_c0_g2::Tms_TRINITY_DN28058_c0_g2_i1::g.11718::m.11718	TCM_05991-RA	Tsi_TRINITY_DN26143_c0_g1::Tsi_TRINITY_DN26143_c0_g1_i1::g.10044::m.10044	Tpa_TRINITY_DN130196_c0_g1::Tpa_TRINITY_DN130196_c0_g1_i1::g.14380::m.14380	Tge_TRINITY_DN45614_c1_g1::Tge_TRINITY_DN45614_c1_g1_i1::g.13751::m.13751	Tps_TRINITY_DN90214_c0_g1::Tps_TRINITY_DN90214_c0_g1_i3::g.10598::m.10598	Tdi_TRINITY_DN5528_c0_g1::Tdi_TRINITY_DN5528_c0_g1_i1::g.10313::m.10313
HOG_6791	TBI_01677-RA	TTE_06789-RA	TCE_05382-RA	TMS_03253-RA	TCM_05099-RA	TSI_13908-RA	TPA_10955-RA	TGE_12002-RA	TPS_14838-RA	TDI_05559-RA
HOG_19386	TBI_08451-RA	TTE_07140-RA	TCE_10169-RA	TMS_09652-RA	TCM_03751-RA	TSI_01847-RA	TPA_04457-RA	TGE_08037-RA	TPS_07042-RA	TDI_06077-RA
HOG_19387	TBI_05194-RA	TTE_04315-RA	TCE_10779-RA	TMS_01142-RA	TCM_04303-RA	TSI_09034-RA	TPA_02612-RA	TGE_07738-RA	TPS_02720-RA	TDI_02279-RB
HOG_22272	TBI_00075-RA	TTE_02656-RA	TCE_00031-RA	TMS_00126-RA	TCM_01614-RB	TSI_02685-RA	TPA_00171-RA	TGE_00383-RA	TPS_01991-RA	TDI_06113-RA
HOG_7524	TBI_13803-RA	TTE_08361-RA	TCE_10948-RA	TMS_05707-RA	Tcm_TRINITY_DN86948_c1_g1::Tcm_TRINITY_DN86948_c1_g1_i1::g.22014::m.22014	TSI_11903-RA	Tpa_TRINITY_DN117498_c0_g1::Tpa_TRINITY_DN117498_c0_g1_i1::g.21683::m.21683	TGE_11884-RA	TPS_15308-RA	TDI_13622-RA
HOG_19410	TBI_02556-RA	TTE_03291-RA	TCE_04235-RA	TMS_01935-RA	TCM_01451-RA	TSI_06036-RA	TPA_03798-RA	TGE_01415-RA	TPS_00700-RA	TDI_04993-RA
HOG_6929	TBI_06025-RA	TTE_08228-RA	TCE_09108-RA	TMS_08825-RA	TCM_07243-RA	TSI_09067-RA	TPA_09423-RA	TGE_09044-RA	TPS_06331-RA	TDI_06633-RA
HOG_19144	TBI_07936-RA	TTE_07464-RA	TCE_06890-RA	TMS_03705-RA	TCM_11210-RA	TSI_07398-RA	Tpa_TRINITY_DN141691_c1_g1::Tpa_TRINITY_DN141691_c1_g1_i1::g.2288::m.2288	TGE_08183-RA	Tps_TRINITY_DN91032_c0_g1::Tps_TRINITY_DN91032_c0_g1_i1::g.2033::m.2033	TDI_07427-RA
HOG_22279	TBI_00228-RA	TTE_00556-RA	TCE_01396-RA	TMS_01040-RA	TCM_02276-RA	TSI_03182-RA	TPA_01013-RA	TGE_01347-RA	TPS_01997-RA	TDI_02774-RA
HOG_19414	TBI_12559-RA	TTE_11746-RA	TCE_05597-RA	TMS_08321-RA	TCM_08213-RA	TSI_10745-RA	TPA_07342-RA	TGE_07621-RA	TPS_08843-RA	TDI_05966-RA
HOG_6655	TBI_03391-RA	TTE_06145-RA	TCE_05120-RA	TMS_08423-RA	TCM_02314-RB	TSI_09670-RA	TPA_01910-RA	TGE_04254-RA	TPS_03814-RA	TDI_00834-RC
HOG_19141	TBI_08632-RA	Tte_TRINITY_DN19834_c0_g2::Tte_TRINITY_DN19834_c0_g2_i1::g.14424::m.14424	Tce_TRINITY_DN106110_c0_g1::Tce_TRINITY_DN106110_c0_g1_i1::g.13692::m.13692	Tms_TRINITY_DN18410_c0_g1::Tms_TRINITY_DN18410_c0_g1_i1::g.14331::m.14331	Tcm_TRINITY_DN105863_c0_g1::Tcm_TRINITY_DN105863_c0_g1_i1::g.16145::m.16145	Tsi_TRINITY_DN63423_c0_g1::Tsi_TRINITY_DN63423_c0_g1_i1::g.14592::m.14592	Tpa_TRINITY_DN138004_c0_g1::Tpa_TRINITY_DN138004_c0_g1_i1::g.12260::m.12260	Tge_TRINITY_DN31510_c0_g1::Tge_TRINITY_DN31510_c0_g1_i1::g.14464::m.14464	Tps_TRINITY_DN90591_c0_g1::Tps_TRINITY_DN90591_c0_g1_i1::g.9878::m.9878	Tdi_TRINITY_DN7256_c0_g2::Tdi_TRINITY_DN7256_c0_g2_i1::g.9351::m.9351
HOG_16662	Tbi_TRINITY_DN55786_c1_g2::Tbi_TRINITY_DN55786_c1_g2_i1::g.6199::m.6199	Tte_TRINITY_DN4763_c0_g2::Tte_TRINITY_DN4763_c0_g2_i1::g.6467::m.6467	Tce_TRINITY_DN90476_c0_g1::Tce_TRINITY_DN90476_c0_g1_i1::g.3684::m.3684	TMS_01105-RA	TCM_09884-RA	TSI_12912-RA	TPA_13484-RA	TGE_10133-RA	Tps_TRINITY_DN83883_c0_g1::Tps_TRINITY_DN83883_c0_g1_i1::g.7902::m.7902	Tdi_TRINITY_DN25384_c0_g1::Tdi_TRINITY_DN25384_c0_g1_i2::g.4903::m.4903
HOG_19367	Tbi_TRINITY_DN65387_c1_g1::Tbi_TRINITY_DN65387_c1_g1_i8::g.12336::m.12336	TTE_03907-RA	TCE_02639-RA	TMS_10825-RA	TCM_12241-RA	TSI_04760-RA	TPA_04157-RA	TGE_02862-RA	Tps_TRINITY_DN84936_c5_g1::Tps_TRINITY_DN84936_c5_g1_i1::g.8692::m.8692	TDI_02875-RA
HOG_16660	TBI_09044-RA	TTE_08243-RA	TCE_11452-RA	TMS_04239-RA	TCM_09619-RA	TSI_11296-RA	TPA_04029-RA	TGE_09425-RA	TPS_09490-RA	TDI_07717-RA
HOG_16667	TBI_00585-RA	TTE_02402-RA	TCE_02323-RA	TMS_07679-RA	TCM_05455-RA	TSI_05904-RA	TPA_02083-RA	TGE_05065-RA	TPS_06146-RA	TDI_08824-RA
HOG_18892	TBI_08673-RA	TTE_08303-RA	TCE_07522-RA	TMS_05822-RA	TCM_10443-RA	TSI_03202-RA	TPA_03123-RA	TGE_00704-RA	TPS_05247-RA	TDI_10593-RA
HOG_6653	TBI_04691-RB	TTE_03352-RA	TCE_04843-RA	TMS_07819-RA	TCM_10597-RA	TSI_11253-RA	TPA_15550-RA	TGE_03514-RA	TPS_06294-RA	TDI_07066-RA
HOG_16668	TBI_00959-RA	TTE_00710-RA	TCE_04972-RA	TMS_06800-RA	TCM_08535-RA	TSI_01561-RA	TPA_01422-RA	TGE_00248-RA	TPS_07913-RA	TDI_04869-RA
HOG_16669	TBI_02529-RA	TTE_06400-RA	TCE_05258-RA	TMS_05036-RA	TCM_08520-RA	TSI_04362-RA	TPA_09061-RA	TGE_01486-RA	TPS_04616-RB	TDI_02591-RA
HOG_10262	TBI_01843-RA	TTE_04976-RA	TCE_04437-RA	TMS_11977-RA	TCM_01955-RA	TSI_01645-RA	TPA_08520-RA	TGE_04170-RA	TPS_05459-RA	TDI_06494-RA
HOG_19368	TBI_04333-RA	TTE_02407-RA	TCE_04878-RA	TMS_03400-RA	TCM_04578-RA	TSI_02839-RA	Tpa_TRINITY_DN143267_c0_g1::Tpa_TRINITY_DN143267_c0_g1_i2::g.8561::m.8561	TGE_09153-RA	Tps_TRINITY_DN89363_c1_g3::Tps_TRINITY_DN89363_c1_g3_i1::g.8941::m.8941	TDI_09665-RA
HOG_6652	TBI_06296-RA	TTE_05626-RA	TCE_07387-RA	TMS_08452-RA	Tcm_TRINITY_DN101738_c0_g1::Tcm_TRINITY_DN101738_c0_g1_i1::g.17601::m.17601	Tsi_TRINITY_DN2741_c0_g1::Tsi_TRINITY_DN2741_c0_g1_i1::g.17339::m.17339	TPA_01522-RB	TGE_09552-RA	TPS_11003-RA	TDI_05472-RA
HOG_12711	TBI_09197-RA	Tte_TRINITY_DN29389_c1_g2::Tte_TRINITY_DN29389_c1_g2_i1::g.4606::m.4606	TCE_08586-RA	TMS_03317-RA	TCM_07268-RA	TSI_05889-RA	TPA_15257-RA	TGE_06035-RA	Tps_TRINITY_DN94799_c0_g1::Tps_TRINITY_DN94799_c0_g1_i1::g.3842::m.3842	TDI_05631-RA
HOG_397	Tbi_TRINITY_DN36135_c0_g1::Tbi_TRINITY_DN36135_c0_g1_i1::g.21362::m.21362	TTE_06364-RA	TCE_05475-RA	TMS_06424-RA	TCM_05093-RA	TSI_05379-RA	TPA_06266-RA	TGE_03715-RA	TPS_02716-RA	TDI_05639-RA
HOG_6146	TBI_01163-RA	TTE_00634-RA	TCE_02289-RA	TMS_09494-RA	TCM_00695-RA	TSI_04333-RA	TPA_05212-RA	TGE_01171-RA	TPS_04665-RA	TDI_05328-RA
HOG_22012	TBI_09882-RA	TTE_10265-RA	TCE_09647-RA	TMS_10041-RA	TCM_06438-RA	TSI_08864-RA	TPA_02575-RA	TGE_02157-RA	TPS_07250-RA	TDI_06526-RA
HOG_22013	TBI_08882-RB	TTE_12716-RA	Tce_TRINITY_DN91854_c0_g1::Tce_TRINITY_DN91854_c0_g1_i1::g.12423::m.12423	TMS_12398-RA	TCM_07601-RA	TSI_10025-RA	TPA_11734-RA	TGE_08577-RA	TPS_09453-RA	TDI_09762-RA
HOG_22010	TBI_03772-RA	TTE_07103-RA	TCE_06256-RA	TMS_03143-RA	TCM_02828-RA	TSI_03329-RA	TPA_04042-RA	TGE_03578-RA	TPS_01684-RA	TDI_02273-RA
HOG_6148	TBI_12546-RA	TTE_07629-RA	TCE_04934-RA	TMS_12596-RA	TCM_12528-RA	TSI_11380-RA	TPA_10858-RA	TGE_10486-RA	TPS_11611-RA	TDI_11214-RA
HOG_23080	TBI_03351-RA	TTE_05157-RA	TCE_08801-RA	TMS_02332-RA	TCM_03882-RA	TSI_05895-RA	TPA_05817-RA	TGE_02653-RA	TPS_06479-RA	TDI_01751-RA
HOG_22014	TBI_11391-RA	TTE_09018-RA	TCE_05004-RA	TMS_00589-RC	TCM_10131-RA	TSI_10771-RA	TPA_07633-RA	TGE_08922-RA	TPS_05159-RA	TDI_10832-RA
HOG_22015	TBI_12541-RA	TTE_11780-RA	Tce_TRINITY_DN92212_c0_g1::Tce_TRINITY_DN92212_c0_g1_i1::g.14594::m.14594	Tms_TRINITY_DN65742_c0_g1::Tms_TRINITY_DN65742_c0_g1_i1::g.16039::m.16039	TCM_01389-RA	TSI_02041-RA	TPA_09977-RA	Tge_TRINITY_DN34879_c0_g1::Tge_TRINITY_DN34879_c0_g1_i1::g.14946::m.14946	TPS_12770-RA	TDI_12157-RA
HOG_23871	TBI_02090-RA	TTE_02005-RA	TCE_04129-RA	TMS_00546-RA	TCM_01214-RA	TSI_00442-RA	TPA_01690-RA	TGE_01137-RA	TPS_00129-RA	TDI_00333-RA
HOG_13619	TBI_11233-RA	TTE_11566-RA	TCE_07774-RA	TMS_03341-RA	TCM_07094-RA	TSI_09342-RA	TPA_15383-RA	TGE_05762-RA	TPS_09713-RA	TDI_05931-RA
HOG_21470	TBI_00220-RA	TTE_07116-RA	TCE_03745-RA	TMS_05059-RA	TCM_07836-RA	TSI_01129-RA	TPA_06441-RA	TGE_01832-RA	TPS_01300-RA	TDI_01841-RA
HOG_2301	TBI_07127-RA	TTE_05388-RA	TCE_09484-RA	TMS_05977-RA	TCM_12804-RA	TSI_11883-RA	TPA_14340-RA	TGE_10959-RA	TPS_11490-RA	TDI_08747-RA
HOG_2300	Tbi_TRINITY_DN31516_c0_g1::Tbi_TRINITY_DN31516_c0_g1_i1::g.20088::m.20088	Tte_TRINITY_DN4752_c0_g1::Tte_TRINITY_DN4752_c0_g1_i1::g.22928::m.22928	Tce_TRINITY_DN90573_c0_g1::Tce_TRINITY_DN90573_c0_g1_i1::g.19083::m.19083	Tms_TRINITY_DN22737_c0_g1::Tms_TRINITY_DN22737_c0_g1_i1::g.22054::m.22054	Tcm_TRINITY_DN88432_c0_g1::Tcm_TRINITY_DN88432_c0_g1_i1::g.17939::m.17939	Tsi_TRINITY_DN49554_c0_g1::Tsi_TRINITY_DN49554_c0_g1_i1::g.20326::m.20326	TPA_11374-RA	Tge_TRINITY_DN10448_c0_g1::Tge_TRINITY_DN10448_c0_g1_i1::g.20288::m.20288	Tps_TRINITY_DN26577_c0_g1::Tps_TRINITY_DN26577_c0_g1_i1::g.17749::m.17749	TDI_02779-RA
HOG_2303	TBI_03640-RA	TTE_00483-RA	TCE_00668-RA	TMS_05969-RA	TCM_04419-RA	Tsi_TRINITY_DN15928_c0_g1::Tsi_TRINITY_DN15928_c0_g1_i1::g.20282::m.20282	TPA_00422-RA	TGE_02573-RA	TPS_02943-RA	TDI_00594-RA
HOG_18894	TBI_03634-RA	TTE_03721-RA	TCE_02451-RA	TMS_02976-RA	TCM_02506-RA	TSI_01265-RA	Tpa_TRINITY_DN139792_c3_g4::Tpa_TRINITY_DN139792_c3_g4_i1::g.4602::m.4602	TGE_05028-RA	Tps_TRINITY_DN95485_c4_g2::Tps_TRINITY_DN95485_c4_g2_i1::g.2490::m.2490	TDI_07690-RA
HOG_16170	TBI_00570-RA	TTE_01475-RA	TCE_00066-RA	Tms_TRINITY_DN10907_c0_g1::Tms_TRINITY_DN10907_c0_g1_i1::g.7603::m.7603	TCM_00264-RA	TSI_03180-RA	Tpa_TRINITY_DN135948_c0_g1::Tpa_TRINITY_DN135948_c0_g1_i2::g.6464::m.6464	TGE_00105-RA	Tps_TRINITY_DN93814_c0_g5::Tps_TRINITY_DN93814_c0_g5_i1::g.6696::m.6696	Tdi_TRINITY_DN31843_c0_g1::Tdi_TRINITY_DN31843_c0_g1_i1::g.5384::m.5384
HOG_19700	TBI_07731-RA	TTE_10788-RA	TCE_05165-RA	TMS_12500-RA	TCM_02726-RA	TSI_02322-RA	TPA_07944-RA	TGE_06156-RA	TPS_05657-RA	TDI_07152-RA
HOG_19701	TBI_01394-RA	TTE_01822-RA	TCE_02411-RA	TMS_02106-RA	TCM_01283-RA	TSI_00389-RA	TPA_16289-RA	TGE_01181-RA	TPS_01653-RA	TDI_00641-RA
HOG_19702	TBI_02718-RA	TTE_06768-RA	TCE_02692-RA	TMS_01376-RA	TCM_02951-RA	TSI_02554-RA	TPA_01152-RA	TGE_00723-RA	TPS_05437-RA	TDI_03354-RA
HOG_16176	TBI_05431-RA	TTE_01641-RA	TCE_09007-RA	TMS_02380-RA	TCM_02080-RA	TSI_02253-RA	TPA_02787-RA	Tge_TRINITY_DN18363_c0_g1::Tge_TRINITY_DN18363_c0_g1_i1::g.7294::m.7294	Tps_TRINITY_DN75076_c0_g1::Tps_TRINITY_DN75076_c0_g1_i1::g.11389::m.11389	TDI_00902-RA
HOG_16068	TBI_04122-RA	TTE_03294-RA	TCE_05663-RA	TMS_06790-RA	TCM_05946-RA	TSI_07769-RA	TPA_02947-RA	TGE_04461-RA	TPS_07171-RA	TDI_04740-RA
HOG_21112	TBI_07826-RA	TTE_07980-RA	TCE_12534-RA	TMS_04142-RA	TCM_10403-RA	TSI_10700-RA	TPA_04984-RA	TGE_08556-RA	TPS_09881-RA	TDI_08256-RA
HOG_17623	TBI_14059-RA	TTE_10051-RA	TCE_11697-RA	TMS_12834-RA	TCM_05962-RA	TSI_07030-RA	TPA_03583-RA	TGE_11941-RA	TPS_15545-RA	TDI_06372-RA
HOG_17622	TBI_03064-RA	TTE_01826-RA	TCE_09458-RA	TMS_03051-RA	TCM_07160-RA	TSI_00209-RA	TPA_01363-RA	TGE_08518-RA	TPS_11059-RA	TDI_06635-RA
HOG_17625	Tbi_TRINITY_DN71419_c0_g4::Tbi_TRINITY_DN71419_c0_g4_i1::g.11483::m.11483	Tte_TRINITY_DN21617_c0_g1::Tte_TRINITY_DN21617_c0_g1_i2::g.12183::m.12183	Tce_TRINITY_DN107539_c0_g1::Tce_TRINITY_DN107539_c0_g1_i3::g.5221::m.5221	TMS_12228-RA	TCM_11950-RA	TSI_05925-RA	TPA_08385-RA	Tge_TRINITY_DN44251_c0_g1::Tge_TRINITY_DN44251_c0_g1_i6::g.9073::m.9073	TPS_13035-RA	TDI_13004-RA
HOG_17624	TBI_06842-RA	TTE_07585-RB	TCE_03108-RA	TMS_00353-RA	TCM_09290-RA	TSI_11708-RA	TPA_09817-RA	TGE_04911-RA	TPS_11254-RA	TDI_08128-RA
HOG_21114	TBI_00391-RA	TTE_05180-RA	TCE_01534-RA	TMS_02350-RC	TCM_07076-RA	TSI_02899-RA	TPA_02823-RA	TGE_05234-RA	TPS_03578-RA	TDI_00378-RA
HOG_17626	TBI_01838-RB	TTE_01670-RA	TCE_01348-RA	TMS_03735-RA	TCM_01649-RA	TSI_02279-RA	TPA_04678-RA	TGE_02678-RA	TPS_01333-RA	TDI_07118-RA
HOG_16486	TBI_02455-RA	TTE_11575-RA	TCE_01484-RA	TMS_02038-RA	Tcm_TRINITY_DN105191_c0_g1::Tcm_TRINITY_DN105191_c0_g1_i1::g.8144::m.8144	TSI_11463-RA	TPA_00937-RA	TGE_00319-RA	TPS_08872-RA	TDI_09124-RA
HOG_16487	TBI_00432-RA	TTE_01525-RA	TCE_01105-RA	TMS_01394-RA	TCM_01225-RA	TSI_00790-RA	TPA_06145-RA	TGE_07813-RA	TPS_00389-RA	TDI_02341-RA
HOG_16484	TBI_08719-RA	TTE_08558-RA	TCE_05534-RB	TMS_04063-RA	TCM_00941-RA	TSI_00952-RA	TPA_09226-RA	TGE_05498-RA	TPS_02733-RA	TDI_07802-RA
HOG_3742	TBI_00723-RA	TTE_00816-RA	TCE_04952-RA	TMS_07394-RA	TCM_00816-RA	TSI_01797-RA	TPA_04330-RA	TGE_04217-RA	TPS_02283-RA	Tdi_TRINITY_DN400_c0_g1::Tdi_TRINITY_DN400_c0_g1_i1::g.21391::m.21391
HOG_18802	TBI_04522-RA	TTE_04099-RA	TCE_00757-RA	TMS_06147-RA	TCM_12828-RA	TSI_04410-RA	TPA_01694-RA	TGE_04691-RA	TPS_02572-RA	TDI_12908-RA
HOG_13531	TBI_10131-RA	TTE_09915-RA	TCE_06094-RA	TMS_04566-RA	TCM_08221-RA	TSI_03951-RA	TPA_05636-RA	TGE_07752-RA	TPS_08844-RA	TDI_07371-RA
HOG_22707	TBI_04347-RA	TTE_05533-RA	TCE_05914-RA	TMS_06139-RA	TCM_01134-RA	TSI_01553-RA	TPA_06797-RA	TGE_06522-RA	TPS_01035-RA	TDI_02135-RA
HOG_5528	TBI_01478-RA	TTE_01075-RA	TCE_04712-RA	TMS_03963-RA	TCM_03281-RA	TSI_10104-RA	TPA_09583-RA	TGE_01539-RA	TPS_02154-RA	TDI_02261-RA
HOG_4675	Tbi_TRINITY_DN70140_c1_g5::Tbi_TRINITY_DN70140_c1_g5_i2::g.11642::m.11642	TTE_09900-RA	TCE_10315-RA	TMS_12118-RA	Tcm_TRINITY_DN102267_c0_g2::Tcm_TRINITY_DN102267_c0_g2_i2::g.11751::m.11751	TSI_10131-RA	Tpa_TRINITY_DN137200_c1_g1::Tpa_TRINITY_DN137200_c1_g1_i1::g.8698::m.8698	TGE_03248-RA	TPS_03260-RA	TDI_09623-RA
HOG_22703	TBI_02410-RA	TTE_04784-RA	TCE_03606-RA	TMS_09560-RA	TCM_01516-RA	TSI_02113-RA	TPA_01818-RA	TGE_11382-RA	TPS_02614-RA	TDI_02854-RA
HOG_22700	TBI_08605-RA	TTE_05717-RA	Tce_TRINITY_DN105038_c3_g2::Tce_TRINITY_DN105038_c3_g2_i1::g.13599::m.13599	Tms_TRINITY_DN27584_c0_g1::Tms_TRINITY_DN27584_c0_g1_i1::g.18732::m.18732	TCM_08824-RA	TSI_06100-RA	TPA_03905-RA	Tge_TRINITY_DN16779_c0_g1::Tge_TRINITY_DN16779_c0_g1_i1::g.22604::m.22604	TPS_06699-RA	Tdi_TRINITY_DN30311_c0_g4::Tdi_TRINITY_DN30311_c0_g4_i4::g.23205::m.23205
HOG_16710	TBI_08249-RA	TTE_06738-RA	TCE_10245-RA	TMS_10482-RA	TCM_08496-RA	TSI_06686-RA	TPA_08956-RA	TGE_00033-RA	TPS_07888-RA	TDI_06197-RA
HOG_22709	TBI_03862-RA	TTE_00141-RA	TCE_05063-RA	TMS_02807-RA	TCM_05543-RA	TSI_06988-RA	TPA_00407-RB	TGE_01801-RA	TPS_01465-RA	TDI_03551-RA
HOG_22496	TBI_01579-RA	TTE_05066-RA	TCE_04716-RA	TMS_04536-RA	Tcm_TRINITY_DN101497_c0_g1::Tcm_TRINITY_DN101497_c0_g1_i2::g.10188::m.10188	TSI_03409-RA	TPA_05248-RA	TGE_01094-RA	TPS_07966-RA	TDI_06514-RA
HOG_20573	TBI_01352-RA	TTE_03959-RA	TCE_07401-RA	TMS_06849-RA	TCM_06609-RA	TSI_07054-RA	TPA_09814-RA	TGE_00638-RA	TPS_03813-RA	TDI_09679-RA
HOG_16752	TBI_09944-RA	TTE_03354-RA	Tce_TRINITY_DN107430_c0_g1::Tce_TRINITY_DN107430_c0_g1_i3::g.2653::m.2653	Tms_TRINITY_DN28913_c1_g1::Tms_TRINITY_DN28913_c1_g1_i2::g.2651::m.2651	TCM_02532-RA	TSI_01511-RA	TPA_02664-RA	TGE_03981-RA	TPS_06698-RA	Tdi_TRINITY_DN5760_c0_g1::Tdi_TRINITY_DN5760_c0_g1_i1::g.2786::m.2786
HOG_22493	TBI_01703-RA	TTE_00272-RB	Tce_TRINITY_DN103170_c0_g2::Tce_TRINITY_DN103170_c0_g2_i1::g.17907::m.17907	Tms_TRINITY_DN49825_c0_g1::Tms_TRINITY_DN49825_c0_g1_i1::g.20623::m.20623	TCM_09949-RA	TSI_12672-RA	Tpa_TRINITY_DN129823_c0_g3::Tpa_TRINITY_DN129823_c0_g3_i2::g.14359::m.14359	TGE_01377-RA	TPS_13291-RA	TDI_10743-RA
HOG_2272	TBI_05924-RA	TTE_03914-RA	TCE_12604-RA	TMS_11906-RA	TCM_05437-RA	TSI_06222-RA	TPA_10276-RA	TGE_08704-RA	TPS_12552-RA	TDI_07281-RA
HOG_18803	Tbi_TRINITY_DN71389_c3_g1::Tbi_TRINITY_DN71389_c3_g1_i1::g.6951::m.6951	TTE_01412-RA	Tce_TRINITY_DN105736_c1_g1::Tce_TRINITY_DN105736_c1_g1_i1::g.5359::m.5359	Tms_TRINITY_DN55505_c0_g1::Tms_TRINITY_DN55505_c0_g1_i1::g.9124::m.9124	TCM_00734-RA	TSI_00745-RA	Tpa_TRINITY_DN140533_c2_g3::Tpa_TRINITY_DN140533_c2_g3_i2::g.14335::m.14335	Tge_TRINITY_DN46991_c6_g1::Tge_TRINITY_DN46991_c6_g1_i1::g.6580::m.6580	TPS_03672-RA	TDI_00171-RA
HOG_11758	TBI_03277-RA	TTE_07441-RA	TCE_03216-RA	TMS_05038-RA	TCM_02068-RA	TSI_02024-RB	TPA_03879-RA	TGE_02287-RA	TPS_05717-RA	TDI_01799-RA
HOG_19562	TBI_10484-RA	TTE_07543-RA	TCE_06490-RA	TMS_07210-RB	TCM_10055-RA	TSI_05298-RA	Tpa_TRINITY_DN141925_c0_g2::Tpa_TRINITY_DN141925_c0_g2_i5::g.5681::m.5681	TGE_05447-RA	TPS_04332-RA	TDI_02785-RA
HOG_19564	Tbi_TRINITY_DN42523_c0_g1::Tbi_TRINITY_DN42523_c0_g1_i1::g.15822::m.15822	TTE_03493-RA	TCE_12255-RA	TMS_07530-RA	TCM_04650-RA	TSI_06170-RA	TPA_03282-RA	TGE_05677-RA	TPS_05037-RA	TDI_01947-RA
HOG_16394	TBI_02026-RA	TTE_03181-RA	TCE_03025-RA	TMS_01972-RA	TCM_02402-RA	TSI_04251-RA	TPA_04297-RA	TGE_04809-RA	Tps_TRINITY_DN93698_c0_g1::Tps_TRINITY_DN93698_c0_g1_i1::g.6900::m.6900	Tdi_TRINITY_DN168_c0_g1::Tdi_TRINITY_DN168_c0_g1_i1::g.16554::m.16554
HOG_19567	TBI_08496-RA	TTE_12274-RA	TCE_09548-RA	TMS_05558-RA	TCM_03515-RA	TSI_04182-RA	TPA_16233-RA	TGE_11374-RA	TPS_14895-RA	TDI_10881-RA
HOG_3590	Tbi_TRINITY_DN7223_c0_g1::Tbi_TRINITY_DN7223_c0_g1_i1::g.25218::m.25218	TTE_05074-RA	TCE_08822-RA	TMS_00557-RA	TCM_08989-RA	Tsi_TRINITY_DN61010_c0_g1::Tsi_TRINITY_DN61010_c0_g1_i1::g.17823::m.17823	TPA_02754-RA	TGE_01809-RA	TPS_08780-RA	Tdi_TRINITY_DN14433_c0_g2::Tdi_TRINITY_DN14433_c0_g2_i1::g.16728::m.16728
HOG_16399	TBI_01027-RA	TTE_05598-RA	Tce_TRINITY_DN106598_c0_g1::Tce_TRINITY_DN106598_c0_g1_i1::g.4634::m.4634	Tms_TRINITY_DN2935_c0_g2::Tms_TRINITY_DN2935_c0_g2_i1::g.4077::m.4077	TCM_03294-RA	TSI_08214-RA	TPA_06204-RA	TGE_07789-RA	TPS_00784-RA	TDI_02537-RA
HOG_20731	TBI_05114-RA	TTE_05166-RA	TCE_02036-RA	TMS_08499-RA	TCM_06355-RA	TSI_05371-RA	TPA_02546-RA	TGE_05214-RA	TPS_03505-RA	TDI_04940-RA
HOG_20735	TBI_04398-RA	TTE_05291-RA	TCE_00973-RA	TMS_03024-RA	TCM_01235-RA	TSI_00218-RA	TPA_00803-RA	TGE_02753-RA	TPS_04124-RA	TDI_05426-RA
HOG_24362	Tbi_TRINITY_DN51929_c0_g1::Tbi_TRINITY_DN51929_c0_g1_i1::g.8041::m.8041	Tte_TRINITY_DN16811_c0_g1::Tte_TRINITY_DN16811_c0_g1_i1::g.8249::m.8249	Tce_TRINITY_DN69057_c0_g2::Tce_TRINITY_DN69057_c0_g2_i1::g.8969::m.8969	Tms_TRINITY_DN21854_c0_g1::Tms_TRINITY_DN21854_c0_g1_i1::g.8444::m.8444	Tcm_TRINITY_DN73617_c0_g1::Tcm_TRINITY_DN73617_c0_g1_i1::g.8564::m.8564	Tsi_TRINITY_DN25279_c0_g1::Tsi_TRINITY_DN25279_c0_g1_i1::g.6281::m.6281	TPA_00225-RA	Tge_TRINITY_DN36310_c0_g1::Tge_TRINITY_DN36310_c0_g1_i1::g.9520::m.9520	Tps_TRINITY_DN75190_c0_g1::Tps_TRINITY_DN75190_c0_g1_i1::g.6805::m.6805	Tdi_TRINITY_DN14528_c0_g1::Tdi_TRINITY_DN14528_c0_g1_i1::g.5953::m.5953
HOG_20737	Tbi_TRINITY_DN71932_c4_g1::Tbi_TRINITY_DN71932_c4_g1_i1::g.3685::m.3685	TTE_06566-RA	Tce_TRINITY_DN88785_c0_g1::Tce_TRINITY_DN88785_c0_g1_i1::g.16129::m.16129	Tms_TRINITY_DN31197_c0_g1::Tms_TRINITY_DN31197_c0_g1_i1::g.2944::m.2944	Tcm_TRINITY_DN101652_c1_g1::Tcm_TRINITY_DN101652_c1_g1_i1::g.16130::m.16130	Tsi_TRINITY_DN21111_c1_g1::Tsi_TRINITY_DN21111_c1_g1_i1::g.17654::m.17654	Tpa_TRINITY_DN142927_c0_g1::Tpa_TRINITY_DN142927_c0_g1_i1::g.10404::m.10404	Tge_TRINITY_DN39363_c0_g1::Tge_TRINITY_DN39363_c0_g1_i1::g.11048::m.11048	Tps_TRINITY_DN90919_c0_g1::Tps_TRINITY_DN90919_c0_g1_i2::g.15477::m.15477	Tdi_TRINITY_DN34519_c0_g1::Tdi_TRINITY_DN34519_c0_g1_i1::g.15972::m.15972
HOG_20880	TBI_04725-RA	TTE_05220-RA	TCE_02747-RA	TMS_10200-RA	TCM_01543-RA	TSI_05319-RA	TPA_00724-RA	TGE_01497-RA	TPS_04895-RA	TDI_02656-RA
HOG_21198	TBI_08380-RA	TTE_03522-RA	TCE_04300-RA	TMS_01272-RA	TCM_06328-RA	TSI_03106-RA	TPA_05137-RA	TGE_04895-RA	TPS_04112-RA	TDI_01278-RA
HOG_3490	TBI_01619-RA	TTE_02680-RA	TCE_02816-RA	TMS_06194-RA	TCM_02233-RA	TSI_02523-RA	Tpa_TRINITY_DN129871_c0_g1::Tpa_TRINITY_DN129871_c0_g1_i1::g.6909::m.6909	TGE_01312-RA	TPS_01378-RA	TDI_01685-RA
HOG_2451	TBI_02904-RA	TTE_02450-RA	TCE_03289-RA	TMS_02088-RA	TCM_00873-RA	TSI_00340-RA	TPA_09762-RA	TGE_05269-RA	TPS_00967-RA	TDI_01055-RA
HOG_17283	TBI_09580-RA	TTE_07957-RA	TCE_11163-RA	TMS_10564-RA	TCM_03879-RA	TSI_06471-RA	TPA_12034-RA	Tge_TRINITY_DN38841_c0_g1::Tge_TRINITY_DN38841_c0_g1_i1::g.7873::m.7873	TPS_05759-RA	TDI_02788-RA
HOG_17285	TBI_10716-RA	TTE_06101-RA	TCE_06948-RA	TMS_10838-RA	TCM_10766-RA	TSI_10227-RA	TPA_02683-RA	TGE_06027-RA	TPS_10606-RA	TDI_11004-RA
HOG_11990	TBI_05193-RA	TTE_00516-RA	Tce_TRINITY_DN103503_c1_g1::Tce_TRINITY_DN103503_c1_g1_i2::g.5151::m.5151	TMS_00160-RA	TCM_08715-RA	TSI_02921-RA	TPA_02609-RA	TGE_00220-RA	TPS_05432-RA	TDI_09775-RA
HOG_17535	TBI_11850-RA	TTE_03424-RA	TCE_03518-RA	TMS_02286-RA	TCM_11863-RA	TSI_06581-RA	TPA_09725-RA	Tge_TRINITY_DN54718_c0_g1::Tge_TRINITY_DN54718_c0_g1_i1::g.32040::m.32040	TPS_15562-RA	TDI_01821-RA
HOG_17537	TBI_07893-RA	TTE_08072-RA	TCE_11643-RA	TMS_08642-RA	TCM_10658-RA	TSI_12209-RA	TPA_04239-RA	TGE_03720-RA	TPS_09562-RA	TDI_10367-RA
HOG_17536	TBI_14017-RA	TTE_08160-RA	TCE_06041-RA	TMS_02416-RA	TCM_03482-RA	TSI_10405-RA	TPA_11018-RA	TGE_00255-RA	TPS_04792-RA	TDI_04481-RA
HOG_173	TBI_01267-RA	TTE_01726-RA	TCE_05216-RA	TMS_05006-RA	Tcm_TRINITY_DN99723_c0_g1::Tcm_TRINITY_DN99723_c0_g1_i1::g.12827::m.12827	TSI_03687-RA	TPA_10609-RA	TGE_04192-RA	Tps_TRINITY_DN87882_c0_g1::Tps_TRINITY_DN87882_c0_g1_i2::g.16270::m.16270	Tdi_TRINITY_DN30298_c0_g2::Tdi_TRINITY_DN30298_c0_g2_i1::g.13580::m.13580
HOG_17530	Tbi_TRINITY_DN66387_c0_g1::Tbi_TRINITY_DN66387_c0_g1_i2::g.11309::m.11309	TTE_05657-RA	TCE_01131-RA	TMS_00363-RA	TCM_11171-RA	TSI_03368-RA	TPA_13760-RA	TGE_10019-RA	TPS_09829-RA	TDI_11090-RA
HOG_171	TBI_04832-RA	TTE_03079-RA	TCE_06264-RA	TMS_03138-RA	TCM_03791-RA	TSI_02803-RA	TPA_00625-RA	TGE_00125-RA	TPS_02545-RA	TDI_01556-RA
HOG_21601	TBI_06452-RA	TTE_08084-RA	TCE_03890-RA	TMS_11458-RA	TCM_04135-RA	TSI_08837-RA	TPA_01296-RB	TGE_11024-RA	TPS_02632-RA	TDI_03802-RA
HOG_3698	TBI_11247-RA	Tte_TRINITY_DN21179_c1_g2::Tte_TRINITY_DN21179_c1_g2_i2::g.27974::m.27974	Tce_TRINITY_DN80310_c0_g1::Tce_TRINITY_DN80310_c0_g1_i1::g.23115::m.23115	Tms_TRINITY_DN55861_c0_g1::Tms_TRINITY_DN55861_c0_g1_i1::g.24669::m.24669	TCM_11094-RA	TSI_10804-RA	Tpa_TRINITY_DN114012_c0_g3::Tpa_TRINITY_DN114012_c0_g3_i1::g.24352::m.24352	TGE_10811-RA	TPS_09933-RA	TDI_08677-RA
HOG_1502	TBI_00038-RA	TTE_01627-RA	TCE_05954-RA	TMS_05431-RA	TCM_00516-RA	TSI_00784-RB	TPA_02115-RA	TGE_00157-RA	TPS_03081-RB	TDI_06432-RA
HOG_20471	TBI_00931-RA	Tte_TRINITY_DN28388_c0_g1::Tte_TRINITY_DN28388_c0_g1_i7::g.5079::m.5079	Tce_TRINITY_DN105916_c0_g2::Tce_TRINITY_DN105916_c0_g2_i7::g.5461::m.5461	TMS_11201-RA	Tcm_TRINITY_DN107454_c0_g1::Tcm_TRINITY_DN107454_c0_g1_i8::g.3989::m.3989	TSI_05080-RA	TPA_03679-RA	TGE_07768-RA	TPS_06106-RA	Tdi_TRINITY_DN31166_c0_g1::Tdi_TRINITY_DN31166_c0_g1_i14::g.3437::m.3437
HOG_4539	TBI_07001-RA	TTE_06975-RA	Tce_TRINITY_DN96340_c0_g1::Tce_TRINITY_DN96340_c0_g1_i3::g.7806::m.7806	TMS_08098-RA	TCM_05884-RA	TSI_09533-RA	TPA_16411-RA	TGE_06763-RA	TPS_05803-RA	TDI_06952-RB
HOG_2056	TBI_12956-RA	TTE_12718-RA	TCE_09316-RA	TMS_00661-RA	TCM_07613-RA	TSI_13859-RA	TPA_09981-RA	TGE_07824-RA	TPS_04515-RA	TDI_10819-RA
HOG_17541	TBI_04300-RA	TTE_04983-RA	TCE_06660-RA	TMS_06463-RA	TCM_03600-RA	TSI_02353-RA	TPA_08250-RA	TGE_03735-RA	TPS_02712-RA	TDI_06583-RA
HOG_16806	TBI_08724-RA	TTE_05079-RA	TCE_04282-RA	TMS_06730-RA	TCM_06643-RA	TSI_05308-RA	TPA_06594-RA	TGE_04414-RA	TPS_01858-RB	TDI_01774-RA
HOG_4820	TBI_00539-RA	TTE_01654-RA	TCE_03049-RA	TMS_03787-RA	TCM_06273-RA	TSI_01501-RA	TPA_00700-RA	TGE_03379-RA	TPS_03238-RA	TDI_02737-RA
HOG_9403	Tbi_TRINITY_DN18827_c0_g1::Tbi_TRINITY_DN18827_c0_g1_i1::g.14374::m.14374	TTE_09707-RA	TCE_09909-RA	TMS_04793-RA	TCM_08543-RA	TSI_09129-RA	TPA_07227-RA	Tge_TRINITY_DN44025_c0_g1::Tge_TRINITY_DN44025_c0_g1_i1::g.11672::m.11672	TPS_03785-RA	Tdi_TRINITY_DN67982_c0_g1::Tdi_TRINITY_DN67982_c0_g1_i1::g.10843::m.10843
HOG_7981	TBI_00210-RA	TTE_07899-RA	TCE_00187-RA	TMS_00623-RA	TCM_01327-RA	TSI_00232-RA	TPA_02449-RA	TGE_00186-RA	TPS_00008-RA	TDI_00156-RA
HOG_21281	TBI_06534-RA	TTE_04232-RA	TCE_02316-RA	TMS_04013-RA	TCM_00806-RA	TSI_02364-RA	Tpa_TRINITY_DN131694_c0_g1::Tpa_TRINITY_DN131694_c0_g1_i1::g.9298::m.9298	TGE_07533-RA	TPS_02599-RA	TDI_02384-RA
HOG_11626	TBI_01129-RA	TTE_05337-RA	TCE_00137-RA	TMS_00037-RA	TCM_03307-RA	TSI_03863-RA	TPA_09476-RA	TGE_09443-RA	TPS_03341-RA	TDI_07174-RA
HOG_21284	Tbi_TRINITY_DN56295_c0_g1::Tbi_TRINITY_DN56295_c0_g1_i1::g.18183::m.18183	TTE_02840-RA	TCE_01588-RA	TMS_02490-RA	TCM_05914-RA	TSI_01809-RA	TPA_14031-RA	TGE_02362-RA	TPS_02494-RA	TDI_01153-RA
HOG_17224	TBI_03797-RA	TTE_11146-RA	Tce_TRINITY_DN100130_c0_g1::Tce_TRINITY_DN100130_c0_g1_i1::g.9528::m.9528	TMS_07099-RA	Tcm_TRINITY_DN105543_c2_g3::Tcm_TRINITY_DN105543_c2_g3_i1::g.7088::m.7088	Tsi_TRINITY_DN25988_c0_g1::Tsi_TRINITY_DN25988_c0_g1_i1::g.9121::m.9121	Tpa_TRINITY_DN138099_c0_g3::Tpa_TRINITY_DN138099_c0_g3_i1::g.13137::m.13137	TGE_10330-RA	TPS_09379-RA	TDI_10499-RA
HOG_21938	TBI_11369-RA	TTE_09759-RA	TCE_01170-RA	TMS_09896-RA	TCM_02394-RA	TSI_09073-RA	TPA_15410-RA	TGE_09717-RA	TPS_02514-RA	TDI_06878-RA
HOG_21939	TBI_09983-RA	TTE_09768-RA	TCE_09896-RA	TMS_12707-RA	TCM_12799-RA	TSI_10241-RA	TPA_16241-RA	TGE_10559-RA	TPS_15449-RA	TDI_13797-RA
HOG_10622	TBI_11419-RA	TTE_08806-RA	TCE_05546-RA	TMS_06726-RA	TCM_02945-RA	TSI_03813-RA	Tpa_TRINITY_DN138240_c0_g1::Tpa_TRINITY_DN138240_c0_g1_i2::g.3458::m.3458	TGE_05737-RA	TPS_13580-RA	TDI_04329-RA
HOG_21289	TBI_02372-RA	TTE_07366-RA	TCE_13626-RA	TMS_00973-RA	TCM_07275-RA	TSI_13979-RA	TPA_14666-RA	TGE_11965-RA	TPS_15445-RA	TDI_10768-RA
HOG_21846	TBI_10019-RA	TTE_12729-RA	TCE_04610-RA	TMS_10768-RA	TCM_05839-RA	TSI_03484-RA	TPA_16171-RA	TGE_09711-RA	TPS_15585-RA	TDI_04063-RA
HOG_12134	TBI_05197-RA	TTE_04318-RA	Tce_TRINITY_DN100347_c1_g1::Tce_TRINITY_DN100347_c1_g1_i2::g.4186::m.4186	TMS_01144-RA	TCM_04300-RA	Tsi_TRINITY_DN4735_c0_g2::Tsi_TRINITY_DN4735_c0_g2_i1::g.5786::m.5786	TPA_05304-RA	TGE_06207-RA	TPS_02723-RA	TDI_02276-RA
HOG_21413	TBI_06724-RA	TTE_08782-RA	TCE_11166-RA	TMS_01399-RA	TCM_10467-RA	TSI_13386-RA	TPA_11191-RA	TGE_00137-RA	TPS_09110-RA	TDI_01073-RA
HOG_20089	Tbi_TRINITY_DN61571_c0_g1::Tbi_TRINITY_DN61571_c0_g1_i1::g.8748::m.8748	Tte_TRINITY_DN28772_c0_g1::Tte_TRINITY_DN28772_c0_g1_i1::g.9601::m.9601	Tce_TRINITY_DN102816_c0_g1::Tce_TRINITY_DN102816_c0_g1_i1::g.8485::m.8485	Tms_TRINITY_DN73407_c0_g1::Tms_TRINITY_DN73407_c0_g1_i1::g.8191::m.8191	Tcm_TRINITY_DN95800_c0_g1::Tcm_TRINITY_DN95800_c0_g1_i1::g.7402::m.7402	Tsi_TRINITY_DN9547_c0_g2::Tsi_TRINITY_DN9547_c0_g2_i1::g.7809::m.7809	Tpa_TRINITY_DN137463_c1_g2::Tpa_TRINITY_DN137463_c1_g2_i2::g.6758::m.6758	Tge_TRINITY_DN38691_c0_g1::Tge_TRINITY_DN38691_c0_g1_i1::g.7971::m.7971	Tps_TRINITY_DN90008_c0_g1::Tps_TRINITY_DN90008_c0_g1_i1::g.7425::m.7425	Tdi_TRINITY_DN29109_c0_g1::Tdi_TRINITY_DN29109_c0_g1_i1::g.6674::m.6674
HOG_21412	TBI_04651-RB	TTE_05192-RB	TCE_11795-RA	TMS_08813-RA	TCM_12363-RA	TSI_09894-RA	TPA_03042-RA	TGE_03892-RA	TPS_06687-RA	TDI_07369-RA
HOG_20086	TBI_00440-RA	TTE_01424-RA	TCE_01789-RA	TMS_00056-RA	TCM_01415-RA	TSI_00127-RA	TPA_05752-RA	TGE_09529-RA	TPS_02957-RA	TDI_02360-RA
HOG_17220	TBI_03010-RA	TTE_11883-RA	TCE_00755-RA	TMS_03794-RA	TCM_06081-RA	TSI_01387-RA	TPA_02009-RA	TGE_02310-RA	TPS_10823-RA	TDI_01479-RA
HOG_22801	TBI_02715-RA	TTE_02633-RA	TCE_00678-RA	TMS_00162-RA	TCM_09742-RA	TSI_01406-RA	Tpa_TRINITY_DN132886_c0_g3::Tpa_TRINITY_DN132886_c0_g3_i1::g.14166::m.14166	Tge_TRINITY_DN38724_c0_g1::Tge_TRINITY_DN38724_c0_g1_i2::g.16582::m.16582	TPS_09256-RA	TDI_09781-RA
HOG_3527	TBI_09986-RA	TTE_09585-RA	TCE_09022-RA	TMS_03233-RA	TCM_06803-RA	TSI_07255-RA	TPA_15161-RA	TGE_04074-RA	TPS_15474-RA	TDI_13737-RA
HOG_3524	TBI_09350-RA	TTE_07675-RA	TCE_00539-RA	TMS_08377-RA	TCM_05854-RA	TSI_06499-RA	Tpa_TRINITY_DN88627_c0_g1::Tpa_TRINITY_DN88627_c0_g1_i1::g.16732::m.16732	TGE_05568-RA	Tps_TRINITY_DN71253_c0_g1::Tps_TRINITY_DN71253_c0_g1_i1::g.16885::m.16885	TDI_07706-RA
HOG_3525	TBI_13959-RA	TTE_01447-RA	TCE_02025-RA	TMS_01160-RA	TCM_00773-RA	TSI_00176-RA	TPA_16338-RA	TGE_11934-RA	TPS_00456-RA	TDI_00585-RA
HOG_22809	TBI_04644-RB	TTE_05029-RA	TCE_05048-RA	TMS_00765-RA	TCM_03273-RA	TSI_07718-RA	TPA_05308-RA	TGE_07865-RA	TPS_06090-RA	TDI_04439-RA
HOG_20644	TBI_08358-RA	TTE_11207-RA	TCE_09310-RA	TMS_03459-RA	TCM_14114-RA	TSI_11349-RA	TPA_16462-RA	Tge_TRINITY_DN40698_c0_g1::Tge_TRINITY_DN40698_c0_g1_i1::g.8108::m.8108	TPS_10942-RA	TDI_01012-RA
HOG_20641	TBI_02830-RA	TTE_09414-RA	TCE_07577-RA	Tms_TRINITY_DN31985_c0_g1::Tms_TRINITY_DN31985_c0_g1_i1::g.16882::m.16882	TCM_02480-RA	TSI_03671-RA	TPA_08947-RA	TGE_04453-RA	TPS_02092-RA	TDI_03193-RB
HOG_3528	TBI_11234-RA	TTE_12310-RA	TCE_07775-RA	TMS_03340-RA	TCM_07093-RA	TSI_09343-RA	Tpa_TRINITY_DN121109_c0_g1::Tpa_TRINITY_DN121109_c0_g1_i2::g.19858::m.19858	TGE_05761-RA	TPS_09714-RA	TDI_05932-RA
HOG_17756	TBI_02842-RA	TTE_06237-RA	TCE_02164-RA	TMS_02940-RA	TCM_02647-RA	TSI_05815-RA	TPA_01440-RA	TGE_02766-RA	TPS_01702-RA	TDI_04972-RA
HOG_16936	TBI_01324-RA	TTE_04436-RA	TCE_01609-RA	TMS_03830-RA	TCM_02247-RB	TSI_01881-RA	TPA_00288-RA	TGE_01215-RA	TPS_01496-RA	TDI_04998-RA
HOG_22715	TBI_00213-RA	TTE_02908-RA	TCE_00184-RA	TMS_00620-RA	TCM_06314-RA	TSI_00235-RA	TPA_02260-RA	TGE_00183-RA	TPS_00005-RA	TDI_00159-RA
HOG_21738	TBI_00312-RA	TTE_04008-RA	TCE_04779-RA	TMS_08381-RA	Tcm_TRINITY_DN91743_c0_g1::Tcm_TRINITY_DN91743_c0_g1_i1::g.14018::m.14018	TSI_00503-RA	TPA_14111-RA	TGE_03648-RA	TPS_04343-RA	TDI_10560-RA
HOG_21739	TBI_10903-RA	Tte_TRINITY_DN26423_c1_g1::Tte_TRINITY_DN26423_c1_g1_i1::g.9180::m.9180	TCE_13072-RA	Tms_TRINITY_DN28404_c0_g1::Tms_TRINITY_DN28404_c0_g1_i1::g.10634::m.10634	TCM_09393-RA	Tsi_TRINITY_DN31140_c0_g1::Tsi_TRINITY_DN31140_c0_g1_i2::g.10261::m.10261	TPA_14472-RA	Tge_TRINITY_DN36112_c0_g1::Tge_TRINITY_DN36112_c0_g1_i1::g.9810::m.9810	TPS_04049-RA	TDI_13218-RA
HOG_21733	TBI_00357-RA	TTE_00114-RA	TCE_00794-RA	TMS_02121-RA	TCM_00576-RA	TSI_00314-RA	TPA_16011-RA	TGE_00756-RA	TPS_00176-RA	TDI_01422-RA
HOG_21736	TBI_08965-RA	TTE_05373-RA	TCE_11065-RA	TMS_01600-RA	Tcm_TRINITY_DN102815_c1_g1::Tcm_TRINITY_DN102815_c1_g1_i3::g.21188::m.21188	TSI_04426-RA	TPA_05443-RA	TGE_09684-RA	Tps_TRINITY_DN91913_c0_g1::Tps_TRINITY_DN91913_c0_g1_i1::g.13492::m.13492	TDI_08428-RA
HOG_16251	TBI_09838-RA	TTE_08528-RA	TCE_06258-RA	TMS_09438-RA	TCM_12017-RA	TSI_05565-RA	TPA_16383-RA	TGE_03374-RA	TPS_04555-RA	TDI_10761-RA
HOG_16938	TBI_00168-RA	TTE_08488-RA	TCE_05176-RA	TMS_00373-RA	TCM_00468-RA	TSI_08225-RA	TPA_00565-RA	TGE_00898-RA	TPS_11575-RA	TDI_13777-RA
HOG_6217	Tbi_TRINITY_DN69485_c2_g1::Tbi_TRINITY_DN69485_c2_g1_i1::g.14974::m.14974	TTE_04977-RA	TCE_04438-RA	Tms_TRINITY_DN16126_c0_g1::Tms_TRINITY_DN16126_c0_g1_i1::g.25771::m.25771	TCM_01956-RA	TSI_01644-RA	Tpa_TRINITY_DN140791_c3_g4::Tpa_TRINITY_DN140791_c3_g4_i1::g.21554::m.21554	TGE_04169-RA	TPS_05461-RA	TDI_01521-RA
HOG_6215	TBI_02219-RA	TTE_02392-RA	TCE_05870-RA	TMS_04408-RA	TCM_05769-RA	TSI_00774-RA	TPA_16127-RA	TGE_05402-RA	TPS_02996-RA	TDI_00847-RA
HOG_19970	TBI_09608-RA	TTE_09122-RA	TCE_09175-RA	TMS_10340-RA	TCM_05041-RA	TSI_11383-RA	TPA_10104-RA	TGE_11588-RA	TPS_14905-RA	TDI_10880-RA
HOG_1976	TBI_02419-RA	TTE_01951-RA	Tce_TRINITY_DN73995_c0_g1::Tce_TRINITY_DN73995_c0_g1_i2::g.21882::m.21882	TMS_06100-RA	TCM_03057-RA	TSI_11409-RA	TPA_04835-RA	TGE_05637-RA	TPS_15059-RA	TDI_05718-RA
HOG_22711	TBI_10834-RA	Tte_TRINITY_DN22128_c0_g1::Tte_TRINITY_DN22128_c0_g1_i1::g.11425::m.11425	TCE_12806-RA	TMS_03321-RA	TCM_11637-RA	TSI_01919-RA	TPA_12827-RA	TGE_11427-RA	TPS_11660-RA	TDI_02460-RA
HOG_2695	TBI_06557-RA	TTE_04200-RA	Tce_TRINITY_DN94223_c0_g1::Tce_TRINITY_DN94223_c0_g1_i3::g.20085::m.20085	Tms_TRINITY_DN25226_c0_g2::Tms_TRINITY_DN25226_c0_g2_i1::g.24523::m.24523	TCM_10475-RA	Tsi_TRINITY_DN23669_c0_g1::Tsi_TRINITY_DN23669_c0_g1_i1::g.16329::m.16329	Tpa_TRINITY_DN132181_c3_g1::Tpa_TRINITY_DN132181_c3_g1_i1::g.15576::m.15576	Tge_TRINITY_DN23807_c0_g1::Tge_TRINITY_DN23807_c0_g1_i2::g.21687::m.21687	Tps_TRINITY_DN64043_c0_g1::Tps_TRINITY_DN64043_c0_g1_i1::g.17799::m.17799	Tdi_TRINITY_DN27435_c0_g1::Tdi_TRINITY_DN27435_c0_g1_i1::g.21576::m.21576
HOG_6219	TBI_07481-RA	TTE_06691-RA	Tce_TRINITY_DN104483_c0_g1::Tce_TRINITY_DN104483_c0_g1_i1::g.8965::m.8965	TMS_05605-RA	TCM_05894-RA	TSI_12500-RA	Tpa_TRINITY_DN140917_c0_g9::Tpa_TRINITY_DN140917_c0_g9_i1::g.20389::m.20389	Tge_TRINITY_DN47230_c0_g1::Tge_TRINITY_DN47230_c0_g1_i13::g.6154::m.6154	TPS_04543-RB	TDI_07843-RA
HOG_14650	TBI_03021-RA	TTE_00442-RA	TCE_00244-RA	TMS_00322-RA	TCM_00398-RA	TSI_00106-RA	TPA_00355-RA	TGE_00695-RA	TPS_00029-RA	TDI_03139-RA
HOG_17289	TBI_02836-RA	TTE_04901-RA	Tce_TRINITY_DN96878_c0_g1::Tce_TRINITY_DN96878_c0_g1_i1::g.9440::m.9440	TMS_07222-RA	TCM_07126-RA	Tsi_TRINITY_DN21577_c0_g1::Tsi_TRINITY_DN21577_c0_g1_i1::g.8761::m.8761	TPA_08466-RA	TGE_07859-RA	TPS_04340-RA	TDI_06714-RA
HOG_3226	Tbi_TRINITY_DN58579_c0_g1::Tbi_TRINITY_DN58579_c0_g1_i2::g.14690::m.14690	Tte_TRINITY_DN21289_c0_g1::Tte_TRINITY_DN21289_c0_g1_i1::g.15264::m.15264	Tce_TRINITY_DN94606_c3_g1::Tce_TRINITY_DN94606_c3_g1_i1::g.21554::m.21554	Tms_TRINITY_DN13574_c0_g1::Tms_TRINITY_DN13574_c0_g1_i1::g.24516::m.24516	Tcm_TRINITY_DN89652_c0_g1::Tcm_TRINITY_DN89652_c0_g1_i1::g.17546::m.17546	Tsi_TRINITY_DN10785_c0_g2::Tsi_TRINITY_DN10785_c0_g2_i1::g.23587::m.23587	Tpa_TRINITY_DN131315_c0_g3::Tpa_TRINITY_DN131315_c0_g3_i1::g.24286::m.24286	Tge_TRINITY_DN31311_c0_g1::Tge_TRINITY_DN31311_c0_g1_i1::g.18371::m.18371	Tps_TRINITY_DN62725_c0_g1::Tps_TRINITY_DN62725_c0_g1_i1::g.19838::m.19838	Tdi_TRINITY_DN24076_c0_g2::Tdi_TRINITY_DN24076_c0_g2_i1::g.21615::m.21615
HOG_23423	TBI_08483-RA	TTE_10614-RA	TCE_12803-RA	TMS_10643-RA	TCM_09549-RA	Tsi_TRINITY_DN67036_c0_g1::Tsi_TRINITY_DN67036_c0_g1_i1::g.17956::m.17956	TPA_07813-RA	TGE_10493-RA	Tps_TRINITY_DN92440_c0_g1::Tps_TRINITY_DN92440_c0_g1_i2::g.15724::m.15724	TDI_10387-RA
HOG_16255	TBI_07082-RA	TTE_05668-RA	TCE_04798-RA	TMS_09044-RA	TCM_10194-RA	TSI_12902-RA	TPA_01534-RA	TGE_08118-RA	TPS_13490-RA	TDI_11875-RA
HOG_23883	TBI_11020-RA	TTE_10434-RA	TCE_12570-RA	TMS_11656-RA	TCM_11746-RA	TSI_13001-RA	TPA_07210-RA	TGE_11491-RA	TPS_07222-RA	TDI_08161-RA
HOG_4652	TBI_01569-RA	TTE_01765-RA	TCE_02699-RA	TMS_00869-RC	TCM_02326-RA	TSI_01371-RA	TPA_01139-RA	TGE_03597-RA	TPS_00597-RA	TDI_00421-RA
HOG_4260	TBI_11980-RA	TTE_07923-RA	TCE_10515-RA	TMS_09061-RA	TCM_11336-RA	TSI_11685-RA	Tpa_TRINITY_DN143476_c2_g1::Tpa_TRINITY_DN143476_c2_g1_i1::g.4725::m.4725	Tge_TRINITY_DN46039_c0_g1::Tge_TRINITY_DN46039_c0_g1_i4::g.3880::m.3880	TPS_05104-RA	TDI_07275-RA
HOG_15706	TBI_06922-RA	TTE_06574-RA	TCE_08722-RA	TMS_08572-RA	TCM_07972-RA	Tsi_TRINITY_DN29556_c0_g1::Tsi_TRINITY_DN29556_c0_g1_i1::g.3640::m.3640	Tpa_TRINITY_DN143021_c2_g2::Tpa_TRINITY_DN143021_c2_g2_i4::g.9064::m.9064	TGE_05986-RA	TPS_13141-RA	TDI_08975-RA
HOG_21557	TBI_10666-RA	TTE_11576-RA	TCE_13082-RA	TMS_03275-RA	Tcm_TRINITY_DN98751_c1_g1::Tcm_TRINITY_DN98751_c1_g1_i1::g.12040::m.12040	TSI_01569-RA	TPA_04567-RA	Tge_TRINITY_DN29772_c0_g1::Tge_TRINITY_DN29772_c0_g1_i1::g.14892::m.14892	Tps_TRINITY_DN89290_c0_g1::Tps_TRINITY_DN89290_c0_g1_i1::g.14264::m.14264	Tdi_TRINITY_DN23955_c0_g1::Tdi_TRINITY_DN23955_c0_g1_i1::g.9895::m.9895
HOG_9757	TBI_05849-RA	TTE_05967-RA	TCE_03007-RA	TMS_07234-RA	TCM_07808-RA	TSI_07250-RA	TPA_03619-RA	TGE_04957-RA	TPS_02834-RA	TDI_05794-RA
HOG_20399	TBI_04055-RA	TTE_09718-RA	TCE_12624-RA	TMS_06010-RA	TCM_05086-RA	Tsi_TRINITY_DN39590_c0_g1::Tsi_TRINITY_DN39590_c0_g1_i1::g.14649::m.14649	TPA_10133-RA	TGE_07209-RA	TPS_05814-RA	TDI_09944-RA
HOG_23333	TBI_03184-RA	TTE_03246-RA	TCE_08566-RA	TMS_04410-RA	TCM_01936-RB	TSI_03905-RA	TPA_08696-RA	TGE_04787-RA	TPS_03320-RA	TDI_05846-RA
HOG_10578	TBI_11328-RA	Tte_TRINITY_DN7223_c0_g1::Tte_TRINITY_DN7223_c0_g1_i1::g.17749::m.17749	TCE_13534-RA	Tms_TRINITY_DN19158_c0_g1::Tms_TRINITY_DN19158_c0_g1_i5::g.14031::m.14031	TCM_04799-RA	TSI_04212-RA	TPA_09138-RA	TGE_08125-RA	TPS_06502-RA	TDI_07956-RA
HOG_21067	Tbi_TRINITY_DN48888_c0_g2::Tbi_TRINITY_DN48888_c0_g2_i1::g.18580::m.18580	Tte_TRINITY_DN12585_c0_g1::Tte_TRINITY_DN12585_c0_g1_i1::g.21140::m.21140	Tce_TRINITY_DN90498_c0_g1::Tce_TRINITY_DN90498_c0_g1_i1::g.17219::m.17219	Tms_TRINITY_DN26179_c0_g2::Tms_TRINITY_DN26179_c0_g2_i1::g.19403::m.19403	Tcm_TRINITY_DN98091_c0_g1::Tcm_TRINITY_DN98091_c0_g1_i1::g.16579::m.16579	Tsi_TRINITY_DN70570_c0_g1::Tsi_TRINITY_DN70570_c0_g1_i1::g.18853::m.18853	Tpa_TRINITY_DN131736_c2_g1::Tpa_TRINITY_DN131736_c2_g1_i2::g.14886::m.14886	Tge_TRINITY_DN39797_c0_g1::Tge_TRINITY_DN39797_c0_g1_i2::g.18065::m.18065	Tps_TRINITY_DN86240_c1_g1::Tps_TRINITY_DN86240_c1_g1_i2::g.16470::m.16470	Tdi_TRINITY_DN21893_c0_g2::Tdi_TRINITY_DN21893_c0_g2_i1::g.17103::m.17103
HOG_20393	TBI_05565-RA	TTE_05394-RA	TCE_02256-RA	TMS_09159-RA	TCM_07458-RA	TSI_04365-RA	TPA_15623-RA	TGE_05192-RA	TPS_08695-RA	TDI_00001-RA
HOG_20460	TBI_01088-RA	TTE_01448-RA	TCE_02026-RA	TMS_01159-RA	TCM_00772-RA	TSI_00177-RA	TPA_15479-RA	TGE_00425-RA	TPS_00458-RA	TDI_00584-RA
HOG_1970	Tbi_TRINITY_DN29974_c0_g1::Tbi_TRINITY_DN29974_c0_g1_i1::g.20777::m.20777	Tte_TRINITY_DN48820_c0_g1::Tte_TRINITY_DN48820_c0_g1_i1::g.23644::m.23644	TCE_13558-RA	TMS_12528-RA	TCM_09805-RA	TSI_10035-RA	TPA_07111-RA	Tge_TRINITY_DN4694_c0_g1::Tge_TRINITY_DN4694_c0_g1_i1::g.21497::m.21497	Tps_TRINITY_DN93876_c2_g1::Tps_TRINITY_DN93876_c2_g1_i1::g.4164::m.4164	TDI_11373-RA
HOG_20465	TBI_02292-RA	TTE_01335-RA	TCE_02239-RA	TMS_06953-RA	TCM_06413-RA	TSI_13827-RA	TPA_10918-RA	TGE_04488-RA	TPS_08124-RA	TDI_09089-RA
HOG_17380	TBI_12931-RA	TTE_11822-RA	TCE_09678-RA	TMS_08766-RA	TCM_05631-RA	TSI_05148-RA	TPA_06049-RA	Tge_TRINITY_DN57663_c0_g1::Tge_TRINITY_DN57663_c0_g1_i1::g.27354::m.27354	TPS_10426-RA	TDI_11456-RA
HOG_20395	TBI_02296-RA	TTE_08433-RA	TCE_09109-RA	TMS_01270-RA	TCM_11104-RA	TSI_08634-RA	TPA_08563-RA	TGE_07615-RA	TPS_05169-RA	TDI_08043-RA
HOG_3232	TBI_00207-RA	TTE_10882-RA	TCE_00189-RA	TMS_00625-RA	TCM_01329-RA	TSI_00230-RA	TPA_12487-RA	TGE_00188-RA	TPS_00010-RA	TDI_00154-RA
HOG_24147	Tbi_TRINITY_DN70697_c7_g3::Tbi_TRINITY_DN70697_c7_g3_i6::g.23566::m.23566	TTE_09240-RA	TCE_13853-RA	TMS_01861-RA	TCM_03502-RA	TSI_01665-RA	TPA_09430-RA	TGE_06394-RA	TPS_02993-RA	TDI_08828-RA
HOG_13065	TBI_04489-RA	TTE_02399-RA	TCE_06679-RA	TMS_05932-RA	TCM_06656-RA	TSI_02598-RA	TPA_04020-RA	TGE_07359-RA	TPS_04705-RA	TDI_04235-RA
HOG_24145	TBI_12302-RA	TTE_12099-RA	TCE_12869-RA	TMS_12255-RA	TCM_13937-RA	TSI_14011-RA	TPA_12174-RA	TGE_08760-RA	TPS_15523-RA	TDI_10406-RA
HOG_3236	TBI_04453-RA	TTE_00377-RA	TCE_03080-RA	TMS_00573-RA	TCM_03914-RA	TSI_04723-RA	TPA_13439-RA	TGE_03303-RA	TPS_01825-RA	TDI_00736-RA
HOG_3556	TBI_06139-RA	TTE_04333-RA	TCE_12019-RA	TMS_04953-RA	TCM_06927-RA	TSI_03103-RA	TPA_02516-RA	TGE_04408-RA	TPS_05827-RA	TDI_03927-RA
HOG_24140	Tbi_TRINITY_DN36232_c0_g1::Tbi_TRINITY_DN36232_c0_g1_i1::g.21079::m.21079	TTE_11842-RA	TCE_04435-RA	TMS_10898-RA	TCM_01954-RA	TSI_01647-RA	Tpa_TRINITY_DN116053_c0_g1::Tpa_TRINITY_DN116053_c0_g1_i1::g.19032::m.19032	Tge_TRINITY_DN30088_c0_g2::Tge_TRINITY_DN30088_c0_g2_i1::g.21533::m.21533	TPS_05458-RA	Tdi_TRINITY_DN21189_c0_g1::Tdi_TRINITY_DN21189_c0_g1_i1::g.20425::m.20425
HOG_18933	TBI_12940-RA	TTE_12136-RA	TCE_08222-RA	TMS_10986-RA	Tcm_TRINITY_DN87170_c0_g1::Tcm_TRINITY_DN87170_c0_g1_i1::g.9465::m.9465	TSI_06419-RA	TPA_09478-RA	TGE_07761-RA	TPS_10327-RA	TDI_06218-RA
HOG_1964	TBI_04289-RA	TTE_09267-RA	TCE_06967-RA	TMS_06155-RA	TCM_05294-RA	TSI_05115-RA	TPA_11201-RA	TGE_10218-RA	TPS_02984-RA	TDI_05108-RA
HOG_16316	TBI_06265-RA	TTE_08337-RA	TCE_04529-RA	TMS_01564-RA	TCM_08377-RA	TSI_00199-RA	TPA_12449-RA	TGE_04203-RA	TPS_01219-RA	TDI_04425-RA
HOG_16439	TBI_08456-RA	TTE_08888-RA	TCE_04805-RA	TMS_05881-RA	TCM_09183-RA	Tsi_TRINITY_DN44810_c0_g1::Tsi_TRINITY_DN44810_c0_g1_i1::g.28813::m.28813	TPA_16013-RA	TGE_06290-RA	TPS_13196-RA	Tdi_TRINITY_DN46317_c0_g1::Tdi_TRINITY_DN46317_c0_g1_i1::g.10879::m.10879
HOG_22635	TBI_10570-RA	TTE_10452-RA	TCE_11805-RA	TMS_10613-RA	TCM_12650-RA	TSI_12644-RA	TPA_08140-RA	TGE_10843-RA	TPS_11105-RA	TDI_09695-RA
HOG_18939	TBI_00333-RA	TTE_08104-RA	TCE_09246-RA	Tms_TRINITY_DN11110_c0_g1::Tms_TRINITY_DN11110_c0_g1_i1::g.4092::m.4092	TCM_04328-RA	TSI_03032-RA	TPA_00143-RA	TGE_05610-RA	TPS_09788-RA	TDI_06606-RA
HOG_1610	TBI_04887-RA	TTE_07802-RA	Tce_TRINITY_DN103385_c7_g1::Tce_TRINITY_DN103385_c7_g1_i1::g.17274::m.17274	TMS_00982-RA	TCM_03219-RA	TSI_05545-RA	TPA_00611-RA	TGE_01401-RA	Tps_TRINITY_DN90914_c8_g1::Tps_TRINITY_DN90914_c8_g1_i5::g.15390::m.15390	TDI_07082-RA
HOG_5192	TBI_02692-RA	TTE_04045-RA	TCE_03508-RA	TMS_06843-RA	Tcm_TRINITY_DN106554_c0_g3::Tcm_TRINITY_DN106554_c0_g3_i4::g.3830::m.3830	TSI_12706-RA	Tpa_TRINITY_DN142209_c0_g1::Tpa_TRINITY_DN142209_c0_g1_i1::g.2862::m.2862	TGE_05590-RA	TPS_12532-RA	TDI_09636-RA
HOG_18444	TBI_01133-RA	TTE_00069-RA	TCE_01624-RA	TMS_12793-RA	TCM_06209-RA	TSI_06942-RA	TPA_14895-RA	TGE_06717-RA	TPS_15437-RA	TDI_02305-RA
HOG_18445	TBI_09234-RA	TTE_03134-RA	TCE_05788-RA	TMS_07885-RA	TCM_13561-RA	TSI_07350-RA	TPA_07151-RA	TGE_03864-RA	TPS_14463-RA	TDI_08638-RA
HOG_18446	TBI_05426-RA	TTE_04810-RA	TCE_04221-RA	Tms_TRINITY_DN29213_c0_g1::Tms_TRINITY_DN29213_c0_g1_i2::g.8069::m.8069	TCM_12259-RA	TSI_12102-RA	TPA_11808-RA	TGE_10190-RA	TPS_09525-RA	TDI_06226-RA
HOG_18441	TBI_09871-RA	TTE_10768-RA	TCE_06067-RB	TMS_07905-RA	TCM_04581-RA	TSI_05068-RB	TPA_03372-RA	TGE_05878-RA	TPS_02282-RA	TDI_02658-RC
HOG_19875	TBI_03960-RA	TTE_02548-RA	TCE_04110-RA	TMS_05784-RA	TCM_05995-RA	TSI_09174-RA	TPA_13935-RA	TGE_08436-RA	TPS_01585-RA	TDI_02170-RA
HOG_18449	TBI_11605-RA	TTE_09973-RA	Tce_TRINITY_DN105415_c0_g2::Tce_TRINITY_DN105415_c0_g2_i3::g.5468::m.5468	TMS_01551-RA	TCM_01163-RA	TSI_00674-RA	Tpa_TRINITY_DN141887_c0_g3::Tpa_TRINITY_DN141887_c0_g3_i2::g.4186::m.4186	TGE_05244-RA	TPS_07409-RA	TDI_01346-RA
HOG_2091	TBI_03185-RA	TTE_03247-RA	TCE_09348-RA	TMS_11278-RA	TCM_01938-RA	TSI_03904-RA	TPA_16299-RA	TGE_04786-RA	TPS_03322-RA	TDI_05847-RA
HOG_16086	TBI_04840-RA	TTE_00331-RB	TCE_10428-RA	TMS_10715-RA	Tcm_TRINITY_DN103097_c0_g1::Tcm_TRINITY_DN103097_c0_g1_i1::g.2880::m.2880	Tsi_TRINITY_DN28438_c0_g3::Tsi_TRINITY_DN28438_c0_g3_i1::g.2429::m.2429	TPA_01318-RA	TGE_02477-RB	Tps_TRINITY_DN94007_c0_g1::Tps_TRINITY_DN94007_c0_g1_i6::g.5193::m.5193	Tdi_TRINITY_DN31254_c0_g1::Tdi_TRINITY_DN31254_c0_g1_i2::g.4443::m.4443
HOG_18718	TBI_09515-RA	TTE_03324-RA	TCE_07462-RA	Tms_TRINITY_DN15253_c0_g2::Tms_TRINITY_DN15253_c0_g2_i1::g.12743::m.12743	TCM_01787-RA	TSI_03362-RA	TPA_08470-RA	TGE_01508-RA	TPS_05484-RA	TDI_08751-RA
HOG_18719	TBI_12201-RA	TTE_01521-RA	TCE_13568-RA	TMS_03377-RA	TCM_00149-RA	Tsi_TRINITY_DN31044_c4_g1::Tsi_TRINITY_DN31044_c4_g1_i2::g.12145::m.12145	TPA_08896-RA	TGE_01764-RA	Tps_TRINITY_DN94451_c0_g1::Tps_TRINITY_DN94451_c0_g1_i4::g.11499::m.11499	Tdi_TRINITY_DN31873_c2_g5::Tdi_TRINITY_DN31873_c2_g5_i1::g.10446::m.10446
HOG_18714	TBI_09561-RA	TTE_10634-RA	TCE_13835-RA	TMS_05607-RA	TCM_14460-RA	TSI_13934-RA	TPA_16228-RA	TGE_11782-RA	TPS_04544-RA	TDI_07844-RA
HOG_18715	Tbi_TRINITY_DN50054_c0_g1::Tbi_TRINITY_DN50054_c0_g1_i1::g.16498::m.16498	Tte_TRINITY_DN24012_c0_g3::Tte_TRINITY_DN24012_c0_g3_i1::g.15191::m.15191	TCE_01228-RA	Tms_TRINITY_DN7345_c0_g1::Tms_TRINITY_DN7345_c0_g1_i1::g.14558::m.14558	TCM_01925-RA	Tsi_TRINITY_DN23765_c1_g1::Tsi_TRINITY_DN23765_c1_g1_i1::g.14293::m.14293	TPA_14586-RA	Tge_TRINITY_DN40944_c0_g2::Tge_TRINITY_DN40944_c0_g2_i1::g.14382::m.14382	TPS_00108-RA	TDI_02078-RA
HOG_18716	TBI_06695-RA	TTE_04857-RA	TCE_06919-RA	TMS_07297-RA	TCM_07143-RA	TSI_02774-RA	TPA_08905-RA	TGE_05779-RA	TPS_02859-RA	TDI_05282-RA
HOG_18717	TBI_00661-RA	TTE_01997-RA	Tce_TRINITY_DN105089_c6_g2::Tce_TRINITY_DN105089_c6_g2_i2::g.12693::m.12693	TMS_00176-RA	TCM_03615-RA	TSI_01929-RA	TPA_00419-RA	TGE_03723-RA	TPS_00552-RA	TDI_02663-RA
HOG_7669	TBI_01719-RB	TTE_04380-RA	TCE_04733-RB	TMS_05993-RB	TCM_05358-RA	TSI_06148-RA	TPA_00523-RA	TGE_03254-RA	TPS_06342-RA	TDI_02192-RB
HOG_20266	TBI_02394-RA	TTE_00240-RA	TCE_07631-RA	TMS_02024-RA	TCM_00369-RA	TSI_00883-RA	TPA_00302-RA	TGE_01195-RA	TPS_00851-RA	TDI_00910-RA
HOG_20265	Tbi_TRINITY_DN70133_c0_g1::Tbi_TRINITY_DN70133_c0_g1_i2::g.13392::m.13392	Tte_TRINITY_DN24023_c0_g1::Tte_TRINITY_DN24023_c0_g1_i1::g.13775::m.13775	Tce_TRINITY_DN103163_c0_g1::Tce_TRINITY_DN103163_c0_g1_i1::g.11870::m.11870	Tms_TRINITY_DN27669_c0_g1::Tms_TRINITY_DN27669_c0_g1_i1::g.13526::m.13526	Tcm_TRINITY_DN99033_c0_g1::Tcm_TRINITY_DN99033_c0_g1_i1::g.12942::m.12942	Tsi_TRINITY_DN2793_c0_g1::Tsi_TRINITY_DN2793_c0_g1_i1::g.12311::m.12311	Tpa_TRINITY_DN141291_c0_g4::Tpa_TRINITY_DN141291_c0_g4_i2::g.11683::m.11683	TGE_04721-RA	Tps_TRINITY_DN90572_c1_g1::Tps_TRINITY_DN90572_c1_g1_i1::g.10187::m.10187	Tdi_TRINITY_DN22541_c0_g1::Tdi_TRINITY_DN22541_c0_g1_i1::g.12399::m.12399
HOG_17836	TBI_00010-RA	TTE_00322-RA	TCE_00420-RA	TMS_00265-RA	TCM_01731-RA	TSI_00061-RA	TPA_08452-RA	TGE_00331-RA	TPS_01373-RA	TDI_01543-RA
HOG_20065	TBI_04722-RA	TTE_06180-RA	TCE_02957-RA	TMS_05506-RA	TCM_03049-RA	TSI_07481-RA	TPA_07706-RA	TGE_03099-RA	TPS_04219-RA	TDI_06493-RA
HOG_5448	Tbi_TRINITY_DN55243_c0_g1::Tbi_TRINITY_DN55243_c0_g1_i4::g.21932::m.21932	TTE_00239-RA	Tce_TRINITY_DN88114_c1_g1::Tce_TRINITY_DN88114_c1_g1_i1::g.19923::m.19923	Tms_TRINITY_DN5863_c0_g1::Tms_TRINITY_DN5863_c0_g1_i1::g.22107::m.22107	Tcm_TRINITY_DN107368_c1_g2::Tcm_TRINITY_DN107368_c1_g2_i1::g.6247::m.6247	Tsi_TRINITY_DN31312_c2_g2::Tsi_TRINITY_DN31312_c2_g2_i1::g.20436::m.20436	Tpa_TRINITY_DN123634_c0_g1::Tpa_TRINITY_DN123634_c0_g1_i1::g.21393::m.21393	Tge_TRINITY_DN40123_c0_g1::Tge_TRINITY_DN40123_c0_g1_i1::g.23780::m.23780	Tps_TRINITY_DN86648_c12_g1::Tps_TRINITY_DN86648_c12_g1_i2::g.17700::m.17700	Tdi_TRINITY_DN45220_c0_g1::Tdi_TRINITY_DN45220_c0_g1_i1::g.19222::m.19222
HOG_20063	TBI_03823-RA	TTE_03971-RA	TCE_02042-RA	TMS_03029-RA	TCM_05072-RA	TSI_04107-RA	TPA_02792-RA	TGE_02144-RA	TPS_08832-RA	TDI_03970-RA
HOG_20062	TBI_03399-RA	TTE_05999-RA	TCE_06018-RA	TMS_05028-RA	TCM_01501-RA	TSI_03305-RA	TPA_14806-RA	TGE_06264-RA	TPS_05334-RA	TDI_03503-RA
HOG_807	Tbi_TRINITY_DN99684_c0_g1::Tbi_TRINITY_DN99684_c0_g1_i1::g.22216::m.22216	Tte_TRINITY_DN3911_c0_g1::Tte_TRINITY_DN3911_c0_g1_i1::g.25303::m.25303	Tce_TRINITY_DN62589_c0_g1::Tce_TRINITY_DN62589_c0_g1_i1::g.19826::m.19826	Tms_TRINITY_DN62983_c0_g1::Tms_TRINITY_DN62983_c0_g1_i1::g.22603::m.22603	Tcm_TRINITY_DN91548_c0_g1::Tcm_TRINITY_DN91548_c0_g1_i1::g.19937::m.19937	Tsi_TRINITY_DN31906_c4_g8::Tsi_TRINITY_DN31906_c4_g8_i3::g.20968::m.20968	TPA_06940-RA	Tge_TRINITY_DN3416_c0_g2::Tge_TRINITY_DN3416_c0_g2_i1::g.22728::m.22728	Tps_TRINITY_DN83630_c2_g3::Tps_TRINITY_DN83630_c2_g3_i2::g.18685::m.18685	Tdi_TRINITY_DN25705_c0_g1::Tdi_TRINITY_DN25705_c0_g1_i1::g.21512::m.21512
HOG_16797	TBI_12365-RA	TTE_10224-RA	TCE_12001-RA	TMS_09325-RA	TCM_10913-RA	TSI_11522-RA	TPA_08858-RA	TGE_10566-RA	TPS_14999-RA	Tdi_TRINITY_DN20005_c0_g1::Tdi_TRINITY_DN20005_c0_g1_i1::g.2804::m.2804
HOG_5447	TBI_01792-RA	TTE_02093-RA	TCE_01298-RA	TMS_01854-RA	TCM_05325-RA	TSI_06193-RA	TPA_01508-RA	TGE_01696-RB	TPS_08858-RA	TDI_03952-RA
HOG_1769	TBI_07810-RA	TTE_09230-RA	TCE_11484-RA	TMS_12467-RA	TCM_08886-RA	TSI_07791-RA	TPA_13183-RA	TGE_10861-RA	TPS_10877-RA	TDI_09571-RA
HOG_18626	TBI_00720-RA	TTE_00927-RA	Tce_TRINITY_DN97927_c0_g2::Tce_TRINITY_DN97927_c0_g2_i2::g.9524::m.9524	Tms_TRINITY_DN50415_c0_g1::Tms_TRINITY_DN50415_c0_g1_i1::g.17174::m.17174	TCM_01702-RA	Tsi_TRINITY_DN28790_c0_g1::Tsi_TRINITY_DN28790_c0_g1_i1::g.7835::m.7835	TPA_03553-RA	TGE_05226-RA	TPS_01356-RA	TDI_01535-RA
HOG_18628	TBI_01211-RA	TTE_03368-RA	TCE_00059-RA	TMS_01056-RA	TCM_00550-RA	TSI_00008-RA	TPA_00673-RA	Tge_TRINITY_DN45123_c0_g1::Tge_TRINITY_DN45123_c0_g1_i1::g.9358::m.9358	TPS_00989-RA	TDI_04392-RA
HOG_18629	Tbi_TRINITY_DN68497_c0_g1::Tbi_TRINITY_DN68497_c0_g1_i3::g.7511::m.7511	TTE_02746-RA	Tce_TRINITY_DN98198_c0_g1::Tce_TRINITY_DN98198_c0_g1_i1::g.10649::m.10649	Tms_TRINITY_DN27596_c0_g2::Tms_TRINITY_DN27596_c0_g2_i3::g.8942::m.8942	Tcm_TRINITY_DN106374_c1_g1::Tcm_TRINITY_DN106374_c1_g1_i1::g.2447::m.2447	TSI_02124-RA	TPA_12831-RA	Tge_TRINITY_DN39395_c0_g1::Tge_TRINITY_DN39395_c0_g1_i1::g.9572::m.9572	TPS_01593-RA	Tdi_TRINITY_DN23917_c0_g1::Tdi_TRINITY_DN23917_c0_g1_i1::g.5917::m.5917
HOG_18821	TBI_00515-RA	TTE_00233-RA	TCE_01078-RA	TMS_02017-RA	TCM_00362-RA	TSI_00752-RB	TPA_02001-RA	TGE_01319-RA	TPS_01009-RA	TDI_02561-RA
HOG_3786	TBI_03325-RA	TTE_00019-RA	TCE_01718-RA	TMS_00201-RA	Tcm_TRINITY_DN101440_c1_g1::Tcm_TRINITY_DN101440_c1_g1_i1::g.15656::m.15656	TSI_01191-RA	TPA_04274-RA	TGE_03689-RA	TPS_02934-RA	TDI_01114-RA
HOG_1764	TBI_01828-RA	TTE_00254-RA	Tce_TRINITY_DN57468_c0_g1::Tce_TRINITY_DN57468_c0_g1_i1::g.19959::m.19959	TMS_00813-RA	TCM_00174-RA	TSI_00049-RA	Tpa_TRINITY_DN117523_c0_g1::Tpa_TRINITY_DN117523_c0_g1_i1::g.19120::m.19120	TGE_02209-RA	TPS_00314-RA	Tdi_TRINITY_DN46965_c0_g1::Tdi_TRINITY_DN46965_c0_g1_i1::g.12075::m.12075
HOG_1765	TBI_11188-RA	TTE_07550-RA	TCE_05480-RA	TMS_05917-RA	TCM_04371-RA	TSI_07214-RA	TPA_09619-RA	TGE_09991-RA	TPS_05053-RA	TDI_06318-RA
HOG_1142	TBI_00507-RA	TTE_09366-RA	TCE_05968-RA	TMS_02840-RA	TCM_08230-RA	TSI_08465-RA	TPA_03444-RA	TGE_08212-RA	TPS_05138-RA	TDI_07749-RA
HOG_6963	Tbi_TRINITY_DN70245_c0_g1::Tbi_TRINITY_DN70245_c0_g1_i1::g.4653::m.4653	Tte_TRINITY_DN21295_c0_g2::Tte_TRINITY_DN21295_c0_g2_i1::g.4826::m.4826	Tce_TRINITY_DN102776_c5_g3::Tce_TRINITY_DN102776_c5_g3_i1::g.4677::m.4677	Tms_TRINITY_DN2654_c0_g1::Tms_TRINITY_DN2654_c0_g1_i1::g.10201::m.10201	Tcm_TRINITY_DN106544_c0_g2::Tcm_TRINITY_DN106544_c0_g2_i1::g.4675::m.4675	TSI_02531-RA	Tpa_TRINITY_DN132620_c0_g1::Tpa_TRINITY_DN132620_c0_g1_i1::g.8475::m.8475	Tge_TRINITY_DN36837_c0_g1::Tge_TRINITY_DN36837_c0_g1_i1::g.9406::m.9406	TPS_05182-RA	Tdi_TRINITY_DN40531_c0_g1::Tdi_TRINITY_DN40531_c0_g1_i1::g.8791::m.8791
HOG_6962	TBI_02054-RB	TTE_00432-RA	TCE_02100-RA	TMS_02135-RA	TCM_01512-RA	TSI_00583-RB	TPA_02039-RA	TGE_01428-RA	TPS_15155-RA	TDI_06355-RA
HOG_1147	TBI_10104-RA	TTE_04854-RA	TCE_09258-RA	TMS_09818-RA	TCM_10291-RA	TSI_02777-RA	TPA_11495-RA	TGE_07440-RA	TPS_06471-RA	TDI_05956-RA
HOG_1789	TBI_05027-RA	TTE_04759-RA	TCE_12049-RA	TMS_04299-RA	TCM_02872-RA	TSI_03292-RA	TPA_08299-RA	TGE_10164-RA	TPS_07805-RA	TDI_11168-RA
HOG_6969	TBI_11930-RA	TTE_06171-RA	Tce_TRINITY_DN102695_c0_g1::Tce_TRINITY_DN102695_c0_g1_i2::g.12360::m.12360	Tms_TRINITY_DN40698_c0_g1::Tms_TRINITY_DN40698_c0_g1_i1::g.12954::m.12954	TCM_06564-RA	TSI_05989-RA	Tpa_TRINITY_DN138972_c0_g9::Tpa_TRINITY_DN138972_c0_g9_i3::g.12381::m.12381	TGE_04502-RA	TPS_08410-RA	TDI_10628-RA
HOG_1148	TBI_14033-RA	TTE_12681-RA	TCE_06289-RA	TMS_05662-RA	TCM_09565-RA	TSI_13889-RA	TPA_01442-RA	TGE_04387-RA	TPS_15503-RA	TDI_13816-RA
HOG_23514	Tbi_TRINITY_DN63720_c0_g2::Tbi_TRINITY_DN63720_c0_g2_i1::g.6743::m.6743	Tte_TRINITY_DN16886_c0_g1::Tte_TRINITY_DN16886_c0_g1_i1::g.4959::m.4959	Tce_TRINITY_DN95149_c0_g1::Tce_TRINITY_DN95149_c0_g1_i1::g.4942::m.4942	Tms_TRINITY_DN3471_c0_g1::Tms_TRINITY_DN3471_c0_g1_i1::g.4496::m.4496	Tcm_TRINITY_DN99177_c0_g1::Tcm_TRINITY_DN99177_c0_g1_i1::g.4928::m.4928	Tsi_TRINITY_DN23632_c0_g1::Tsi_TRINITY_DN23632_c0_g1_i1::g.4551::m.4551	Tpa_TRINITY_DN138711_c0_g1::Tpa_TRINITY_DN138711_c0_g1_i1::g.5163::m.5163	Tge_TRINITY_DN37828_c0_g1::Tge_TRINITY_DN37828_c0_g1_i1::g.5555::m.5555	TPS_14449-RA	Tdi_TRINITY_DN18752_c0_g1::Tdi_TRINITY_DN18752_c0_g1_i2::g.11726::m.11726
HOG_23040	TBI_00091-RA	TTE_03362-RA	TCE_00563-RA	TMS_00007-RA	TCM_00341-RA	TSI_00113-RA	TPA_02313-RA	TGE_08188-RA	TPS_00015-RA	TDI_00031-RA
HOG_11680	TBI_01291-RA	TTE_03101-RA	TCE_02844-RA	TMS_01579-RA	TCM_02597-RA	TSI_07046-RA	TPA_03881-RA	TGE_07337-RA	TPS_06327-RA	TDI_03844-RA
HOG_1939	Tbi_TRINITY_DN51089_c0_g1::Tbi_TRINITY_DN51089_c0_g1_i1::g.21713::m.21713	Tte_TRINITY_DN862_c0_g1::Tte_TRINITY_DN862_c0_g1_i1::g.24774::m.24774	Tce_TRINITY_DN80166_c1_g1::Tce_TRINITY_DN80166_c1_g1_i1::g.21622::m.21622	Tms_TRINITY_DN76979_c0_g1::Tms_TRINITY_DN76979_c0_g1_i1::g.24540::m.24540	Tcm_TRINITY_DN62033_c0_g1::Tcm_TRINITY_DN62033_c0_g1_i1::g.19226::m.19226	Tsi_TRINITY_DN6553_c0_g1::Tsi_TRINITY_DN6553_c0_g1_i1::g.24734::m.24734	Tpa_TRINITY_DN115224_c0_g1::Tpa_TRINITY_DN115224_c0_g1_i1::g.16875::m.16875	Tge_TRINITY_DN31588_c0_g1::Tge_TRINITY_DN31588_c0_g1_i2::g.18761::m.18761	Tps_TRINITY_DN75999_c0_g2::Tps_TRINITY_DN75999_c0_g2_i2::g.16933::m.16933	Tdi_TRINITY_DN2603_c0_g1::Tdi_TRINITY_DN2603_c0_g1_i1::g.22044::m.22044
HOG_5509	TBI_01108-RA	TTE_01032-RA	TCE_01274-RA	TMS_02060-RA	TCM_02467-RA	TSI_02848-RA	TPA_13304-RA	TGE_00676-RA	TPS_00645-RA	TDI_00320-RA
HOG_6519	TBI_10357-RA	TTE_07683-RA	TCE_00334-RA	TMS_00799-RA	TCM_09318-RA	TSI_07434-RA	TPA_16454-RA	TGE_02507-RA	TPS_05703-RA	TDI_07188-RA
HOG_18157	TBI_12522-RA	Tte_TRINITY_DN29473_c6_g2::Tte_TRINITY_DN29473_c6_g2_i2::g.9429::m.9429	TCE_02862-RA	TMS_03181-RA	TCM_00534-RB	TSI_03969-RA	TPA_08743-RA	TGE_11364-RA	TPS_02014-RA	TDI_02824-RA
HOG_5500	TBI_09633-RA	TTE_09124-RA	TCE_01177-RA	TMS_04889-RA	TCM_08330-RA	TSI_03123-RA	TPA_04286-RA	TGE_09038-RA	TPS_13990-RA	TDI_02944-RA
HOG_24396	TBI_03800-RA	TTE_06958-RA	TCE_06170-RA	TMS_07101-RA	TCM_06908-RA	TSI_07040-RA	Tpa_TRINITY_DN115849_c0_g1::Tpa_TRINITY_DN115849_c0_g1_i1::g.13406::m.13406	TGE_07436-RA	TPS_05948-RA	TDI_11126-RA
HOG_1545	TBI_08810-RA	TTE_06873-RA	TCE_03855-RA	TMS_08544-RA	TCM_03430-RA	TSI_13966-RA	TPA_16111-RA	TGE_02113-RA	TPS_04211-RA	TDI_02411-RA
HOG_696	TBI_11539-RA	TTE_05098-RA	TCE_11457-RA	TMS_06553-RA	TCM_10905-RA	TSI_01770-RA	TPA_05635-RA	TGE_09127-RA	TPS_03443-RA	TDI_03226-RA
HOG_694	TBI_01968-RA	TTE_09345-RA	TCE_03617-RA	TMS_09516-RA	TCM_01244-RA	TSI_00656-RA	TPA_02358-RA	TGE_06501-RA	TPS_05189-RA	TDI_05826-RA
HOG_1548	TBI_02347-RA	TTE_00963-RA	TCE_10560-RA	TMS_01887-RA	TCM_04084-RA	TSI_09217-RA	TPA_01850-RA	TGE_11785-RA	TPS_11629-RA	TDI_03497-RA
HOG_19574	TBI_02850-RA	TTE_08107-RA	TCE_08895-RA	TMS_04785-RA	TCM_06211-RA	TSI_04017-RA	TPA_15392-RA	TGE_02264-RA	TPS_10405-RA	Tdi_TRINITY_DN25354_c0_g1::Tdi_TRINITY_DN25354_c0_g1_i1::g.18117::m.18117
HOG_546	TBI_03107-RA	TTE_02293-RA	TCE_05638-RA	TMS_11608-RA	TCM_07531-RA	TSI_03684-RA	TPA_01827-RA	TGE_01581-RA	Tps_TRINITY_DN94218_c0_g1::Tps_TRINITY_DN94218_c0_g1_i1::g.2257::m.2257	TDI_06462-RA
HOG_8716	TBI_00653-RA	TTE_00278-RA	TCE_01720-RA	TMS_00609-RA	TCM_01280-RA	TSI_00929-RA	TPA_00063-RA	TGE_00142-RA	TPS_00192-RA	TDI_00652-RA
HOG_545	TBI_11935-RA	TTE_10973-RA	TCE_11988-RA	TMS_02075-RA	TCM_07261-RA	TSI_11238-RA	TPA_09427-RA	TGE_09867-RA	Tps_TRINITY_DN87716_c1_g1::Tps_TRINITY_DN87716_c1_g1_i3::g.10051::m.10051	TDI_10747-RA
HOG_7190	TBI_04164-RA	TTE_06219-RA	TCE_07916-RA	TMS_04699-RA	TCM_05097-RA	TSI_04111-RA	Tpa_TRINITY_DN85692_c0_g1::Tpa_TRINITY_DN85692_c0_g1_i1::g.29157::m.29157	TGE_11148-RA	TPS_01095-RA	TDI_01033-RA
HOG_22476	TBI_07222-RA	TTE_04805-RA	TCE_04384-RA	TMS_03061-RA	TCM_02780-RA	TSI_02204-RA	TPA_05237-RA	TGE_03416-RA	TPS_15195-RA	TDI_11374-RA
HOG_18091	TBI_10116-RA	TTE_10075-RA	TCE_02155-RA	TMS_02864-RA	TCM_06599-RA	TSI_13597-RA	TPA_15917-RA	TGE_11992-RA	TPS_01311-RA	TDI_06074-RA
HOG_7195	TBI_07433-RA	TTE_07993-RA	TCE_05923-RA	TMS_09412-RA	TCM_07754-RA	TSI_08396-RA	TPA_07479-RA	TGE_09505-RA	TPS_07053-RA	TDI_08253-RA
HOG_17363	TBI_02700-RA	TTE_00342-RA	TCE_07613-RA	TMS_01173-RA	TCM_03093-RA	TSI_03141-RA	TPA_11532-RA	TGE_02307-RA	TPS_01513-RA	TDI_01627-RA
HOG_23606	TBI_04516-RA	TTE_08778-RA	TCE_06702-RA	TMS_04837-RA	TCM_05645-RA	TSI_05117-RA	TPA_01473-RA	TGE_08799-RA	TPS_02052-RE	TDI_02573-RA
HOG_23600	TBI_11999-RA	TTE_11058-RA	TCE_12097-RA	TMS_07645-RA	Tcm_TRINITY_DN99123_c0_g1::Tcm_TRINITY_DN99123_c0_g1_i3::g.18488::m.18488	TSI_13254-RA	TPA_14523-RA	TGE_05595-RA	Tps_TRINITY_DN115589_c0_g1::Tps_TRINITY_DN115589_c0_g1_i1::g.18172::m.18172	TDI_11874-RA
HOG_2389	TBI_10770-RA	TTE_09611-RA	TCE_04702-RA	TMS_03443-RA	TCM_06889-RA	TSI_08715-RA	TPA_06684-RA	TGE_08896-RA	TPS_06154-RA	TDI_10817-RA
HOG_5287	TBI_09595-RA	TTE_11711-RA	TCE_04558-RA	TMS_07247-RA	TCM_04179-RA	TSI_00495-RA	TPA_02898-RA	TGE_03752-RA	TPS_12542-RA	TDI_00974-RA
HOG_9989	TBI_06045-RA	TTE_05367-RA	TCE_06931-RA	TMS_05860-RA	TCM_04221-RA	TSI_07571-RA	TPA_04080-RA	TGE_10470-RA	TPS_13583-RA	TDI_05840-RA
HOG_8022	Tbi_TRINITY_DN69284_c3_g2::Tbi_TRINITY_DN69284_c3_g2_i1::g.15050::m.15050	Tte_TRINITY_DN24017_c0_g3::Tte_TRINITY_DN24017_c0_g3_i1::g.26424::m.26424	Tce_TRINITY_DN100776_c0_g1::Tce_TRINITY_DN100776_c0_g1_i1::g.14569::m.14569	Tms_TRINITY_DN29910_c0_g2::Tms_TRINITY_DN29910_c0_g2_i1::g.14120::m.14120	Tcm_TRINITY_DN90870_c0_g2::Tcm_TRINITY_DN90870_c0_g2_i1::g.12900::m.12900	Tsi_TRINITY_DN24776_c0_g1::Tsi_TRINITY_DN24776_c0_g1_i1::g.14169::m.14169	Tpa_TRINITY_DN138648_c0_g2::Tpa_TRINITY_DN138648_c0_g2_i1::g.12862::m.12862	Tge_TRINITY_DN45320_c6_g2::Tge_TRINITY_DN45320_c6_g2_i1::g.13685::m.13685	Tps_TRINITY_DN91977_c0_g1::Tps_TRINITY_DN91977_c0_g1_i1::g.13984::m.13984	Tdi_TRINITY_DN24394_c0_g1::Tdi_TRINITY_DN24394_c0_g1_i1::g.13515::m.13515
HOG_8531	TBI_07585-RA	TTE_03857-RA	TCE_02232-RA	TMS_00694-RA	TCM_06975-RA	TSI_01182-RA	Tpa_TRINITY_DN130203_c0_g1::Tpa_TRINITY_DN130203_c0_g1_i1::g.12974::m.12974	TGE_00260-RA	TPS_01415-RA	TDI_11097-RA
HOG_15294	TBI_06464-RA	TTE_06279-RA	TCE_04669-RA	TMS_03730-RA	TCM_06507-RA	TSI_05046-RA	TPA_00607-RA	TGE_05058-RA	TPS_05686-RA	TDI_06903-RA
HOG_18094	TBI_09764-RA	TTE_09399-RA	TCE_02037-RA	TMS_02504-RA	TCM_09651-RA	TSI_09723-RA	TPA_14983-RA	TGE_01034-RA	TPS_12464-RA	TDI_08568-RA
HOG_14507	Tbi_TRINITY_DN71088_c4_g1::Tbi_TRINITY_DN71088_c4_g1_i3::g.5308::m.5308	TTE_02697-RA	TCE_00690-RB	TMS_02219-RA	TCM_12684-RA	Tsi_TRINITY_DN26542_c0_g1::Tsi_TRINITY_DN26542_c0_g1_i1::g.4737::m.4737	TPA_06721-RA	TGE_06096-RA	TPS_13259-RA	Tdi_TRINITY_DN28398_c0_g1::Tdi_TRINITY_DN28398_c0_g1_i1::g.3947::m.3947
HOG_6569	TBI_02837-RA	TTE_04900-RA	TCE_02159-RA	TMS_02948-RB	TCM_02957-RA	TSI_01844-RA	TPA_00885-RA	TGE_04932-RA	TPS_01321-RA	TDI_02627-RA
HOG_6568	TBI_06226-RA	TTE_03844-RA	TCE_04916-RA	TMS_06013-RA	TCM_08659-RA	TSI_06034-RA	TPA_03112-RA	TGE_03572-RA	TPS_03558-RA	TDI_04226-RA
HOG_5616	Tbi_TRINITY_DN58978_c0_g2::Tbi_TRINITY_DN58978_c0_g2_i1::g.20930::m.20930	Tte_TRINITY_DN26048_c0_g1::Tte_TRINITY_DN26048_c0_g1_i2::g.25274::m.25274	Tce_TRINITY_DN74191_c0_g1::Tce_TRINITY_DN74191_c0_g1_i1::g.20678::m.20678	Tms_TRINITY_DN17264_c0_g1::Tms_TRINITY_DN17264_c0_g1_i1::g.24874::m.24874	TCM_05859-RA	TSI_01225-RA	TPA_06255-RA	TGE_06549-RA	TPS_10582-RA	TDI_08745-RA
HOG_5614	TBI_09562-RA	TTE_11656-RA	TCE_12040-RA	TMS_05608-RA	TCM_12918-RA	TSI_12246-RA	TPA_08541-RA	TGE_09010-RA	TPS_04546-RA	TDI_12270-RA
HOG_414	TBI_13676-RA	TTE_12742-RA	TCE_07893-RA	TMS_02235-RA	TCM_11075-RA	Tsi_TRINITY_DN13878_c0_g1::Tsi_TRINITY_DN13878_c0_g1_i1::g.17813::m.17813	TPA_14848-RA	TGE_10787-RA	TPS_14479-RA	TDI_13757-RA
HOG_3323	Tbi_TRINITY_DN71873_c3_g3::Tbi_TRINITY_DN71873_c3_g3_i2::g.18568::m.18568	TTE_04711-RA	Tce_TRINITY_DN100307_c0_g1::Tce_TRINITY_DN100307_c0_g1_i2::g.17434::m.17434	TMS_12011-RA	TCM_04587-RA	Tsi_TRINITY_DN30041_c0_g1::Tsi_TRINITY_DN30041_c0_g1_i1::g.11543::m.11543	TPA_12623-RA	TGE_06498-RA	TPS_06198-RA	TDI_12281-RA
HOG_410	Tbi_TRINITY_DN48312_c0_g2::Tbi_TRINITY_DN48312_c0_g2_i1::g.12972::m.12972	Tte_TRINITY_DN18064_c0_g1::Tte_TRINITY_DN18064_c0_g1_i1::g.22957::m.22957	TCE_07411-RA	TMS_10126-RA	TCM_09306-RA	TSI_02790-RA	TPA_10950-RA	TGE_10797-RA	Tps_TRINITY_DN74968_c0_g2::Tps_TRINITY_DN74968_c0_g2_i1::g.11862::m.11862	Tdi_TRINITY_DN30772_c13_g4::Tdi_TRINITY_DN30772_c13_g4_i1::g.11987::m.11987
HOG_16892	TBI_00411-RA	TTE_05560-RA	TCE_09668-RA	TMS_01652-RA	TCM_02556-RA	TSI_02619-RA	TPA_06547-RA	TGE_02617-RA	TPS_06868-RA	TDI_01108-RA
HOG_23281	TBI_10803-RA	TTE_02423-RA	TCE_04051-RB	TMS_11637-RA	TCM_09119-RA	TSI_00670-RA	Tpa_TRINITY_DN108324_c0_g1::Tpa_TRINITY_DN108324_c0_g1_i1::g.15697::m.15697	TGE_10686-RA	TPS_07543-RA	TDI_10095-RA
HOG_23284	TBI_01711-RA	Tte_TRINITY_DN4867_c0_g1::Tte_TRINITY_DN4867_c0_g1_i1::g.15000::m.15000	TCE_11631-RA	Tms_TRINITY_DN24885_c0_g1::Tms_TRINITY_DN24885_c0_g1_i1::g.18539::m.18539	TCM_04525-RA	TSI_01428-RA	TPA_12000-RA	Tge_TRINITY_DN26619_c0_g2::Tge_TRINITY_DN26619_c0_g2_i1::g.13830::m.13830	TPS_12263-RA	TDI_05312-RA
HOG_419	TBI_06353-RA	TTE_01260-RA	TCE_03428-RA	TMS_01387-RA	Tcm_TRINITY_DN95453_c0_g1::Tcm_TRINITY_DN95453_c0_g1_i1::g.17141::m.17141	TSI_04987-RA	TPA_05153-RA	TGE_01579-RA	TPS_09869-RA	TDI_05390-RA
HOG_23286	TBI_04381-RA	TTE_03665-RA	TCE_02715-RA	TMS_01024-RA	TCM_04795-RA	TSI_05747-RA	TPA_08543-RA	TGE_03252-RA	TPS_01924-RB	TDI_05137-RA
HOG_3825	TBI_08761-RA	TTE_07388-RA	TCE_01235-RA	TMS_02854-RA	TCM_03079-RA	TSI_05031-RA	TPA_02673-RA	TGE_07430-RA	TPS_00114-RA	TDI_02602-RA
HOG_3824	Tbi_TRINITY_DN44824_c0_g1::Tbi_TRINITY_DN44824_c0_g1_i1::g.22976::m.22976	Tte_TRINITY_DN7487_c0_g1::Tte_TRINITY_DN7487_c0_g1_i1::g.26255::m.26255	Tce_TRINITY_DN83544_c0_g1::Tce_TRINITY_DN83544_c0_g1_i1::g.21471::m.21471	Tms_TRINITY_DN22335_c0_g1::Tms_TRINITY_DN22335_c0_g1_i1::g.25542::m.25542	Tcm_TRINITY_DN81419_c0_g1::Tcm_TRINITY_DN81419_c0_g1_i1::g.21663::m.21663	TSI_10135-RA	Tpa_TRINITY_DN117601_c0_g1::Tpa_TRINITY_DN117601_c0_g1_i1::g.21682::m.21682	Tge_TRINITY_DN40225_c0_g1::Tge_TRINITY_DN40225_c0_g1_i1::g.25458::m.25458	TPS_11636-RA	TDI_09103-RA
HOG_2443	TBI_08967-RA	TTE_11530-RA	Tce_TRINITY_DN5723_c0_g1::Tce_TRINITY_DN5723_c0_g1_i1::g.22925::m.22925	TMS_07565-RA	Tcm_TRINITY_DN8779_c0_g1::Tcm_TRINITY_DN8779_c0_g1_i1::g.21839::m.21839	Tsi_TRINITY_DN48040_c0_g1::Tsi_TRINITY_DN48040_c0_g1_i1::g.25853::m.25853	TPA_07047-RA	Tge_TRINITY_DN11581_c0_g1::Tge_TRINITY_DN11581_c0_g1_i1::g.25262::m.25262	TPS_13600-RA	Tdi_TRINITY_DN8487_c0_g1::Tdi_TRINITY_DN8487_c0_g1_i1::g.23470::m.23470
HOG_23469	TBI_08621-RA	TTE_08726-RA	TCE_03344-RA	TMS_07456-RA	TCM_03390-RA	Tsi_TRINITY_DN28023_c0_g1::Tsi_TRINITY_DN28023_c0_g1_i1::g.13811::m.13811	TPA_03130-RA	TGE_06397-RA	TPS_04976-RA	TDI_05954-RA
HOG_3297	TBI_00599-RA	TTE_00973-RA	TCE_03201-RA	TMS_00717-RA	TCM_01463-RA	TSI_00636-RA	TPA_08577-RA	TGE_00615-RA	TPS_00957-RA	TDI_01624-RA
HOG_23267	TBI_01611-RA	TTE_02229-RA	Tce_TRINITY_DN89777_c0_g1::Tce_TRINITY_DN89777_c0_g1_i1::g.17113::m.17113	TMS_01892-RA	TCM_00646-RA	TSI_00570-RA	TPA_06619-RA	Tge_TRINITY_DN4513_c0_g1::Tge_TRINITY_DN4513_c0_g1_i1::g.17091::m.17091	TPS_08633-RA	TDI_09300-RA
HOG_22648	TBI_07836-RA	TTE_08722-RA	TCE_00542-RA	TMS_06574-RA	TCM_07820-RA	TSI_08488-RA	TPA_16086-RA	TGE_06375-RA	TPS_06080-RA	TDI_05970-RA
HOG_22391	TBI_11465-RA	TTE_08295-RA	TCE_04446-RA	TMS_11684-RA	TCM_05356-RA	TSI_04690-RA	TPA_10039-RA	TGE_10761-RA	TPS_07826-RA	TDI_12054-RA
HOG_22641	TBI_02069-RA	TTE_08435-RA	TCE_01380-RA	TMS_02389-RA	TCM_05474-RA	TSI_02243-RA	TPA_01743-RA	TGE_01747-RA	TPS_03872-RA	TDI_00670-RA
HOG_23268	TBI_11833-RA	TTE_03279-RA	TCE_09587-RA	TMS_03408-RA	TCM_10381-RA	TSI_07623-RA	TPA_05968-RA	TGE_03064-RA	TPS_11913-RA	TDI_09523-RA
HOG_20741	TBI_10151-RA	TTE_08624-RA	TCE_12855-RA	TMS_10493-RA	TCM_03073-RB	TSI_09589-RA	TPA_01472-RA	TGE_09936-RA	TPS_04692-RA	TDI_08250-RB
HOG_4286	Tbi_TRINITY_DN43127_c0_g1::Tbi_TRINITY_DN43127_c0_g1_i1::g.21541::m.21541	TTE_08831-RA	TCE_10766-RA	TMS_10717-RA	Tcm_TRINITY_DN76769_c0_g1::Tcm_TRINITY_DN76769_c0_g1_i1::g.20072::m.20072	Tsi_TRINITY_DN36797_c0_g1::Tsi_TRINITY_DN36797_c0_g1_i1::g.24155::m.24155	TPA_12385-RA	TGE_11023-RA	TPS_07678-RA	TDI_09802-RA
HOG_13996	TBI_11429-RA	TTE_08430-RA	TCE_10329-RA	TMS_10094-RA	TCM_09403-RA	TSI_09870-RA	TPA_13205-RA	TGE_05381-RA	TPS_05447-RA	TDI_09445-RA
HOG_4285	TBI_04058-RA	TTE_07292-RA	TCE_07716-RA	TMS_06011-RA	TCM_04485-RA	TSI_06416-RA	Tpa_TRINITY_DN117691_c0_g2::Tpa_TRINITY_DN117691_c0_g2_i1::g.24611::m.24611	TGE_05910-RA	TPS_03091-RA	TDI_03943-RA
HOG_11097	TBI_05604-RA	TTE_03441-RB	TCE_09410-RA	TMS_03388-RA	TCM_09135-RA	TSI_04102-RA	TPA_07140-RA	TGE_06935-RA	TPS_15257-RA	TDI_02895-RA
HOG_20743	TBI_02184-RA	TTE_08359-RA	Tce_TRINITY_DN95613_c0_g1::Tce_TRINITY_DN95613_c0_g1_i1::g.11145::m.11145	TMS_03312-RA	Tcm_TRINITY_DN88943_c0_g1::Tcm_TRINITY_DN88943_c0_g1_i1::g.10651::m.10651	TSI_08147-RA	Tpa_TRINITY_DN136592_c3_g1::Tpa_TRINITY_DN136592_c3_g1_i1::g.9875::m.9875	TGE_07957-RA	TPS_09679-RA	TDI_05477-RA
HOG_19173	TBI_07670-RA	TTE_06312-RA	TCE_01038-RA	TMS_00847-RA	TCM_06270-RA	TSI_00714-RA	TPA_05881-RA	TGE_06748-RA	TPS_04634-RA	TDI_01867-RA
HOG_7537	Tbi_TRINITY_DN35957_c0_g1::Tbi_TRINITY_DN35957_c0_g1_i1::g.22911::m.22911	Tte_TRINITY_DN39161_c0_g1::Tte_TRINITY_DN39161_c0_g1_i1::g.26953::m.26953	Tce_TRINITY_DN102590_c2_g3::Tce_TRINITY_DN102590_c2_g3_i2::g.22282::m.22282	Tms_TRINITY_DN1161_c0_g1::Tms_TRINITY_DN1161_c0_g1_i1::g.25739::m.25739	Tcm_TRINITY_DN95539_c0_g1::Tcm_TRINITY_DN95539_c0_g1_i1::g.21590::m.21590	Tsi_TRINITY_DN31730_c11_g1::Tsi_TRINITY_DN31730_c11_g1_i1::g.25839::m.25839	Tpa_TRINITY_DN127510_c6_g1::Tpa_TRINITY_DN127510_c6_g1_i1::g.15805::m.15805	Tge_TRINITY_DN45756_c1_g1::Tge_TRINITY_DN45756_c1_g1_i1::g.17718::m.17718	Tps_TRINITY_DN88660_c2_g2::Tps_TRINITY_DN88660_c2_g2_i1::g.20092::m.20092	Tdi_TRINITY_DN10376_c0_g2::Tdi_TRINITY_DN10376_c0_g2_i1::g.22612::m.22612
HOG_7536	TBI_03275-RA	TTE_11806-RA	TCE_04926-RA	TMS_06135-RA	TCM_10474-RA	TSI_08972-RA	TPA_10230-RA	TGE_05087-RA	TPS_06444-RA	TDI_07008-RA
HOG_9254	TBI_13508-RA	TTE_11639-RA	Tce_TRINITY_DN113126_c0_g1::Tce_TRINITY_DN113126_c0_g1_i1::g.19104::m.19104	Tms_TRINITY_DN32378_c0_g1::Tms_TRINITY_DN32378_c0_g1_i1::g.21327::m.21327	TCM_13401-RA	TSI_13476-RA	TPA_13627-RA	TGE_10315-RA	TPS_13427-RA	TDI_13019-RA
HOG_19175	TBI_04519-RA	TTE_08129-RA	TCE_06558-RA	TMS_08055-RA	TCM_09909-RA	TSI_03077-RA	TPA_09029-RA	TGE_07443-RA	TPS_10754-RA	TDI_11286-RA
HOG_19174	TBI_08519-RA	TTE_03179-RA	TCE_04476-RA	TMS_01970-RA	TCM_07936-RA	Tsi_TRINITY_DN20155_c0_g1::Tsi_TRINITY_DN20155_c0_g1_i3::g.16383::m.16383	TPA_05910-RA	TGE_03059-RA	TPS_14136-RA	TDI_02950-RA
HOG_20379	TBI_13456-RA	TTE_08704-RA	TCE_06771-RA	TMS_04157-RA	TCM_10864-RA	TSI_07882-RA	Tpa_TRINITY_DN126414_c0_g1::Tpa_TRINITY_DN126414_c0_g1_i1::g.8470::m.8470	TGE_11052-RA	TPS_10243-RA	TDI_05608-RA
HOG_20624	TBI_02376-RA	TTE_02850-RA	TCE_05037-RA	TMS_06111-RA	Tcm_TRINITY_DN107133_c10_g1::Tcm_TRINITY_DN107133_c10_g1_i1::g.11100::m.11100	TSI_02756-RA	TPA_10744-RA	Tge_TRINITY_DN45921_c1_g6::Tge_TRINITY_DN45921_c1_g6_i1::g.14167::m.14167	TPS_01946-RA	TDI_01312-RA
HOG_19609	TBI_05432-RA	TTE_01642-RA	TCE_02435-RA	TMS_02381-RA	TCM_02078-RA	TSI_02254-RA	TPA_05024-RA	TGE_01473-RA	TPS_02865-RA	Tdi_TRINITY_DN20849_c0_g1::Tdi_TRINITY_DN20849_c0_g1_i1::g.2036::m.2036
HOG_16658	TBI_05380-RA	TTE_03377-RA	TCE_05539-RA	Tms_TRINITY_DN27059_c1_g3::Tms_TRINITY_DN27059_c1_g3_i1::g.3200::m.3200	TCM_02837-RA	TSI_04003-RA	TPA_00061-RA	TGE_03041-RA	Tps_TRINITY_DN85963_c0_g1::Tps_TRINITY_DN85963_c0_g1_i2::g.11552::m.11552	Tdi_TRINITY_DN21920_c0_g1::Tdi_TRINITY_DN21920_c0_g1_i3::g.12715::m.12715
HOG_16657	TBI_00356-RA	TTE_00113-RA	TCE_00795-RA	TMS_02119-RA	TCM_00575-RA	TSI_00313-RA	Tpa_TRINITY_DN143410_c3_g2::Tpa_TRINITY_DN143410_c3_g2_i2::g.2564::m.2564	TGE_00755-RA	TPS_00177-RA	TDI_01423-RA
HOG_9159	TBI_00458-RA	TTE_00905-RA	TCE_00926-RA	TMS_01440-RA	TCM_01302-RA	TSI_01269-RA	TPA_04748-RA	TGE_00242-RA	TPS_00949-RA	TDI_02143-RA
HOG_19607	TBI_04749-RA	TTE_10128-RA	TCE_05722-RA	TMS_09514-RA	TCM_09045-RA	TSI_07794-RA	TPA_08122-RA	TGE_06620-RA	TPS_05543-RA	TDI_03391-RA
HOG_19358	TBI_02799-RA	Tte_TRINITY_DN7587_c0_g2::Tte_TRINITY_DN7587_c0_g2_i1::g.27550::m.27550	TCE_12256-RA	TMS_02974-RA	Tcm_TRINITY_DN101434_c0_g1::Tcm_TRINITY_DN101434_c0_g1_i3::g.12380::m.12380	TSI_09930-RA	TPA_13949-RA	TGE_08643-RA	TPS_09668-RA	Tdi_TRINITY_DN40605_c0_g1::Tdi_TRINITY_DN40605_c0_g1_i1::g.12386::m.12386
HOG_16653	TBI_00397-RA	TTE_07050-RA	TCE_05211-RA	Tms_TRINITY_DN25398_c1_g1::Tms_TRINITY_DN25398_c1_g1_i1::g.12339::m.12339	TCM_05396-RA	TSI_01709-RB	TPA_05509-RA	Tge_TRINITY_DN43300_c0_g1::Tge_TRINITY_DN43300_c0_g1_i1::g.17333::m.17333	TPS_14494-RA	TDI_00375-RB
HOG_16120	TBI_08793-RA	TTE_09892-RA	TCE_11056-RA	TMS_06785-RA	TCM_04311-RA	TSI_03632-RA	TPA_04736-RA	TGE_03795-RA	TPS_07974-RA	TDI_01650-RA
HOG_382	TBI_05722-RA	TTE_06366-RA	TCE_05473-RA	Tms_TRINITY_DN14765_c0_g2::Tms_TRINITY_DN14765_c0_g2_i1::g.21533::m.21533	TCM_12559-RA	Tsi_TRINITY_DN69516_c0_g1::Tsi_TRINITY_DN69516_c0_g1_i1::g.19632::m.19632	TPA_11975-RA	Tge_TRINITY_DN38738_c0_g1::Tge_TRINITY_DN38738_c0_g1_i1::g.19714::m.19714	Tps_TRINITY_DN89846_c0_g1::Tps_TRINITY_DN89846_c0_g1_i2::g.17341::m.17341	Tdi_TRINITY_DN30999_c0_g1::Tdi_TRINITY_DN30999_c0_g1_i1::g.18298::m.18298
HOG_383	TBI_03296-RA	TTE_02970-RA	Tce_TRINITY_DN101833_c0_g1::Tce_TRINITY_DN101833_c0_g1_i1::g.13838::m.13838	Tms_TRINITY_DN30493_c0_g1::Tms_TRINITY_DN30493_c0_g1_i2::g.7305::m.7305	TCM_05548-RA	Tsi_TRINITY_DN13391_c0_g1::Tsi_TRINITY_DN13391_c0_g1_i1::g.9406::m.9406	TPA_04260-RA	TGE_06345-RA	TPS_12037-RA	TDI_02116-RA
HOG_384	TBI_08863-RA	TTE_01543-RA	TCE_13831-RA	TMS_06596-RA	TCM_02482-RA	TSI_01685-RA	TPA_16436-RA	TGE_11983-RA	TPS_05007-RA	TDI_09813-RA
HOG_2765	TBI_04290-RA	TTE_10369-RA	TCE_06968-RA	TMS_06156-RA	TCM_05293-RA	TSI_05116-RA	TPA_02330-RA	TGE_06672-RA	TPS_02985-RA	TDI_05109-RA
HOG_389	TBI_05188-RA	TTE_05508-RA	TCE_04661-RA	TMS_05804-RA	TCM_09263-RA	TSI_04441-RA	TPA_03023-RA	TGE_01357-RA	TPS_08871-RA	TDI_04342-RA
HOG_19281	TBI_01318-RA	TTE_04407-RA	TCE_01604-RA	TMS_06122-RA	TCM_07028-RA	TSI_01476-RA	TPA_00984-RA	TGE_02103-RA	TPS_01439-RA	TDI_08705-RA
HOG_19280	TBI_08833-RA	TTE_10551-RA	TCE_08202-RA	TMS_06454-RA	TCM_00937-RA	TSI_06445-RA	TPA_12757-RA	TGE_07289-RA	TPS_04653-RA	TDI_06080-RA
HOG_19287	TBI_06171-RA	TTE_03818-RA	TCE_00339-RA	TMS_00804-RA	TCM_05434-RA	TSI_06002-RA	TPA_02744-RA	TGE_04512-RA	Tps_TRINITY_DN84803_c0_g2::Tps_TRINITY_DN84803_c0_g2_i2::g.14974::m.14974	TDI_03546-RA
HOG_16407	TBI_04843-RA	TTE_02116-RA	TCE_00218-RA	TMS_08734-RA	TCM_06117-RA	TSI_03546-RA	TPA_03945-RA	TGE_00957-RA	TPS_01278-RA	TDI_03213-RA
HOG_23866	TBI_14049-RA	TTE_12484-RA	TCE_13830-RA	TMS_01868-RA	TCM_14411-RA	TSI_13862-RA	TPA_06669-RA	TGE_11966-RA	TPS_15409-RA	TDI_00946-RA
HOG_4753	TBI_10023-RA	TTE_01131-RA	TCE_13778-RA	TMS_01922-RA	TCM_01058-RA	TSI_02264-RA	TPA_16408-RA	TGE_02537-RA	TPS_02479-RA	Tdi_TRINITY_DN31342_c0_g1::Tdi_TRINITY_DN31342_c0_g1_i1::g.16041::m.16041
HOG_4755	TBI_06614-RA	TTE_05907-RA	TCE_07498-RA	TMS_07604-RA	TCM_09376-RA	TSI_05952-RA	TPA_16167-RA	TGE_06026-RA	TPS_04680-RA	TDI_04521-RA
HOG_23862	TBI_06633-RA	TTE_04275-RA	TCE_11892-RA	TMS_10026-RA	TCM_09558-RA	TSI_10723-RA	TPA_09456-RA	TGE_07141-RA	TPS_08785-RA	TDI_04411-RA
HOG_6773	TBI_06326-RA	TTE_08398-RA	Tce_TRINITY_DN100280_c0_g1::Tce_TRINITY_DN100280_c0_g1_i1::g.5072::m.5072	TMS_04401-RA	TCM_09731-RA	TSI_00254-RA	TPA_02969-RA	TGE_06248-RA	TPS_05944-RA	TDI_03832-RA
HOG_5873	TBI_12600-RA	TTE_11929-RA	TCE_10880-RA	TMS_08875-RA	TCM_05439-RA	TSI_07417-RA	TPA_03974-RA	TGE_04975-RA	TPS_15384-RA	TDI_13827-RA
HOG_19773	TBI_06527-RA	TTE_04183-RA	TCE_06362-RA	TMS_06680-RB	TCM_05151-RA	TSI_02781-RA	TPA_01375-RA	TGE_02220-RA	TPS_02628-RA	TDI_04773-RA
HOG_9967	TBI_07608-RA	TTE_08153-RA	TCE_02564-RA	TMS_09800-RA	TCM_07594-RA	TSI_07337-RA	TPA_09453-RA	TGE_07490-RA	TPS_11975-RA	TDI_07635-RA
HOG_19777	TBI_03623-RE	TTE_04404-RB	TCE_02114-RA	TMS_01208-RA	TCM_02269-RA	TSI_01402-RA	TPA_08870-RA	TGE_03765-RA	TPS_01449-RA	TDI_04724-RA
HOG_19776	TBI_06813-RA	TTE_06532-RA	TCE_06428-RA	TMS_08400-RA	TCM_08065-RA	TSI_06989-RA	TPA_01754-RA	TGE_00878-RA	TPS_08834-RA	TDI_07539-RA
HOG_11296	TBI_03105-RA	TTE_02295-RA	Tce_TRINITY_DN99668_c0_g1::Tce_TRINITY_DN99668_c0_g1_i2::g.3987::m.3987	Tms_TRINITY_DN19358_c0_g2::Tms_TRINITY_DN19358_c0_g2_i1::g.9703::m.9703	Tcm_TRINITY_DN106600_c0_g1::Tcm_TRINITY_DN106600_c0_g1_i2::g.17389::m.17389	Tsi_TRINITY_DN61146_c0_g1::Tsi_TRINITY_DN61146_c0_g1_i1::g.15654::m.15654	Tpa_TRINITY_DN138487_c0_g1::Tpa_TRINITY_DN138487_c0_g1_i1::g.5482::m.5482	Tge_TRINITY_DN37435_c0_g1::Tge_TRINITY_DN37435_c0_g1_i1::g.5807::m.5807	Tps_TRINITY_DN91927_c0_g1::Tps_TRINITY_DN91927_c0_g1_i1::g.3935::m.3935	Tdi_TRINITY_DN20245_c0_g1::Tdi_TRINITY_DN20245_c0_g1_i1::g.6299::m.6299
HOG_3759	TBI_04169-RA	TTE_00665-RA	TCE_02602-RA	Tms_TRINITY_DN28958_c0_g2::Tms_TRINITY_DN28958_c0_g2_i1::g.3283::m.3283	TCM_01371-RA	TSI_00817-RA	TPA_01368-RA	TGE_08214-RA	TPS_01898-RA	TDI_00722-RA
HOG_17637	TBI_06449-RA	TTE_11338-RA	TCE_00329-RB	TMS_06616-RA	TCM_01485-RA	TSI_01319-RA	TPA_11043-RA	TGE_06350-RA	TPS_05197-RA	TDI_04429-RA
HOG_17634	TBI_12013-RA	TTE_03854-RA	TCE_09285-RA	TMS_00693-RA	TCM_03479-RA	TSI_10215-RA	TPA_08728-RA	TGE_00261-RA	TPS_03400-RA	TDI_02901-RA
HOG_21127	TBI_09922-RA	TTE_05019-RA	TCE_05302-RA	TMS_03697-RA	TCM_11262-RA	TSI_11507-RA	TPA_01942-RA	TGE_10295-RA	TPS_09527-RA	TDI_10308-RA
HOG_3750	TBI_06474-RA	TTE_06887-RA	TCE_05420-RA	TMS_09078-RA	TCM_06398-RA	TSI_03637-RA	Tpa_TRINITY_DN102280_c0_g1::Tpa_TRINITY_DN102280_c0_g1_i1::g.20629::m.20629	TGE_00365-RA	TPS_03827-RA	TDI_00686-RA
HOG_21122	TBI_00309-RA	TTE_01000-RA	TCE_01666-RA	TMS_02501-RA	TCM_00757-RA	TSI_00507-RA	TPA_08481-RA	TGE_01565-RA	TPS_06764-RA	TDI_00646-RA
HOG_3756	Tbi_TRINITY_DN69252_c1_g1::Tbi_TRINITY_DN69252_c1_g1_i2::g.8181::m.8181	Tte_TRINITY_DN72348_c0_g1::Tte_TRINITY_DN72348_c0_g1_i1::g.9321::m.9321	Tce_TRINITY_DN100394_c1_g1::Tce_TRINITY_DN100394_c1_g1_i3::g.20624::m.20624	TMS_10069-RA	TCM_09321-RA	Tsi_TRINITY_DN45723_c0_g1::Tsi_TRINITY_DN45723_c0_g1_i1::g.8196::m.8196	Tpa_TRINITY_DN132647_c0_g1::Tpa_TRINITY_DN132647_c0_g1_i2::g.27899::m.27899	TGE_09122-RA	Tps_TRINITY_DN81542_c0_g1::Tps_TRINITY_DN81542_c0_g1_i1::g.15930::m.15930	TDI_05567-RA
HOG_2190	TBI_00194-RA	TTE_05216-RA	TCE_01520-RB	TMS_00102-RA	TCM_08405-RA	TSI_07345-RA	TPA_01467-RA	TGE_05732-RA	TPS_05446-RA	TDI_04468-RB
HOG_21202	TBI_03809-RA	TTE_04430-RA	TCE_03613-RA	TMS_01638-RA	TCM_03213-RA	TSI_03214-RA	TPA_03307-RA	Tge_TRINITY_DN36999_c0_g1::Tge_TRINITY_DN36999_c0_g1_i1::g.17582::m.17582	Tps_TRINITY_DN84646_c2_g1::Tps_TRINITY_DN84646_c2_g1_i1::g.14789::m.14789	Tdi_TRINITY_DN9135_c0_g1::Tdi_TRINITY_DN9135_c0_g1_i1::g.17111::m.17111
HOG_16729	Tbi_TRINITY_DN65528_c0_g1::Tbi_TRINITY_DN65528_c0_g1_i2::g.11575::m.11575	TTE_03609-RA	TCE_05459-RA	TMS_03710-RA	TCM_04316-RA	Tsi_TRINITY_DN22596_c0_g1::Tsi_TRINITY_DN22596_c0_g1_i1::g.8448::m.8448	TPA_15916-RA	Tge_TRINITY_DN46774_c1_g5::Tge_TRINITY_DN46774_c1_g5_i4::g.3437::m.3437	TPS_11996-RA	Tdi_TRINITY_DN24871_c0_g1::Tdi_TRINITY_DN24871_c0_g1_i1::g.5744::m.5744
HOG_2193	TBI_13049-RA	TTE_12239-RA	TCE_12282-RA	TMS_08491-RA	TCM_00026-RA	TSI_08071-RA	Tpa_TRINITY_DN68934_c0_g1::Tpa_TRINITY_DN68934_c0_g1_i1::g.23666::m.23666	Tge_TRINITY_DN10211_c0_g1::Tge_TRINITY_DN10211_c0_g1_i1::g.24786::m.24786	Tps_TRINITY_DN81340_c0_g1::Tps_TRINITY_DN81340_c0_g1_i1::g.15156::m.15156	Tdi_TRINITY_DN22714_c0_g1::Tdi_TRINITY_DN22714_c0_g1_i1::g.22634::m.22634
HOG_2194	TBI_03555-RA	TTE_06001-RA	TCE_06020-RA	TMS_05030-RA	TCM_01498-RA	TSI_03308-RA	TPA_16453-RA	TGE_07066-RA	TPS_05332-RA	TDI_03507-RA
HOG_20377	Tbi_TRINITY_DN66729_c0_g1::Tbi_TRINITY_DN66729_c0_g1_i2::g.4536::m.4536	TTE_07884-RA	TCE_00354-RA	Tms_TRINITY_DN20581_c0_g1::Tms_TRINITY_DN20581_c0_g1_i1::g.8416::m.8416	Tcm_TRINITY_DN103831_c2_g1::Tcm_TRINITY_DN103831_c2_g1_i3::g.3914::m.3914	TSI_06450-RA	TPA_14213-RA	TGE_05247-RA	TPS_01257-RA	TDI_07729-RA
HOG_103	TBI_03144-RA	TTE_00970-RA	TCE_03065-RA	TMS_00714-RA	TCM_02990-RA	TSI_02506-RA	TPA_16133-RA	TGE_04888-RA	TPS_00839-RA	TDI_06670-RA
HOG_16231	TBI_03970-RA	TTE_05585-RA	TCE_03884-RA	TMS_01185-RA	TCM_04830-RA	TSI_03890-RA	TPA_06601-RA	TGE_01434-RA	TPS_04166-RA	TDI_08482-RA
HOG_16722	Tbi_TRINITY_DN57688_c0_g1::Tbi_TRINITY_DN57688_c0_g1_i1::g.11781::m.11781	TTE_03051-RA	TCE_00414-RA	Tms_TRINITY_DN63728_c0_g1::Tms_TRINITY_DN63728_c0_g1_i1::g.11510::m.11510	TCM_01728-RA	TSI_04961-RA	TPA_11636-RA	Tge_TRINITY_DN47329_c0_g1::Tge_TRINITY_DN47329_c0_g1_i1::g.11014::m.11014	Tps_TRINITY_DN89018_c0_g1::Tps_TRINITY_DN89018_c0_g1_i1::g.6847::m.6847	TDI_05679-RA
HOG_16721	TBI_08293-RA	TTE_03925-RA	TCE_09221-RA	TMS_04545-RA	TCM_03621-RA	TSI_08985-RA	TPA_02730-RA	TGE_04509-RA	TPS_06388-RA	TDI_07518-RA
HOG_16232	TBI_04698-RA	TTE_05766-RA	TCE_08087-RA	TMS_08909-RA	TCM_08135-RA	TSI_09456-RA	TPA_13446-RA	TGE_02214-RA	TPS_07083-RA	TDI_05766-RA
HOG_16727	TBI_07020-RA	TTE_05433-RA	TCE_09172-RA	TMS_09675-RA	TCM_06778-RA	TSI_07891-RA	TPA_02587-RA	TGE_07010-RA	TPS_06818-RA	TDI_06271-RA
HOG_16234	TBI_00271-RA	TTE_03046-RA	TCE_00408-RA	TMS_01113-RA	TCM_01388-RA	TSI_02040-RA	TPA_16288-RA	TGE_01267-RA	TPS_15134-RA	TDI_08819-RA
HOG_19917	TBI_01045-RA	TTE_01320-RA	TCE_02473-RA	TMS_09799-RA	TCM_01148-RA	TSI_01010-RA	TPA_08689-RA	TGE_05904-RA	TPS_07157-RA	TDI_00868-RA
HOG_16058	TBI_06340-RA	TTE_04494-RA	TCE_12727-RA	TMS_09393-RA	TCM_09754-RA	Tsi_TRINITY_DN23731_c0_g1::Tsi_TRINITY_DN23731_c0_g1_i2::g.2361::m.2361	TPA_00292-RA	TGE_03419-RA	TPS_09220-RA	TDI_03311-RA
HOG_2204	TBI_08746-RA	TTE_04291-RA	TCE_01097-RA	TMS_04281-RA	TCM_04381-RA	TSI_07938-RA	TPA_14823-RA	TGE_00192-RA	TPS_04556-RA	TDI_05295-RA
HOG_16509	TBI_06290-RA	TTE_08043-RA	TCE_00546-RA	TMS_09551-RB	TCM_08414-RA	TSI_08954-RA	TPA_02297-RA	TGE_04858-RA	TPS_07215-RB	TDI_10238-RA
HOG_17295	TBI_00048-RA	TTE_03768-RA	TCE_01833-RA	TMS_04958-RA	TCM_00848-RA	TSI_00690-RA	TPA_06626-RA	TGE_01336-RA	TPS_00372-RA	TDI_03401-RA
HOG_11747	TBI_08477-RA	TTE_11155-RA	TCE_08354-RB	TMS_11314-RA	TCM_10757-RA	TSI_12229-RA	TPA_07930-RA	TGE_10520-RA	TPS_10081-RA	TDI_11802-RA
HOG_16730	TBI_08170-RA	TTE_00338-RC	TCE_05782-RA	TMS_01167-RA	TCM_06028-RA	TSI_00923-RA	TPA_02455-RA	TGE_08646-RA	TPS_01913-RA	TDI_06038-RA
HOG_12034	TBI_02707-RA	TTE_04600-RA	TCE_01978-RA	TMS_05054-RA	TCM_03429-RA	TSI_02219-RA	TPA_02837-RA	TGE_01603-RA	TPS_02608-RA	TDI_01224-RA
HOG_16507	TBI_09296-RA	TTE_07989-RA	TCE_05561-RA	TMS_04640-RA	TCM_12796-RA	TSI_06568-RA	TPA_06179-RA	TGE_05521-RA	TPS_10046-RA	TDI_12117-RA
HOG_19596	TBI_11832-RA	TTE_09856-RA	TCE_07430-RA	Tms_TRINITY_DN43190_c0_g1::Tms_TRINITY_DN43190_c0_g1_i1::g.21966::m.21966	TCM_09157-RA	TSI_07626-RA	TPA_05828-RA	TGE_08930-RA	TPS_08145-RA	TDI_09177-RA
HOG_19590	TBI_01556-RA	TTE_02468-RA	TCE_03538-RA	TMS_01753-RA	TCM_05665-RA	TSI_05597-RA	TPA_00525-RA	TGE_04173-RA	TPS_13118-RA	TDI_04207-RA
HOG_19592	TBI_10972-RA	TTE_03232-RA	TCE_01858-RA	TMS_02232-RA	TCM_03574-RA	TSI_04323-RA	TPA_03433-RA	TGE_00334-RA	TPS_10132-RA	TDI_11167-RA
HOG_2428	TBI_02720-RA	TTE_05287-RA	TCE_02654-RA	TMS_01378-RA	TCM_07883-RA	TSI_02551-RA	TPA_05342-RA	TGE_00725-RA	TPS_08994-RA	TDI_03351-RA
HOG_2429	TBI_04851-RA	TTE_07256-RA	TCE_05701-RA	TMS_10303-RA	TCM_07886-RA	TSI_09778-RA	TPA_07366-RA	TGE_06214-RA	TPS_04170-RA	TDI_09340-RA
HOG_21388	TBI_00922-RA	TTE_01796-RA	TCE_04965-RA	TMS_01477-RA	TCM_03033-RA	TSI_06922-RA	TPA_01270-RA	TGE_03173-RA	TPS_08700-RA	TDI_03369-RA
HOG_16405	TBI_10650-RA	TTE_08930-RA	TCE_05688-RA	TMS_02296-RA	Tcm_TRINITY_DN104236_c3_g2::Tcm_TRINITY_DN104236_c3_g2_i3::g.1526::m.1526	TSI_06980-RA	TPA_03548-RA	TGE_06386-RA	TPS_07131-RA	TDI_05705-RA
HOG_20897	TBI_07352-RA	TTE_05392-RA	TCE_12455-RA	TMS_08026-RA	TCM_14441-RA	TSI_11723-RA	TPA_10924-RA	TGE_05831-RA	Tps_TRINITY_DN83246_c0_g1::Tps_TRINITY_DN83246_c0_g1_i2::g.14528::m.14528	Tdi_TRINITY_DN77_c0_g2::Tdi_TRINITY_DN77_c0_g2_i1::g.15301::m.15301
HOG_21383	TBI_12264-RA	TTE_10482-RA	TCE_05804-RA	TMS_05773-RA	TCM_02344-RA	TSI_10704-RA	TPA_06185-RA	TGE_08318-RA	TPS_06829-RA	TDI_09621-RA
HOG_20899	TBI_11588-RA	TTE_03943-RA	TCE_01634-RA	TMS_06119-RB	TCM_00348-RA	TSI_00940-RA	TPA_15454-RA	TGE_02326-RA	TPS_01445-RA	TDI_06316-RA
HOG_20728	TBI_06199-RA	TTE_06306-RA	TCE_04456-RA	TMS_03076-RB	TCM_06305-RA	TSI_02342-RA	TPA_08104-RA	TGE_00832-RA	TPS_04268-RA	TDI_07089-RA
HOG_21387	TBI_09148-RA	TTE_11293-RA	TCE_10184-RA	TMS_09761-RA	TCM_09463-RA	TSI_10292-RA	TPA_03669-RA	TGE_08308-RA	TPS_10268-RA	TDI_09981-RA
HOG_21386	TBI_12994-RA	TTE_08263-RA	TCE_13439-RA	TMS_12017-RA	TCM_11741-RA	TSI_06901-RA	Tpa_TRINITY_DN130495_c0_g1::Tpa_TRINITY_DN130495_c0_g1_i4::g.16619::m.16619	TGE_11443-RA	TPS_08458-RA	TDI_08803-RA
HOG_2427	TBI_05866-RA	TTE_00775-RA	TCE_02523-RA	TMS_00499-RA	TCM_01351-RA	TSI_02095-RA	TPA_05254-RA	TGE_04598-RA	TPS_04065-RA	TDI_00137-RA
HOG_19827	TBI_02881-RA	TTE_01383-RA	TCE_06393-RB	TMS_09496-RA	TCM_01863-RA	TSI_08682-RA	TPA_03734-RA	TGE_01002-RA	TPS_09979-RA	TDI_00549-RA
HOG_16795	TBI_05190-RA	TTE_04738-RA	TCE_04664-RA	Tms_TRINITY_DN24673_c0_g1::Tms_TRINITY_DN24673_c0_g1_i1::g.6763::m.6763	Tcm_TRINITY_DN106281_c0_g4::Tcm_TRINITY_DN106281_c0_g4_i2::g.13314::m.13314	TSI_04438-RA	TPA_04430-RA	Tge_TRINITY_DN28639_c0_g1::Tge_TRINITY_DN28639_c0_g1_i1::g.6919::m.6919	TPS_05898-RA	TDI_04344-RA
HOG_17298	TBI_00595-RA	TTE_02310-RA	TCE_02552-RA	TMS_00721-RA	TCM_01467-RB	TSI_00633-RA	TPA_07465-RA	TGE_00611-RA	TPS_00961-RA	TDI_01620-RA
HOG_16053	TBI_01498-RA	TTE_04413-RA	TCE_01776-RA	TMS_03961-RA	TCM_07597-RA	TSI_02912-RA	TPA_03505-RA	TGE_01821-RA	TPS_06286-RA	TDI_07478-RA
HOG_17528	TBI_00479-RA	TTE_00098-RA	TCE_00204-RA	TMS_00702-RA	TCM_11266-RA	TSI_00096-RA	TPA_05888-RA	TGE_02890-RC	TPS_06743-RA	TDI_07694-RA
HOG_16830	Tbi_TRINITY_DN42956_c0_g1::Tbi_TRINITY_DN42956_c0_g1_i1::g.6864::m.6864	TTE_00242-RA	TCE_01330-RA	TMS_04622-RA	TCM_03401-RA	TSI_02309-RA	TPA_00539-RA	TGE_01192-RA	Tps_TRINITY_DN83358_c0_g2::Tps_TRINITY_DN83358_c0_g2_i1::g.12571::m.12571	TDI_03115-RA
HOG_21633	TBI_01586-RA	TTE_02700-RB	TCE_06283-RA	TMS_06250-RA	TCM_02297-RA	TSI_07173-RA	TPA_01117-RA	TGE_01368-RA	TPS_01547-RA	TDI_03695-RA
HOG_17527	TBI_00662-RA	TTE_01995-RA	TCE_07536-RA	TMS_00178-RA	TCM_01811-RA	TSI_01928-RA	TPA_14665-RA	TGE_00054-RA	TPS_00549-RA	TDI_04788-RB
HOG_19829	TBI_06132-RA	TTE_04681-RA	TCE_11029-RA	TMS_04323-RA	TCM_05595-RA	TSI_03519-RA	TPA_07973-RA	TGE_06917-RA	TPS_02902-RC	TDI_01275-RA
HOG_17523	TBI_02616-RA	TTE_02034-RA	TCE_04276-RA	TMS_04338-RA	TCM_03956-RA	TSI_02071-RA	TPA_12379-RA	TGE_01882-RA	TPS_08077-RA	TDI_12266-RA
HOG_17521	TBI_01259-RA	TTE_02069-RA	TCE_01359-RA	TMS_01960-RA	TCM_01121-RB	TSI_02561-RA	TPA_01373-RA	TGE_01252-RA	TPS_01014-RA	TDI_05880-RA
HOG_23345	TBI_12762-RA	TTE_12246-RA	TCE_13811-RA	TMS_11835-RA	TCM_13986-RA	TSI_12529-RA	TPA_13876-RA	TGE_11968-RA	TPS_12911-RA	TDI_13182-RA
HOG_21791	TBI_00541-RA	TTE_01656-RA	TCE_03047-RA	TMS_03789-RA	TCM_06272-RA	TSI_01503-RA	TPA_00843-RA	TGE_09968-RA	TPS_03023-RB	TDI_02735-RA
HOG_6352	Tbi_TRINITY_DN63902_c0_g1::Tbi_TRINITY_DN63902_c0_g1_i1::g.19796::m.19796	TTE_11507-RA	Tce_TRINITY_DN98829_c1_g1::Tce_TRINITY_DN98829_c1_g1_i1::g.18787::m.18787	Tms_TRINITY_DN30518_c1_g1::Tms_TRINITY_DN30518_c1_g1_i1::g.29707::m.29707	Tcm_TRINITY_DN100980_c2_g1::Tcm_TRINITY_DN100980_c2_g1_i2::g.21555::m.21555	Tsi_TRINITY_DN28527_c1_g3::Tsi_TRINITY_DN28527_c1_g3_i1::g.25968::m.25968	Tpa_TRINITY_DN128156_c0_g2::Tpa_TRINITY_DN128156_c0_g2_i1::g.24454::m.24454	TGE_07286-RA	Tps_TRINITY_DN6228_c0_g2::Tps_TRINITY_DN6228_c0_g2_i1::g.18882::m.18882	Tdi_TRINITY_DN59424_c0_g1::Tdi_TRINITY_DN59424_c0_g1_i1::g.20129::m.20129
HOG_6350	TBI_13276-RA	Tte_TRINITY_DN42720_c0_g1::Tte_TRINITY_DN42720_c0_g1_i1::g.28677::m.28677	Tce_TRINITY_DN62053_c0_g1::Tce_TRINITY_DN62053_c0_g1_i1::g.23273::m.23273	Tms_TRINITY_DN42066_c0_g1::Tms_TRINITY_DN42066_c0_g1_i1::g.28002::m.28002	Tcm_TRINITY_DN29129_c0_g1::Tcm_TRINITY_DN29129_c0_g1_i1::g.22412::m.22412	Tsi_TRINITY_DN56596_c0_g1::Tsi_TRINITY_DN56596_c0_g1_i1::g.26678::m.26678	TPA_00059-RA	Tge_TRINITY_DN57139_c0_g1::Tge_TRINITY_DN57139_c0_g1_i1::g.26539::m.26539	Tps_TRINITY_DN32428_c0_g1::Tps_TRINITY_DN32428_c0_g1_i1::g.21809::m.21809	Tdi_TRINITY_DN347_c0_g1::Tdi_TRINITY_DN347_c0_g1_i1::g.24551::m.24551
HOG_3683	Tbi_TRINITY_DN48463_c0_g1::Tbi_TRINITY_DN48463_c0_g1_i1::g.23767::m.23767	TTE_05507-RA	TCE_04660-RA	TMS_05803-RA	TCM_09262-RA	TSI_04440-RA	TPA_03022-RA	TGE_01356-RA	Tps_TRINITY_DN78507_c0_g1::Tps_TRINITY_DN78507_c0_g1_i1::g.19831::m.19831	TDI_04341-RA
HOG_13009	TBI_08299-RB	TTE_08293-RA	TCE_04019-RA	TMS_04714-RA	TCM_07588-RA	TSI_02673-RA	TPA_01610-RB	TGE_06311-RA	TPS_05953-RA	TDI_02423-RA
HOG_3681	TBI_12786-RA	TTE_10976-RA	TCE_12228-RA	TMS_12328-RA	TCM_11884-RA	TSI_13174-RA	TPA_12692-RA	TGE_07763-RA	TPS_12852-RA	TDI_12632-RA
HOG_4832	TBI_13883-RA	TTE_12628-RA	TCE_10652-RA	TMS_11545-RA	Tcm_TRINITY_DN92315_c0_g1::Tcm_TRINITY_DN92315_c0_g1_i1::g.20052::m.20052	Tsi_TRINITY_DN10544_c0_g1::Tsi_TRINITY_DN10544_c0_g1_i1::g.22909::m.22909	TPA_06871-RA	TGE_11204-RA	Tps_TRINITY_DN76856_c0_g2::Tps_TRINITY_DN76856_c0_g2_i1::g.19210::m.19210	Tdi_TRINITY_DN48041_c0_g1::Tdi_TRINITY_DN48041_c0_g1_i1::g.21478::m.21478
HOG_13453	TBI_09060-RA	TTE_05090-RA	TCE_00558-RA	TMS_04194-RA	TCM_11713-RA	TSI_13363-RA	TPA_03427-RA	TGE_05349-RA	TPS_10487-RA	Tdi_TRINITY_DN52293_c0_g1::Tdi_TRINITY_DN52293_c0_g1_i1::g.5950::m.5950
HOG_110	TBI_00761-RA	TTE_05173-RA	TCE_05512-RA	TMS_05179-RA	TCM_10344-RA	TSI_06281-RA	TPA_01254-RA	TGE_03791-RA	TPS_05651-RA	TDI_05813-RA
HOG_18380	TBI_02333-RA	TTE_02572-RA	TCE_05203-RA	TMS_08738-RA	TCM_04321-RA	TSI_04589-RA	TPA_08809-RA	TGE_04350-RA	TPS_14435-RA	TDI_06562-RA
HOG_2510	TBI_12676-RA	TTE_11781-RA	Tce_TRINITY_DN105741_c0_g1::Tce_TRINITY_DN105741_c0_g1_i1::g.20553::m.20553	Tms_TRINITY_DN19800_c0_g1::Tms_TRINITY_DN19800_c0_g1_i3::g.23247::m.23247	TCM_09516-RA	Tsi_TRINITY_DN61337_c0_g1::Tsi_TRINITY_DN61337_c0_g1_i1::g.23284::m.23284	TPA_11500-RA	TGE_07746-RA	TPS_03143-RA	TDI_07224-RA
HOG_21190	TBI_06102-RA	TTE_07187-RA	Tce_TRINITY_DN106394_c2_g1::Tce_TRINITY_DN106394_c2_g1_i2::g.14764::m.14764	Tms_TRINITY_DN22650_c2_g1::Tms_TRINITY_DN22650_c2_g1_i1::g.18226::m.18226	TCM_08236-RA	TSI_04993-RA	Tpa_TRINITY_DN121307_c0_g1::Tpa_TRINITY_DN121307_c0_g1_i2::g.14663::m.14663	TGE_07077-RA	TPS_08112-RA	Tdi_TRINITY_DN32338_c6_g1::Tdi_TRINITY_DN32338_c6_g1_i1::g.16059::m.16059
HOG_2513	TBI_02267-RA	TTE_09731-RA	TCE_13799-RA	TMS_10844-RA	TCM_02709-RA	TSI_08405-RA	TPA_16367-RA	TGE_09627-RA	TPS_15428-RA	TDI_00360-RA
HOG_20098	TBI_00019-RA	TTE_04388-RA	TCE_05281-RA	Tms_TRINITY_DN47843_c0_g1::Tms_TRINITY_DN47843_c0_g1_i1::g.16015::m.16015	TCM_09602-RA	Tsi_TRINITY_DN22443_c0_g1::Tsi_TRINITY_DN22443_c0_g1_i1::g.9347::m.9347	TPA_03857-RA	Tge_TRINITY_DN42457_c0_g1::Tge_TRINITY_DN42457_c0_g1_i1::g.14090::m.14090	TPS_02990-RA	TDI_04758-RA
HOG_2731	TBI_00814-RA	TTE_00888-RA	TCE_05245-RA	Tms_TRINITY_DN49214_c0_g1::Tms_TRINITY_DN49214_c0_g1_i1::g.9089::m.9089	TCM_01961-RA	TSI_01212-RA	Tpa_TRINITY_DN140049_c0_g3::Tpa_TRINITY_DN140049_c0_g3_i2::g.13470::m.13470	Tge_TRINITY_DN39761_c0_g2::Tge_TRINITY_DN39761_c0_g2_i1::g.19311::m.19311	TPS_04001-RA	TDI_06574-RA
HOG_20091	TBI_03031-RA	TTE_00845-RA	TCE_04197-RA	Tms_TRINITY_DN13543_c0_g1::Tms_TRINITY_DN13543_c0_g1_i1::g.11273::m.11273	Tcm_TRINITY_DN102290_c0_g1::Tcm_TRINITY_DN102290_c0_g1_i1::g.4854::m.4854	TSI_00800-RA	TPA_01651-RA	TGE_02980-RA	TPS_01732-RA	TDI_00796-RA
HOG_20095	TBI_04199-RA	TTE_10813-RA	TCE_10905-RA	TMS_09666-RA	TCM_12704-RA	TSI_11142-RA	TPA_07597-RA	TGE_09682-RA	TPS_07738-RA	TDI_09720-RA
HOG_21706	TBI_03806-RA	TTE_02017-RA	TCE_02584-RA	TMS_00451-RA	TCM_14220-RA	Tsi_TRINITY_DN5762_c0_g1::Tsi_TRINITY_DN5762_c0_g1_i1::g.18601::m.18601	TPA_15004-RA	Tge_TRINITY_DN4016_c0_g1::Tge_TRINITY_DN4016_c0_g1_i1::g.19539::m.19539	Tps_TRINITY_DN86972_c0_g5::Tps_TRINITY_DN86972_c0_g5_i3::g.15984::m.15984	TDI_13576-RA
HOG_21257	TBI_12700-RA	Tte_TRINITY_DN56102_c0_g1::Tte_TRINITY_DN56102_c0_g1_i1::g.18675::m.18675	TCE_12846-RA	TMS_04936-RA	Tcm_TRINITY_DN99437_c0_g1::Tcm_TRINITY_DN99437_c0_g1_i1::g.14832::m.14832	Tsi_TRINITY_DN3831_c0_g1::Tsi_TRINITY_DN3831_c0_g1_i1::g.16499::m.16499	TPA_11420-RA	TGE_08700-RA	Tps_TRINITY_DN92116_c1_g1::Tps_TRINITY_DN92116_c1_g1_i2::g.14810::m.14810	TDI_04944-RA
HOG_8223	TBI_06097-RA	TTE_07219-RA	TCE_09922-RA	TMS_09794-RA	TCM_07171-RB	TSI_06150-RA	TPA_04132-RA	TGE_07735-RA	TPS_03633-RA	TDI_06024-RB
HOG_9182	TBI_10361-RA	TTE_07926-RA	TCE_05071-RA	TMS_05162-RA	TCM_03386-RA	TSI_08922-RA	TPA_07439-RA	TGE_08493-RA	TPS_07406-RA	TDI_03786-RA
HOG_21250	TBI_03513-RA	TTE_05236-RA	TCE_04150-RA	TMS_05133-RA	Tcm_TRINITY_DN90889_c0_g1::Tcm_TRINITY_DN90889_c0_g1_i2::g.13372::m.13372	TSI_11159-RA	TPA_15705-RA	TGE_06726-RA	TPS_12014-RA	TDI_05286-RA
HOG_20658	TBI_10136-RA	TTE_03571-RA	Tce_TRINITY_DN92783_c0_g1::Tce_TRINITY_DN92783_c0_g1_i1::g.15369::m.15369	TMS_04394-RA	Tcm_TRINITY_DN100910_c0_g1::Tcm_TRINITY_DN100910_c0_g1_i1::g.14259::m.14259	Tsi_TRINITY_DN18048_c0_g1::Tsi_TRINITY_DN18048_c0_g1_i1::g.15746::m.15746	TPA_01334-RA	TGE_07449-RA	Tps_TRINITY_DN87598_c0_g1::Tps_TRINITY_DN87598_c0_g1_i1::g.14103::m.14103	TDI_03481-RA
HOG_20659	Tbi_TRINITY_DN55480_c0_g1::Tbi_TRINITY_DN55480_c0_g1_i2::g.15047::m.15047	Tte_TRINITY_DN27638_c0_g1::Tte_TRINITY_DN27638_c0_g1_i2::g.18179::m.18179	Tce_TRINITY_DN93624_c0_g1::Tce_TRINITY_DN93624_c0_g1_i1::g.15338::m.15338	TMS_09940-RA	Tcm_TRINITY_DN102780_c0_g3::Tcm_TRINITY_DN102780_c0_g3_i1::g.16883::m.16883	Tsi_TRINITY_DN31280_c0_g1::Tsi_TRINITY_DN31280_c0_g1_i1::g.13751::m.13751	Tpa_TRINITY_DN137472_c0_g1::Tpa_TRINITY_DN137472_c0_g1_i1::g.12433::m.12433	Tge_TRINITY_DN42471_c0_g3::Tge_TRINITY_DN42471_c0_g3_i1::g.16651::m.16651	TPS_11180-RA	Tdi_TRINITY_DN29899_c0_g1::Tdi_TRINITY_DN29899_c0_g1_i1::g.17464::m.17464
HOG_20656	TBI_05378-RA	TTE_03380-RA	TCE_05540-RA	TMS_05906-RB	TCM_02838-RA	TSI_04004-RA	TPA_05223-RA	TGE_03043-RA	TPS_10858-RA	TDI_05436-RA
HOG_20657	TBI_05871-RA	TTE_07400-RA	TCE_00682-RA	TMS_06856-RA	TCM_07123-RA	TSI_07544-RA	TPA_04631-RA	TGE_05156-RA	TPS_08323-RA	TDI_09393-RA
HOG_20654	TBI_08240-RA	Tte_TRINITY_DN11969_c0_g1::Tte_TRINITY_DN11969_c0_g1_i1::g.19791::m.19791	TCE_03982-RA	Tms_TRINITY_DN57464_c0_g1::Tms_TRINITY_DN57464_c0_g1_i1::g.17905::m.17905	TCM_13731-RA	TSI_11153-RA	TPA_05457-RA	TGE_07228-RA	Tps_TRINITY_DN94428_c0_g1::Tps_TRINITY_DN94428_c0_g1_i1::g.3733::m.3733	Tdi_TRINITY_DN25385_c0_g1::Tdi_TRINITY_DN25385_c0_g1_i1::g.11225::m.11225
HOG_20655	Tbi_TRINITY_DN58939_c0_g2::Tbi_TRINITY_DN58939_c0_g2_i1::g.15550::m.15550	TTE_01948-RA	TCE_04104-RA	Tms_TRINITY_DN57883_c0_g1::Tms_TRINITY_DN57883_c0_g1_i1::g.15529::m.15529	Tcm_TRINITY_DN99791_c7_g1::Tcm_TRINITY_DN99791_c7_g1_i1::g.13260::m.13260	TSI_03283-RA	TPA_12504-RA	TGE_02699-RA	TPS_03269-RA	Tdi_TRINITY_DN31248_c3_g8::Tdi_TRINITY_DN31248_c3_g8_i1::g.12998::m.12998
HOG_10361	TBI_02157-RA	TTE_04839-RA	TCE_09037-RA	TMS_00415-RA	TCM_01761-RA	TSI_06481-RA	TPA_05058-RA	TGE_05741-RA	TPS_00254-RB	TDI_00862-RA
HOG_20653	TBI_04309-RB	TTE_11022-RA	TCE_06729-RA	TMS_04201-RA	TCM_10083-RA	TSI_05713-RA	TPA_04815-RA	TGE_08002-RA	TPS_05734-RA	TDI_05952-RA
HOG_21709	TBI_07593-RA	TTE_06624-RA	TCE_06060-RA	TMS_06323-RA	TCM_12919-RA	TSI_09579-RA	TPA_03324-RA	TGE_03183-RA	TPS_10656-RA	TDI_10066-RA
HOG_21708	Tbi_TRINITY_DN48527_c0_g1::Tbi_TRINITY_DN48527_c0_g1_i1::g.11996::m.11996	Tte_TRINITY_DN76298_c0_g1::Tte_TRINITY_DN76298_c0_g1_i1::g.17329::m.17329	Tce_TRINITY_DN82899_c0_g1::Tce_TRINITY_DN82899_c0_g1_i1::g.13828::m.13828	Tms_TRINITY_DN11881_c0_g1::Tms_TRINITY_DN11881_c0_g1_i1::g.14260::m.14260	Tcm_TRINITY_DN94000_c0_g1::Tcm_TRINITY_DN94000_c0_g1_i1::g.13191::m.13191	Tsi_TRINITY_DN28901_c0_g1::Tsi_TRINITY_DN28901_c0_g1_i1::g.15363::m.15363	Tpa_TRINITY_DN136135_c0_g2::Tpa_TRINITY_DN136135_c0_g2_i1::g.12759::m.12759	Tge_TRINITY_DN37052_c0_g1::Tge_TRINITY_DN37052_c0_g1_i1::g.15403::m.15403	Tps_TRINITY_DN87084_c0_g1::Tps_TRINITY_DN87084_c0_g1_i1::g.13501::m.13501	Tdi_TRINITY_DN12313_c0_g1::Tdi_TRINITY_DN12313_c0_g1_i1::g.14616::m.14616
HOG_11616	TBI_03379-RA	TTE_06245-RA	TCE_03961-RA	TMS_07960-RA	TCM_08217-RA	TSI_05745-RA	TPA_14826-RA	TGE_03774-RA	TPS_03007-RA	TDI_05873-RA
HOG_1816	TBI_07395-RA	TTE_09309-RA	TCE_04222-RA	TMS_06309-RA	TCM_08942-RA	TSI_07637-RA	TPA_10003-RA	TGE_07935-RA	TPS_04779-RA	TDI_04497-RA
HOG_1810	TBI_04685-RA	TTE_04140-RA	TCE_06229-RA	TMS_09206-RA	TCM_08630-RA	TSI_01916-RA	Tpa_TRINITY_DN133439_c0_g3::Tpa_TRINITY_DN133439_c0_g3_i2::g.15196::m.15196	TGE_10968-RA	TPS_04669-RA	TDI_02455-RA
HOG_183	TBI_05776-RA	TTE_07636-RA	TCE_08855-RA	TMS_11939-RA	TCM_14331-RA	TSI_12150-RA	TPA_09557-RA	TGE_11436-RA	TPS_12048-RA	TDI_11083-RA
HOG_6379	Tbi_TRINITY_DN58900_c0_g1::Tbi_TRINITY_DN58900_c0_g1_i1::g.24652::m.24652	Tte_TRINITY_DN48408_c0_g1::Tte_TRINITY_DN48408_c0_g1_i1::g.29917::m.29917	Tce_TRINITY_DN89826_c0_g1::Tce_TRINITY_DN89826_c0_g1_i2::g.22413::m.22413	TMS_12393-RA	TCM_14491-RA	Tsi_TRINITY_DN71915_c0_g1::Tsi_TRINITY_DN71915_c0_g1_i1::g.28290::m.28290	Tpa_TRINITY_DN92772_c0_g1::Tpa_TRINITY_DN92772_c0_g1_i1::g.24078::m.24078	Tge_TRINITY_DN5399_c0_g1::Tge_TRINITY_DN5399_c0_g1_i1::g.29970::m.29970	Tps_TRINITY_DN61909_c0_g1::Tps_TRINITY_DN61909_c0_g1_i1::g.20306::m.20306	Tdi_TRINITY_DN1146_c0_g1::Tdi_TRINITY_DN1146_c0_g1_i1::g.27038::m.27038
HOG_23349	TBI_02146-RA	Tte_TRINITY_DN29101_c8_g1::Tte_TRINITY_DN29101_c8_g1_i2::g.2420::m.2420	Tce_TRINITY_DN98688_c0_g1::Tce_TRINITY_DN98688_c0_g1_i1::g.17029::m.17029	Tms_TRINITY_DN36273_c0_g1::Tms_TRINITY_DN36273_c0_g1_i1::g.8813::m.8813	TCM_05793-RA	TSI_00622-RA	TPA_05513-RA	TGE_00822-RA	TPS_01814-RA	TDI_00665-RA
HOG_17845	TBI_01119-RA	TTE_00295-RA	TCE_01048-RA	TMS_01261-RA	TCM_01032-RA	TSI_00602-RA	TPA_07095-RA	TGE_01126-RA	TPS_06179-RA	TDI_01235-RA
HOG_16908	TBI_10338-RA	TTE_09910-RA	TCE_02104-RA	TMS_08012-RA	TCM_05291-RB	TSI_07879-RA	Tpa_TRINITY_DN139870_c0_g1::Tpa_TRINITY_DN139870_c0_g1_i1::g.9902::m.9902	TGE_01865-RA	TPS_08616-RA	TDI_00463-RA
HOG_7206	TBI_11989-RA	TTE_11197-RA	TCE_09236-RA	TMS_05081-RA	Tcm_TRINITY_DN77296_c0_g1::Tcm_TRINITY_DN77296_c0_g1_i1::g.21536::m.21536	TSI_09401-RA	TPA_09531-RA	TGE_07628-RA	TPS_09055-RB	TDI_11445-RA
HOG_12611	TBI_04411-RA	TTE_08451-RA	TCE_10956-RA	TMS_08218-RA	TCM_07370-RA	TSI_09046-RA	TPA_03699-RB	TGE_09585-RA	TPS_10062-RA	TDI_09062-RA
HOG_6995	TBI_04255-RA	Tte_TRINITY_DN38754_c0_g1::Tte_TRINITY_DN38754_c0_g1_i1::g.30498::m.30498	TCE_02018-RA	TMS_01759-RA	TCM_08145-RA	TSI_01153-RA	TPA_07109-RA	TGE_11910-RA	TPS_00158-RA	TDI_02024-RA
HOG_21923	TBI_08918-RA	TTE_07724-RA	TCE_10568-RA	TMS_09752-RA	TCM_08198-RA	TSI_04330-RA	Tpa_TRINITY_DN143019_c0_g3::Tpa_TRINITY_DN143019_c0_g3_i2::g.8721::m.8721	TGE_10700-RA	TPS_11287-RA	TDI_05668-RA
HOG_6621	TBI_07411-RA	TTE_03978-RA	TCE_09630-RA	TMS_04107-RA	TCM_03869-RA	TSI_06378-RA	TPA_04282-RA	TGE_01353-RA	TPS_07943-RA	TDI_01504-RA
HOG_6996	TBI_11004-RA	TTE_10612-RA	TCE_11058-RA	TMS_10911-RA	TCM_08142-RA	TSI_06836-RA	TPA_14846-RA	TGE_10174-RA	TPS_10317-RA	TDI_07342-RA
HOG_19097	TBI_07621-RA	TTE_07190-RA	TCE_03258-RA	TMS_10550-RA	TCM_08281-RA	TSI_09070-RA	TPA_03942-RA	TGE_10032-RA	TPS_07134-RA	TDI_07522-RA
HOG_3586	TBI_04125-RA	TTE_04068-RA	TCE_05606-RA	TMS_05875-RA	TCM_08508-RA	TSI_08454-RA	Tpa_TRINITY_DN101732_c0_g1::Tpa_TRINITY_DN101732_c0_g1_i1::g.22804::m.22804	Tge_TRINITY_DN78560_c0_g1::Tge_TRINITY_DN78560_c0_g1_i1::g.25303::m.25303	TPS_12972-RA	TDI_11916-RA
HOG_20385	TBI_10319-RA	TTE_08499-RA	TCE_01628-RA	TMS_06826-RA	TCM_00356-RA	TSI_00933-RA	TPA_12899-RA	TGE_10852-RA	TPS_04709-RA	TDI_08216-RA
HOG_21921	TBI_04396-RA	TTE_08387-RA	Tce_TRINITY_DN100711_c0_g1::Tce_TRINITY_DN100711_c0_g1_i3::g.12639::m.12639	Tms_TRINITY_DN27871_c0_g1::Tms_TRINITY_DN27871_c0_g1_i1::g.13017::m.13017	Tcm_TRINITY_DN99392_c0_g1::Tcm_TRINITY_DN99392_c0_g1_i6::g.11564::m.11564	Tsi_TRINITY_DN21252_c0_g1::Tsi_TRINITY_DN21252_c0_g1_i1::g.12790::m.12790	Tpa_TRINITY_DN135475_c0_g1::Tpa_TRINITY_DN135475_c0_g1_i2::g.16606::m.16606	TGE_02755-RA	Tps_TRINITY_DN94162_c0_g2::Tps_TRINITY_DN94162_c0_g2_i1::g.11803::m.11803	Tdi_TRINITY_DN27013_c0_g1::Tdi_TRINITY_DN27013_c0_g1_i1::g.11970::m.11970
HOG_20382	TBI_14065-RA	TTE_05918-RA	TCE_07595-RA	TMS_07438-RA	TCM_05977-RA	TSI_03748-RA	TPA_08405-RA	TGE_03360-RA	TPS_05553-RA	TDI_05998-RA
HOG_20383	TBI_11243-RA	TTE_08837-RA	TCE_12429-RA	TMS_11033-RA	TCM_11318-RA	Tsi_TRINITY_DN71540_c0_g1::Tsi_TRINITY_DN71540_c0_g1_i1::g.28798::m.28798	Tpa_TRINITY_DN118227_c0_g1::Tpa_TRINITY_DN118227_c0_g1_i2::g.15719::m.15719	TGE_10788-RA	TPS_11668-RA	Tdi_TRINITY_DN63589_c0_g1::Tdi_TRINITY_DN63589_c0_g1_i1::g.25869::m.25869
HOG_13141	TBI_00696-RA	TTE_04265-RA	Tce_TRINITY_DN80070_c0_g1::Tce_TRINITY_DN80070_c0_g1_i1::g.7198::m.7198	TMS_06334-RA	TCM_00568-RA	TSI_04820-RA	TPA_01463-RA	TGE_00177-RA	TPS_02774-RA	TDI_04986-RA
HOG_18540	TBI_06660-RA	TTE_04957-RA	Tce_TRINITY_DN101946_c0_g1::Tce_TRINITY_DN101946_c0_g1_i1::g.5902::m.5902	Tms_TRINITY_DN20523_c0_g1::Tms_TRINITY_DN20523_c0_g1_i2::g.5471::m.5471	TCM_04366-RA	Tsi_TRINITY_DN7109_c0_g1::Tsi_TRINITY_DN7109_c0_g1_i1::g.13287::m.13287	TPA_01711-RA	TGE_08498-RA	Tps_TRINITY_DN95849_c2_g2::Tps_TRINITY_DN95849_c2_g2_i2::g.885::m.885	Tdi_TRINITY_DN28464_c0_g1::Tdi_TRINITY_DN28464_c0_g1_i1::g.680::m.680
HOG_18542	TBI_07766-RA	TTE_07799-RA	TCE_01728-RC	TMS_05455-RA	TCM_02705-RA	TSI_05307-RA	TPA_09934-RA	TGE_07328-RA	TPS_04573-RA	TDI_00364-RA
HOG_20473	Tbi_TRINITY_DN411_c0_g1::Tbi_TRINITY_DN411_c0_g1_i1::g.15310::m.15310	TTE_00618-RA	Tce_TRINITY_DN94454_c0_g1::Tce_TRINITY_DN94454_c0_g1_i1::g.14495::m.14495	Tms_TRINITY_DN71042_c0_g1::Tms_TRINITY_DN71042_c0_g1_i1::g.15387::m.15387	TCM_01838-RA	TSI_08064-RA	Tpa_TRINITY_DN131777_c0_g1::Tpa_TRINITY_DN131777_c0_g1_i2::g.12487::m.12487	Tge_TRINITY_DN27882_c0_g1::Tge_TRINITY_DN27882_c0_g1_i1::g.14644::m.14644	Tps_TRINITY_DN85544_c0_g1::Tps_TRINITY_DN85544_c0_g1_i1::g.6110::m.6110	Tdi_TRINITY_DN20950_c0_g1::Tdi_TRINITY_DN20950_c0_g1_i1::g.16034::m.16034
HOG_9768	TBI_03493-RA	TTE_00755-RA	TCE_03033-RA	TMS_03791-RA	TCM_02118-RA	TSI_02251-RA	TPA_05319-RA	TGE_03010-RA	TPS_01909-RA	TDI_01952-RA
HOG_10502	TBI_02416-RA	TTE_01947-RA	TCE_04103-RA	TMS_00015-RA	TCM_03060-RA	TSI_03281-RA	TPA_02580-RA	Tge_TRINITY_DN36851_c0_g1::Tge_TRINITY_DN36851_c0_g1_i1::g.5037::m.5037	TPS_03270-RA	Tdi_TRINITY_DN26917_c0_g1::Tdi_TRINITY_DN26917_c0_g1_i1::g.5153::m.5153
HOG_20476	TBI_09930-RA	TTE_02176-RA	TCE_00745-RA	TMS_00243-RA	TCM_06693-RA	TSI_05943-RA	TPA_16497-RA	TGE_06330-RA	TPS_04986-RA	TDI_00298-RA
HOG_3587	TBI_06734-RA	Tte_TRINITY_DN29064_c1_g1::Tte_TRINITY_DN29064_c1_g1_i1::g.9443::m.9443	Tce_TRINITY_DN102353_c2_g7::Tce_TRINITY_DN102353_c2_g7_i3::g.13961::m.13961	Tms_TRINITY_DN27025_c0_g1::Tms_TRINITY_DN27025_c0_g1_i1::g.22551::m.22551	Tcm_TRINITY_DN101566_c0_g2::Tcm_TRINITY_DN101566_c0_g2_i5::g.9081::m.9081	TSI_08768-RA	TPA_07482-RA	TGE_08964-RA	TPS_01177-RA	TDI_11059-RA
HOG_1609	TBI_08836-RA	TTE_05991-RA	TCE_07098-RA	TMS_07465-RA	TCM_07707-RA	TSI_09056-RA	TPA_16177-RA	TGE_10632-RA	TPS_08789-RB	TDI_09085-RA
HOG_1608	TBI_00770-RA	TTE_02068-RA	TCE_01215-RA	TMS_03986-RA	TCM_06632-RA	TSI_05769-RA	TPA_00478-RB	TGE_10452-RA	Tps_TRINITY_DN91343_c0_g1::Tps_TRINITY_DN91343_c0_g1_i1::g.9484::m.9484	TDI_06417-RA
HOG_18945	TBI_05481-RA	TTE_06225-RA	TCE_07248-RA	TMS_05281-RA	TCM_05824-RA	TSI_06646-RA	TPA_01040-RA	Tge_TRINITY_DN61149_c0_g1::Tge_TRINITY_DN61149_c0_g1_i1::g.33606::m.33606	TPS_05658-RA	TDI_01317-RA
HOG_13076	TBI_03631-RA	TTE_05409-RA	TCE_04761-RA	TMS_05651-RA	TCM_02489-RA	TSI_02235-RA	TPA_06309-RA	TGE_03917-RA	TPS_12968-RA	TDI_02723-RA
HOG_18946	TBI_13240-RA	TTE_02320-RA	TCE_03752-RA	TMS_12132-RA	TCM_02997-RA	TSI_02615-RA	Tpa_TRINITY_DN141496_c1_g2::Tpa_TRINITY_DN141496_c1_g2_i2::g.7942::m.7942	TGE_03486-RA	Tps_TRINITY_DN90377_c0_g2::Tps_TRINITY_DN90377_c0_g2_i1::g.1894::m.1894	TDI_02094-RA
HOG_18949	TBI_00150-RA	TTE_02439-RA	TCE_04789-RA	TMS_03420-RA	TCM_06376-RA	TSI_03099-RA	TPA_01323-RA	TGE_02354-RA	TPS_10915-RA	TDI_02049-RA
HOG_1600	TBI_04801-RA	TTE_05943-RA	TCE_09010-RA	TMS_10683-RA	TCM_07467-RA	TSI_08665-RA	TPA_12872-RA	TGE_09369-RA	TPS_14722-RA	TDI_10888-RA
HOG_24179	TBI_02548-RA	TTE_03656-RA	TCE_07226-RA	TMS_09264-RA	TCM_01013-RA	TSI_02970-RA	TPA_12417-RA	TGE_05437-RA	TPS_08017-RA	TDI_04399-RA
HOG_1602	Tbi_TRINITY_DN67218_c0_g1::Tbi_TRINITY_DN67218_c0_g1_i2::g.14553::m.14553	TTE_10956-RA	TCE_09000-RA	TMS_08965-RA	TCM_01714-RA	TSI_04508-RA	Tpa_TRINITY_DN124370_c0_g1::Tpa_TRINITY_DN124370_c0_g1_i1::g.20588::m.20588	TGE_10694-RA	TPS_04628-RA	TDI_02483-RA
HOG_1605	TBI_00855-RA	TTE_00450-RA	TCE_02710-RA	TMS_00522-RA	TCM_00388-RA	TSI_00399-RA	TPA_08928-RA	TGE_02068-RA	TPS_00446-RA	TDI_00189-RA
HOG_1972	TBI_10681-RA	Tte_TRINITY_DN23112_c2_g1::Tte_TRINITY_DN23112_c2_g1_i1::g.29871::m.29871	Tce_TRINITY_DN62564_c0_g1::Tce_TRINITY_DN62564_c0_g1_i1::g.23169::m.23169	Tms_TRINITY_DN41586_c0_g1::Tms_TRINITY_DN41586_c0_g1_i1::g.27762::m.27762	TCM_10289-RA	TSI_12740-RA	TPA_09599-RA	Tge_TRINITY_DN41296_c0_g1::Tge_TRINITY_DN41296_c0_g1_i1::g.20409::m.20409	TPS_10265-RA	TDI_10736-RA
HOG_1607	TBI_11915-RA	TTE_11108-RA	TCE_10811-RA	TMS_10221-RA	TCM_14389-RA	TSI_11495-RA	TPA_09473-RA	TGE_09161-RA	TPS_12018-RA	TDI_10349-RA
HOG_7338	TBI_00151-RA	TTE_02438-RA	Tce_TRINITY_DN100753_c0_g1::Tce_TRINITY_DN100753_c0_g1_i2::g.5000::m.5000	TMS_03418-RA	TCM_02718-RA	TSI_04675-RA	TPA_05409-RA	TGE_02353-RA	TPS_03611-RA	TDI_02048-RA
HOG_13276	TBI_04805-RA	TTE_03560-RA	TCE_00174-RA	TMS_03103-RA	TCM_03024-RA	TSI_00908-RA	TPA_01879-RA	TGE_01954-RA	TPS_03749-RA	TDI_02823-RA
HOG_808	TBI_03608-RA	TTE_08389-RA	TCE_02508-RA	TMS_07431-RA	TCM_14428-RA	TSI_13909-RA	TPA_16281-RA	TGE_04981-RA	TPS_03791-RA	TDI_05204-RA
HOG_18435	Tbi_TRINITY_DN67696_c0_g1::Tbi_TRINITY_DN67696_c0_g1_i1::g.3752::m.3752	TTE_02028-RA	TCE_06221-RA	TMS_07783-RA	TCM_07090-RA	TSI_07491-RA	TPA_14975-RA	Tge_TRINITY_DN42738_c0_g1::Tge_TRINITY_DN42738_c0_g1_i1::g.3631::m.3631	TPS_07139-RA	TDI_09919-RA
HOG_18439	TBI_02006-RA	TTE_00283-RA	TCE_08384-RA	TMS_00605-RA	TCM_06660-RA	TSI_07277-RA	TPA_04030-RA	TGE_00144-RA	TPS_00194-RA	TDI_00656-RA
HOG_800	TBI_02040-RA	TTE_00255-RA	TCE_00103-RA	TMS_00812-RA	TCM_00175-RA	TSI_00050-RA	TPA_05786-RA	TGE_02208-RA	TPS_00315-RA	TDI_01812-RA
HOG_11968	TBI_00947-RA	TTE_04389-RA	TCE_05282-RA	TMS_00255-RA	TCM_02764-RA	TSI_00890-RA	TPA_07773-RA	TGE_07126-RA	TPS_02989-RA	TDI_04759-RA
HOG_20374	TBI_00783-RA	TTE_00491-RA	TCE_04936-RA	TMS_00403-RA	TCM_07038-RA	TSI_01960-RA	TPA_02530-RA	TGE_04297-RA	TPS_10507-RA	TDI_05769-RA
HOG_804	TBI_10835-RA	TTE_11223-RA	TCE_05134-RA	Tms_TRINITY_DN31742_c4_g3::Tms_TRINITY_DN31742_c4_g3_i4::g.1925::m.1925	TCM_02459-RA	TSI_07996-RA	TPA_01294-RA	TGE_09670-RA	TPS_05735-RA	TDI_04732-RA
HOG_10141	TBI_06876-RA	TTE_01479-RA	TCE_08632-RB	TMS_04992-RA	TCM_06020-RA	TSI_05735-RA	Tpa_TRINITY_DN142405_c0_g3::Tpa_TRINITY_DN142405_c0_g3_i3::g.18720::m.18720	TGE_06411-RA	TPS_02906-RA	TDI_07914-RA
HOG_4003	TBI_07922-RA	TTE_12705-RA	Tce_TRINITY_DN100427_c0_g2::Tce_TRINITY_DN100427_c0_g2_i1::g.16183::m.16183	Tms_TRINITY_DN63413_c0_g1::Tms_TRINITY_DN63413_c0_g1_i1::g.22117::m.22117	TCM_06352-RA	TSI_06011-RA	TPA_16182-RA	Tge_TRINITY_DN37173_c0_g2::Tge_TRINITY_DN37173_c0_g2_i1::g.19590::m.19590	TPS_08254-RA	TDI_09923-RA
HOG_19914	TBI_07525-RA	TTE_08192-RA	TCE_01648-RA	TMS_12807-RA	TCM_14479-RA	TSI_13991-RA	TPA_15737-RA	TGE_00337-RA	Tps_TRINITY_DN92146_c0_g1::Tps_TRINITY_DN92146_c0_g1_i1::g.11288::m.11288	TDI_06483-RA
HOG_15606	TBI_07073-RA	Tte_TRINITY_DN21475_c0_g1::Tte_TRINITY_DN21475_c0_g1_i2::g.10862::m.10862	TCE_06395-RC	TMS_06294-RC	TCM_14260-RA	TSI_13669-RA	TPA_04800-RA	TGE_07050-RA	TPS_13588-RA	TDI_08559-RA
HOG_18763	TBI_02862-RA	Tte_TRINITY_DN28751_c1_g5::Tte_TRINITY_DN28751_c1_g5_i1::g.6566::m.6566	TCE_00168-RA	TMS_03108-RA	TCM_11770-RA	TSI_07913-RA	TPA_12228-RA	Tge_TRINITY_DN46896_c0_g1::Tge_TRINITY_DN46896_c0_g1_i1::g.8798::m.8798	TPS_00234-RB	TDI_05660-RB
HOG_18762	TBI_10648-RA	TTE_10602-RA	TCE_03060-RA	TMS_06138-RA	TCM_00989-RB	TSI_02529-RB	TPA_01434-RA	TGE_05084-RA	TPS_03165-RA	TDI_01188-RA
HOG_18459	TBI_04597-RA	TTE_03946-RA	TCE_01632-RA	TMS_06117-RA	TCM_00351-RA	TSI_00938-RA	TPA_09178-RA	TGE_02328-RA	TPS_01442-RA	TDI_02322-RA
HOG_18766	TBI_04712-RA	TTE_03908-RA	TCE_02637-RA	TMS_11361-RA	TCM_10423-RA	TSI_07194-RA	Tpa_TRINITY_DN138229_c0_g1::Tpa_TRINITY_DN138229_c0_g1_i1::g.8152::m.8152	TGE_02863-RA	Tps_TRINITY_DN86049_c0_g1::Tps_TRINITY_DN86049_c0_g1_i1::g.15191::m.15191	Tdi_TRINITY_DN53036_c0_g1::Tdi_TRINITY_DN53036_c0_g1_i1::g.17139::m.17139
HOG_9625	TBI_09105-RA	TTE_03787-RA	TCE_04975-RA	TMS_01701-RA	TCM_00943-RA	TSI_02955-RA	TPA_07416-RA	TGE_08517-RA	TPS_08327-RA	TDI_00547-RA
HOG_20273	TBI_03099-RA	TTE_12595-RA	TCE_00119-RA	TMS_04637-RA	TCM_14384-RA	TSI_11271-RA	TPA_14880-RA	TGE_06104-RA	TPS_15088-RA	TDI_12811-RA
HOG_5472	TBI_12683-RA	TTE_11614-RA	TCE_01730-RA	TMS_08263-RA	TCM_04074-RA	TSI_04292-RA	TPA_16482-RA	TGE_03465-RA	TPS_04697-RA	TDI_05978-RA
HOG_5473	TBI_12410-RA	TTE_11934-RA	Tce_TRINITY_DN68784_c0_g1::Tce_TRINITY_DN68784_c0_g1_i1::g.23618::m.23618	Tms_TRINITY_DN71753_c0_g1::Tms_TRINITY_DN71753_c0_g1_i1::g.28607::m.28607	TCM_14439-RA	TSI_13852-RA	TPA_12264-RA	TGE_10722-RA	TPS_15219-RA	Tdi_TRINITY_DN66085_c0_g1::Tdi_TRINITY_DN66085_c0_g1_i1::g.24906::m.24906
HOG_20276	TBI_03965-RA	TTE_01599-RA	TCE_09763-RA	TMS_05349-RA	Tcm_TRINITY_DN107293_c0_g1::Tcm_TRINITY_DN107293_c0_g1_i4::g.4436::m.4436	TSI_05757-RA	Tpa_TRINITY_DN141988_c1_g3::Tpa_TRINITY_DN141988_c1_g3_i2::g.3853::m.3853	TGE_03326-RA	TPS_05517-RA	TDI_04203-RA
HOG_5471	TBI_02727-RA	TTE_01148-RA	TCE_02850-RA	TMS_05910-RA	TCM_07667-RA	TSI_03017-RA	TPA_12971-RA	TGE_02897-RA	TPS_14448-RA	TDI_02517-RA
HOG_1777	TBI_04447-RA	TTE_03744-RA	TCE_11150-RA	TMS_10970-RA	TCM_06707-RA	TSI_03912-RA	TPA_06395-RA	TGE_01123-RA	TPS_09180-RA	TDI_09744-RA
HOG_18007	TBI_02030-RA	TTE_07525-RA	TCE_03028-RA	TMS_01976-RA	TCM_02398-RA	TSI_04254-RA	TPA_06398-RA	TGE_04807-RA	TPS_01346-RA	TDI_07053-RA
HOG_20070	TBI_02827-RA	TTE_07180-RA	TCE_03779-RA	TMS_05844-RA	TCM_02476-RA	TSI_03674-RA	TPA_02052-RA	TGE_04458-RA	TPS_02095-RA	TDI_03190-RA
HOG_323	TBI_04402-RA	TTE_07606-RA	TCE_06050-RA	TMS_04181-RA	TCM_11742-RA	TSI_06046-RA	TPA_01740-RA	TGE_09619-RA	TPS_11686-RA	TDI_00036-RA
HOG_20079	TBI_07805-RA	TTE_07838-RA	TCE_11177-RA	TMS_11243-RA	TCM_06078-RA	TSI_09085-RA	TPA_16519-RA	TGE_07269-RA	TPS_04174-RA	TDI_04483-RA
HOG_18389	TBI_07987-RA	TTE_11274-RA	TCE_06120-RA	Tms_TRINITY_DN29666_c0_g1::Tms_TRINITY_DN29666_c0_g1_i1::g.13683::m.13683	Tcm_TRINITY_DN103098_c0_g1::Tcm_TRINITY_DN103098_c0_g1_i1::g.12781::m.12781	TSI_08292-RA	TPA_05818-RA	TGE_05448-RA	TPS_10277-RA	TDI_08814-RA
HOG_18452	TBI_02161-RA	TTE_04746-RA	TCE_01006-RB	TMS_00413-RA	TCM_01757-RA	TSI_04714-RB	TPA_01877-RA	TGE_04634-RA	TPS_00257-RA	TDI_03523-RB
HOG_3974	TBI_13549-RA	TTE_12265-RA	TCE_13662-RA	TMS_08545-RA	TCM_14406-RA	TSI_13428-RA	Tpa_TRINITY_DN134450_c0_g1::Tpa_TRINITY_DN134450_c0_g1_i1::g.21591::m.21591	TGE_05923-RA	TPS_14858-RA	TDI_12184-RA
HOG_3603	TBI_06275-RA	TTE_04999-RA	TCE_04767-RA	TMS_07123-RA	TCM_09716-RA	TSI_02578-RA	TPA_12163-RA	TGE_08585-RA	TPS_13194-RA	TDI_13339-RA
HOG_18166	TBI_03137-RA	TTE_09326-RA	TCE_02327-RA	TMS_04471-RA	TCM_01667-RA	TSI_01972-RA	TPA_01549-RA	TGE_04834-RA	TPS_00865-RA	TDI_01247-RA
HOG_18164	TBI_03418-RA	TTE_03528-RA	TCE_05677-RA	TMS_03279-RA	TCM_02146-RA	TSI_02727-RA	TPA_05920-RA	TGE_03869-RA	TPS_04740-RB	TDI_04192-RC
HOG_18163	TBI_04855-RA	TTE_06597-RA	TCE_06450-RA	TMS_05510-RA	TCM_08338-RA	TSI_09733-RA	TPA_02988-RA	TGE_02036-RA	TPS_07504-RA	TDI_07494-RA
HOG_20239	TBI_06592-RA	TTE_06009-RA	TCE_02573-RA	TMS_05531-RA	TCM_09305-RA	TSI_09798-RA	TPA_04402-RA	TGE_08606-RA	TPS_05565-RB	TDI_09566-RA
HOG_1155	TBI_00292-RA	TTE_00978-RA	Tce_TRINITY_DN94703_c0_g1::Tce_TRINITY_DN94703_c0_g1_i2::g.16303::m.16303	Tms_TRINITY_DN27165_c0_g1::Tms_TRINITY_DN27165_c0_g1_i1::g.20638::m.20638	Tcm_TRINITY_DN99494_c0_g1::Tcm_TRINITY_DN99494_c0_g1_i1::g.14932::m.14932	TSI_01940-RA	TPA_03357-RA	TGE_01635-RA	TPS_10069-RA	Tdi_TRINITY_DN21035_c0_g2::Tdi_TRINITY_DN21035_c0_g2_i1::g.15305::m.15305
HOG_1154	Tbi_TRINITY_DN66125_c0_g1::Tbi_TRINITY_DN66125_c0_g1_i1::g.11659::m.11659	TTE_10188-RA	TCE_09633-RA	TMS_12283-RA	Tcm_TRINITY_DN96765_c0_g1::Tcm_TRINITY_DN96765_c0_g1_i2::g.12639::m.12639	TSI_09640-RA	Tpa_TRINITY_DN140419_c0_g7::Tpa_TRINITY_DN140419_c0_g7_i2::g.13382::m.13382	Tge_TRINITY_DN41991_c0_g1::Tge_TRINITY_DN41991_c0_g1_i1::g.12293::m.12293	TPS_09492-RA	Tdi_TRINITY_DN24408_c0_g1::Tdi_TRINITY_DN24408_c0_g1_i2::g.13048::m.13048
HOG_8143	Tbi_TRINITY_DN71824_c0_g1::Tbi_TRINITY_DN71824_c0_g1_i1::g.11265::m.11265	Tte_TRINITY_DN21061_c0_g1::Tte_TRINITY_DN21061_c0_g1_i1::g.11225::m.11225	Tce_TRINITY_DN98113_c0_g1::Tce_TRINITY_DN98113_c0_g1_i2::g.15046::m.15046	Tms_TRINITY_DN63878_c0_g1::Tms_TRINITY_DN63878_c0_g1_i1::g.16907::m.16907	Tcm_TRINITY_DN105770_c2_g2::Tcm_TRINITY_DN105770_c2_g2_i6::g.7454::m.7454	Tsi_TRINITY_DN16543_c0_g1::Tsi_TRINITY_DN16543_c0_g1_i1::g.8522::m.8522	Tpa_TRINITY_DN141900_c0_g7::Tpa_TRINITY_DN141900_c0_g7_i2::g.21665::m.21665	Tge_TRINITY_DN30790_c0_g1::Tge_TRINITY_DN30790_c0_g1_i1::g.13338::m.13338	Tps_TRINITY_DN95288_c1_g1::Tps_TRINITY_DN95288_c1_g1_i9::g.10206::m.10206	TDI_01086-RA
HOG_1156	TBI_00267-RA	TTE_01427-RA	TCE_00405-RA	TMS_01109-RA	TCM_01852-RA	TSI_11218-RA	TPA_00401-RA	TGE_02797-RA	TPS_10651-RA	TDI_01397-RA
HOG_23076	TBI_00497-RA	TTE_00188-RA	TCE_00076-RA	TMS_00463-RA	TCM_00274-RA	TSI_00802-RA	TPA_00870-RA	TGE_00074-RA	TPS_01737-RA	TDI_05309-RA
HOG_1153	TBI_13935-RA	TTE_04366-RA	TCE_07060-RA	TMS_04094-RA	TCM_07748-RA	TSI_08176-RA	TPA_07559-RA	TGE_02383-RB	TPS_06685-RA	TDI_06647-RA
HOG_1152	TBI_02683-RA	TTE_06123-RA	TCE_07448-RA	TMS_01323-RA	TCM_01910-RA	TSI_10443-RA	TPA_16035-RA	TGE_03711-RA	TPS_11525-RA	TDI_07858-RA
HOG_19036	TBI_02835-RA	TTE_04902-RA	TCE_02157-RA	TMS_07221-RA	TCM_07125-RA	TSI_01846-RA	TPA_04329-RA	TGE_07858-RA	TPS_04341-RA	TDI_06713-RA
HOG_18361	Tbi_TRINITY_DN71981_c11_g19::Tbi_TRINITY_DN71981_c11_g19_i2::g.9934::m.9934	TTE_03444-RA	TCE_02674-RA	TMS_03392-RA	TCM_04785-RA	TSI_04105-RA	TPA_13617-RA	TGE_04438-RA	TPS_15542-RA	TDI_02898-RA
HOG_18363	TBI_00353-RA	TTE_01182-RA	TCE_01308-RA	TMS_02687-RA	TCM_10582-RA	TSI_08835-RA	TPA_02578-RA	TGE_03319-RA	Tps_TRINITY_DN79684_c0_g1::Tps_TRINITY_DN79684_c0_g1_i1::g.11570::m.11570	TDI_02850-RA
HOG_20201	TBI_02803-RA	TTE_01398-RA	Tce_TRINITY_DN107722_c4_g2::Tce_TRINITY_DN107722_c4_g2_i7::g.6516::m.6516	Tms_TRINITY_DN30639_c0_g1::Tms_TRINITY_DN30639_c0_g1_i4::g.6493::m.6493	Tcm_TRINITY_DN107666_c4_g3::Tcm_TRINITY_DN107666_c4_g3_i5::g.18689::m.18689	Tsi_TRINITY_DN32012_c3_g5::Tsi_TRINITY_DN32012_c3_g5_i17::g.5906::m.5906	Tpa_TRINITY_DN141995_c2_g4::Tpa_TRINITY_DN141995_c2_g4_i2::g.23800::m.23800	TGE_02879-RA	TPS_02252-RA	TDI_03232-RA
HOG_5513	TBI_09047-RA	TTE_05280-RA	TCE_03036-RB	TMS_06673-RA	TCM_07194-RA	TSI_07409-RA	TPA_01621-RA	TGE_07371-RA	TPS_05612-RA	TDI_06930-RA
HOG_1082	TBI_10608-RA	TTE_09957-RA	TCE_11545-RA	TMS_12052-RA	TCM_10765-RA	TSI_10744-RA	Tpa_TRINITY_DN128842_c0_g1::Tpa_TRINITY_DN128842_c0_g1_i1::g.15274::m.15274	TGE_10998-RA	TPS_08504-RA	TDI_10302-RA
HOG_11108	TBI_00984-RA	TTE_06629-RA	TCE_08520-RA	TMS_02160-RA	TCM_07081-RA	TSI_07269-RA	TPA_13978-RA	TGE_05072-RA	TPS_05653-RA	TDI_08035-RA
HOG_17994	TBI_06923-RA	TTE_06575-RA	TCE_08721-RA	TMS_06746-RA	TCM_14497-RA	TSI_08498-RA	TPA_14864-RA	TGE_05985-RA	TPS_15453-RA	TDI_10526-RA
HOG_1554	TBI_00071-RA	TTE_01017-RA	TCE_00035-RA	TMS_00124-RA	TCM_03357-RA	TSI_03191-RA	TPA_00557-RA	TGE_00387-RA	TPS_02343-RA	TDI_02886-RA
HOG_17991	Tbi_TRINITY_DN62470_c0_g2::Tbi_TRINITY_DN62470_c0_g2_i1::g.5749::m.5749	Tte_TRINITY_DN28936_c7_g1::Tte_TRINITY_DN28936_c7_g1_i1::g.5593::m.5593	Tce_TRINITY_DN104695_c0_g1::Tce_TRINITY_DN104695_c0_g1_i1::g.7138::m.7138	Tms_TRINITY_DN24031_c0_g1::Tms_TRINITY_DN24031_c0_g1_i1::g.7861::m.7861	Tcm_TRINITY_DN104061_c0_g1::Tcm_TRINITY_DN104061_c0_g1_i1::g.6237::m.6237	Tsi_TRINITY_DN53666_c0_g1::Tsi_TRINITY_DN53666_c0_g1_i1::g.7875::m.7875	Tpa_TRINITY_DN137563_c0_g1::Tpa_TRINITY_DN137563_c0_g1_i2::g.5594::m.5594	Tge_TRINITY_DN37979_c0_g1::Tge_TRINITY_DN37979_c0_g1_i2::g.6040::m.6040	Tps_TRINITY_DN91970_c0_g1::Tps_TRINITY_DN91970_c0_g1_i1::g.7884::m.7884	Tdi_TRINITY_DN22764_c0_g1::Tdi_TRINITY_DN22764_c0_g1_i1::g.5897::m.5897
HOG_1556	TBI_01545-RA	TTE_11708-RA	TCE_01574-RA	TMS_11154-RA	TCM_09792-RA	TSI_06859-RA	TPA_06147-RA	TGE_09929-RA	TPS_08160-RA	TDI_04824-RA
HOG_1559	TBI_14007-RA	TTE_06997-RA	TCE_13734-RA	TMS_10961-RA	TCM_13902-RA	TSI_13814-RA	TPA_15421-RA	TGE_10161-RA	TPS_15097-RA	TDI_09913-RA
HOG_3035	TBI_11939-RA	TTE_09924-RA	TCE_13096-RA	TMS_12165-RA	TCM_13146-RA	TSI_11267-RA	Tpa_TRINITY_DN134042_c0_g1::Tpa_TRINITY_DN134042_c0_g1_i1::g.10044::m.10044	TGE_10802-RA	TPS_12584-RA	TDI_12034-RA
HOG_3036	TBI_11179-RA	TTE_10869-RA	TCE_05249-RA	Tms_TRINITY_DN47862_c0_g1::Tms_TRINITY_DN47862_c0_g1_i1::g.14881::m.14881	TCM_06592-RA	TSI_06735-RA	TPA_06326-RA	TGE_10835-RA	TPS_07993-RA	TDI_10702-RA
HOG_20202	TBI_00508-RA	TTE_02795-RA	TCE_01082-RA	TMS_04850-RA	TCM_04614-RA	TSI_00750-RA	TPA_07364-RA	TGE_06341-RA	TPS_12623-RA	TDI_03985-RA
HOG_51	TBI_10230-RB	TTE_11162-RA	TCE_09100-RA	TMS_09294-RA	TCM_10732-RA	TSI_08942-RA	TPA_06701-RA	TGE_09120-RA	TPS_08926-RA	TDI_09444-RA
HOG_50	TBI_02288-RA	TTE_03902-RA	TCE_04298-RA	TMS_04416-RA	TCM_14528-RA	TSI_13124-RA	TPA_16424-RA	TGE_03974-RA	TPS_15391-RA	TDI_13708-RA
HOG_17999	TBI_03982-RA	TTE_03538-RA	TCE_00739-RA	TMS_06490-RA	TCM_08408-RA	TSI_00839-RA	Tpa_TRINITY_DN141513_c0_g1::Tpa_TRINITY_DN141513_c0_g1_i2::g.13197::m.13197	TGE_00581-RA	TPS_02942-RA	TDI_05254-RA
HOG_2990	TBI_00924-RA	TTE_01800-RA	TCE_02364-RA	TMS_01474-RA	TCM_03036-RA	TSI_06926-RA	TPA_01531-RA	TGE_03176-RA	TPS_09237-RA	TDI_03372-RA
HOG_8706	TBI_11157-RA	TTE_12031-RA	TCE_07354-RA	TMS_04442-RA	TCM_03329-RA	TSI_03878-RA	TPA_13403-RA	TGE_03131-RA	TPS_02233-RA	TDI_00328-RA
HOG_531	TBI_01885-RA	TTE_02102-RA	TCE_03272-RA	TMS_05461-RA	TCM_02141-RA	TSI_00957-RA	TPA_06865-RA	TGE_02568-RA	TPS_01846-RA	TDI_02669-RA
HOG_24262	TBI_09484-RA	TTE_00430-RA	TCE_02102-RA	TMS_02132-RA	TCM_10618-RA	TSI_00587-RA	TPA_12326-RA	TGE_11117-RA	TPS_10470-RA	TDI_07559-RA
HOG_5804	TBI_08424-RA	TTE_07281-RA	Tce_TRINITY_DN59675_c0_g1::Tce_TRINITY_DN59675_c0_g1_i1::g.25029::m.25029	Tms_TRINITY_DN55417_c0_g1::Tms_TRINITY_DN55417_c0_g1_i1::g.31847::m.31847	TCM_06260-RA	TSI_11433-RA	Tpa_TRINITY_DN61528_c0_g1::Tpa_TRINITY_DN61528_c0_g1_i1::g.25912::m.25912	TGE_05152-RA	Tps_TRINITY_DN49165_c0_g1::Tps_TRINITY_DN49165_c0_g1_i1::g.23061::m.23061	Tdi_TRINITY_DN7975_c0_g2::Tdi_TRINITY_DN7975_c0_g2_i1::g.27395::m.27395
HOG_16538	TBI_03546-RA	TTE_02471-RA	TCE_11837-RA	TMS_01756-RA	TCM_07393-RA	TSI_02282-RA	TPA_06817-RA	TGE_05719-RA	TPS_09749-RA	TDI_12568-RA
HOG_22871	TBI_02729-RA	TTE_01150-RA	TCE_02848-RA	TMS_05908-RA	TCM_07634-RA	TSI_03019-RA	TPA_09049-RA	TGE_02895-RA	TPS_11448-RA	Tdi_TRINITY_DN29729_c0_g1::Tdi_TRINITY_DN29729_c0_g1_i1::g.17109::m.17109
HOG_8035	TBI_07992-RA	TTE_08735-RA	TCE_01064-RA	TMS_02550-RA	TCM_07981-RA	TSI_03472-RA	TPA_06738-RA	TGE_09662-RA	TPS_04817-RA	TDI_09171-RA
HOG_19256	TBI_03084-RA	TTE_05345-RA	TCE_11187-RA	Tms_TRINITY_DN17789_c1_g1::Tms_TRINITY_DN17789_c1_g1_i1::g.9612::m.9612	Tcm_TRINITY_DN93997_c0_g1::Tcm_TRINITY_DN93997_c0_g1_i1::g.10343::m.10343	TSI_05781-RA	Tpa_TRINITY_DN139046_c1_g6::Tpa_TRINITY_DN139046_c1_g6_i4::g.6723::m.6723	TGE_05033-RA	Tps_TRINITY_DN92782_c0_g2::Tps_TRINITY_DN92782_c0_g2_i1::g.9391::m.9391	TDI_13828-RA
HOG_23674	TBI_04042-RA	TTE_01831-RA	TCE_02705-RA	TMS_01222-RA	TCM_01293-RA	TSI_01982-RA	TPA_00717-RA	TGE_01308-RA	TPS_02671-RA	TDI_00840-RA
HOG_23677	TBI_08251-RA	TTE_02419-RA	TCE_02105-RA	TMS_08011-RA	TCM_03115-RA	TSI_02557-RA	TPA_08274-RA	TGE_01864-RB	TPS_02090-RA	TDI_00465-RA
HOG_16201	TBI_07764-RA	TTE_01293-RA	TCE_03876-RA	TMS_04721-RA	TCM_10148-RA	TSI_05146-RA	TPA_01338-RA	TGE_05772-RA	TPS_06439-RA	TDI_06609-RA
HOG_23679	TBI_01408-RA	TTE_02057-RA	TCE_02383-RA	TMS_00845-RA	TCM_04791-RA	Tsi_TRINITY_DN22273_c0_g1::Tsi_TRINITY_DN22273_c0_g1_i1::g.7580::m.7580	Tpa_TRINITY_DN123489_c0_g1::Tpa_TRINITY_DN123489_c0_g1_i1::g.6976::m.6976	TGE_08564-RA	TPS_02368-RA	TDI_05387-RA
HOG_21447	TBI_02309-RA	TTE_03878-RA	TCE_06372-RA	TMS_05571-RA	TCM_03680-RA	TSI_01041-RA	TPA_07882-RA	TGE_07004-RA	TPS_02077-RA	TDI_07078-RA
HOG_3031	Tbi_TRINITY_DN62806_c0_g1::Tbi_TRINITY_DN62806_c0_g1_i1::g.12573::m.12573	TTE_10417-RA	TCE_03215-RA	TMS_03311-RA	TCM_11141-RA	TSI_08148-RA	Tpa_TRINITY_DN138101_c0_g1::Tpa_TRINITY_DN138101_c0_g1_i1::g.20005::m.20005	TGE_10381-RA	TPS_08295-RA	TDI_09863-RA
HOG_5603	TBI_02463-RA	TTE_10709-RA	TCE_00237-RA	TMS_00315-RA	TCM_00561-RB	TSI_02162-RA	TPA_08369-RA	TGE_00688-RA	TPS_00086-RA	TDI_01928-RA
HOG_1907	TBI_12378-RA	TTE_11475-RA	TCE_10111-RA	TMS_11901-RA	TCM_05044-RA	TSI_06753-RA	TPA_10432-RA	TGE_10910-RA	TPS_10349-RA	TDI_06062-RA
HOG_8520	TBI_10448-RA	TTE_04283-RA	TCE_08107-RA	Tms_TRINITY_DN18843_c0_g1::Tms_TRINITY_DN18843_c0_g1_i1::g.7956::m.7956	TCM_05034-RA	TSI_05294-RA	TPA_02603-RA	Tge_TRINITY_DN38302_c0_g1::Tge_TRINITY_DN38302_c0_g1_i1::g.4823::m.4823	TPS_04967-RA	TDI_06801-RA
HOG_1904	TBI_01243-RA	TTE_01193-RA	TCE_01340-RA	TMS_03982-RA	TCM_03067-RA	TSI_02755-RA	TPA_01590-RA	TGE_01073-RA	TPS_03387-RA	TDI_00222-RA
HOG_19925	TBI_08268-RA	TTE_10268-RA	TCE_06536-RA	TMS_08365-RA	TCM_03593-RA	TSI_09920-RA	Tpa_TRINITY_DN130452_c0_g1::Tpa_TRINITY_DN130452_c0_g1_i1::g.13325::m.13325	TGE_04953-RA	TPS_06805-RA	TDI_08343-RA
HOG_15028	TBI_07098-RA	TTE_10805-RA	TCE_02397-RA	TMS_04762-RA	TCM_09225-RA	TSI_06951-RA	TPA_16126-RA	TGE_09703-RA	TPS_15582-RA	TDI_01525-RA
HOG_1905	Tbi_TRINITY_DN55354_c0_g1::Tbi_TRINITY_DN55354_c0_g1_i2::g.12051::m.12051	Tte_TRINITY_DN18547_c0_g2::Tte_TRINITY_DN18547_c0_g2_i1::g.15103::m.15103	TCE_00534-RA	TMS_10448-RA	TCM_06172-RA	TSI_07428-RA	Tpa_TRINITY_DN115115_c0_g1::Tpa_TRINITY_DN115115_c0_g1_i1::g.16944::m.16944	TGE_12009-RA	TPS_09959-RA	TDI_01954-RA
HOG_16754	TBI_03799-RA	TTE_06957-RA	TCE_06168-RA	TMS_07100-RA	TCM_06907-RA	TSI_07041-RA	TPA_05320-RA	TGE_07435-RA	TPS_05947-RA	Tdi_TRINITY_DN22866_c0_g1::Tdi_TRINITY_DN22866_c0_g1_i1::g.3462::m.3462
HOG_1419	TBI_05308-RA	TTE_05982-RA	TCE_07944-RB	TMS_07001-RA	TCM_11312-RA	TSI_09328-RA	TPA_16071-RA	TGE_07710-RA	TPS_05847-RA	Tdi_TRINITY_DN28243_c0_g1::Tdi_TRINITY_DN28243_c0_g1_i1::g.19856::m.19856
HOG_24087	TBI_09812-RA	TTE_11414-RA	TCE_02724-RA	TMS_12635-RA	TCM_13443-RA	TSI_01718-RA	Tpa_TRINITY_DN132702_c0_g2::Tpa_TRINITY_DN132702_c0_g2_i3::g.17783::m.17783	TGE_03191-RA	TPS_04434-RA	TDI_01471-RA
HOG_19927	TBI_10033-RA	Tte_TRINITY_DN38591_c0_g1::Tte_TRINITY_DN38591_c0_g1_i1::g.4940::m.4940	TCE_02084-RA	TMS_07694-RC	TCM_05542-RA	TSI_01391-RA	TPA_01545-RA	TGE_10644-RA	TPS_01135-RB	TDI_09588-RA
HOG_429	TBI_11056-RA	TTE_08715-RA	TCE_08078-RA	Tms_TRINITY_DN28034_c0_g1::Tms_TRINITY_DN28034_c0_g1_i1::g.12667::m.12667	TCM_05639-RA	TSI_03259-RA	Tpa_TRINITY_DN136367_c1_g1::Tpa_TRINITY_DN136367_c1_g1_i6::g.14147::m.14147	TGE_08385-RA	TPS_03628-RA	TDI_05406-RA
HOG_1399	TBI_04417-RA	TTE_04764-RA	TCE_08131-RA	TMS_03773-RC	TCM_03145-RA	TSI_00766-RA	TPA_00713-RB	TGE_00031-RA	TPS_00169-RA	TDI_00372-RA
HOG_1398	TBI_03094-RA	TTE_02645-RA	TCE_02569-RB	TMS_07352-RA	TCM_04500-RA	Tsi_TRINITY_DN32036_c0_g3::Tsi_TRINITY_DN32036_c0_g3_i1::g.8010::m.8010	Tpa_TRINITY_DN132656_c0_g1::Tpa_TRINITY_DN132656_c0_g1_i2::g.10570::m.10570	TGE_03291-RA	TPS_14790-RA	TDI_07840-RA
HOG_420	Tbi_TRINITY_DN52014_c0_g1::Tbi_TRINITY_DN52014_c0_g1_i2::g.20943::m.20943	Tte_TRINITY_DN6812_c0_g1::Tte_TRINITY_DN6812_c0_g1_i1::g.23753::m.23753	TCE_02246-RA	Tms_TRINITY_DN36064_c0_g1::Tms_TRINITY_DN36064_c0_g1_i1::g.22841::m.22841	Tcm_TRINITY_DN85300_c0_g2::Tcm_TRINITY_DN85300_c0_g2_i1::g.19214::m.19214	Tsi_TRINITY_DN29005_c0_g2::Tsi_TRINITY_DN29005_c0_g2_i6::g.21887::m.21887	Tpa_TRINITY_DN127216_c0_g2::Tpa_TRINITY_DN127216_c0_g2_i2::g.24481::m.24481	TGE_05646-RA	TPS_11710-RA	Tdi_TRINITY_DN1694_c0_g1::Tdi_TRINITY_DN1694_c0_g1_i1::g.20881::m.20881
HOG_423	TBI_04153-RA	TTE_03235-RA	TCE_01862-RA	TMS_08238-RA	Tcm_TRINITY_DN47586_c0_g1::Tcm_TRINITY_DN47586_c0_g1_i1::g.18977::m.18977	Tsi_TRINITY_DN16338_c0_g1::Tsi_TRINITY_DN16338_c0_g1_i1::g.23077::m.23077	TPA_00862-RA	TGE_02437-RA	TPS_12020-RA	TDI_08629-RA
HOG_1394	TBI_13835-RA	Tte_TRINITY_DN21996_c0_g2::Tte_TRINITY_DN21996_c0_g2_i1::g.23023::m.23023	TCE_02927-RA	Tms_TRINITY_DN9627_c0_g2::Tms_TRINITY_DN9627_c0_g2_i1::g.22850::m.22850	Tcm_TRINITY_DN80434_c0_g1::Tcm_TRINITY_DN80434_c0_g1_i1::g.18644::m.18644	Tsi_TRINITY_DN33598_c0_g1::Tsi_TRINITY_DN33598_c0_g1_i1::g.22737::m.22737	TPA_07990-RA	TGE_04490-RA	TPS_13826-RA	Tdi_TRINITY_DN27218_c3_g3::Tdi_TRINITY_DN27218_c3_g3_i1::g.17591::m.17591
HOG_854	TBI_05719-RA	TTE_08067-RA	TCE_06178-RA	TMS_10726-RA	TCM_03454-RA	TSI_02629-RA	TPA_05629-RA	TGE_02465-RA	TPS_01753-RA	TDI_04568-RA
HOG_21014	TBI_02221-RA	TTE_02274-RA	TCE_05307-RA	TMS_04406-RA	TCM_05669-RA	TSI_00776-RA	TPA_08329-RA	TGE_05304-RA	TPS_01670-RA	TDI_00850-RA
HOG_3816	TBI_08846-RA	TTE_11980-RA	TCE_05572-RA	TMS_08635-RA	Tcm_TRINITY_DN84656_c0_g1::Tcm_TRINITY_DN84656_c0_g1_i1::g.14282::m.14282	TSI_08151-RA	TPA_10149-RA	TGE_05129-RA	TPS_05770-RA	TDI_06171-RA
HOG_22652	Tbi_TRINITY_DN38526_c0_g1::Tbi_TRINITY_DN38526_c0_g1_i1::g.17367::m.17367	TTE_06233-RA	TCE_01795-RA	TMS_03861-RA	TCM_07803-RA	TSI_09932-RA	TPA_03191-RA	TGE_05457-RA	TPS_07772-RA	TDI_03234-RA
HOG_23494	TBI_11139-RA	TTE_07805-RA	TCE_07546-RB	TMS_01291-RA	TCM_04573-RA	TSI_06869-RA	TPA_13892-RA	Tge_TRINITY_DN40810_c0_g1::Tge_TRINITY_DN40810_c0_g1_i1::g.6229::m.6229	TPS_03155-RA	TDI_02690-RA
HOG_23497	TBI_11065-RA	TTE_10297-RA	Tce_TRINITY_DN85567_c0_g1::Tce_TRINITY_DN85567_c0_g1_i1::g.16985::m.16985	TMS_08111-RA	Tcm_TRINITY_DN79214_c0_g1::Tcm_TRINITY_DN79214_c0_g1_i1::g.16675::m.16675	TSI_10489-RA	TPA_11422-RA	Tge_TRINITY_DN36482_c0_g1::Tge_TRINITY_DN36482_c0_g1_i1::g.20984::m.20984	TPS_09694-RA	TDI_10461-RA
HOG_23493	TBI_00753-RA	TTE_04703-RA	TCE_03394-RA	TMS_06128-RA	TCM_08538-RA	TSI_03818-RA	TPA_06078-RA	TGE_08000-RA	TPS_03434-RA	TDI_04334-RA
HOG_34	TBI_00830-RA	TTE_00628-RA	TCE_08172-RA	TMS_02648-RA	TCM_01533-RA	TSI_03087-RA	TPA_12594-RA	TGE_01556-RA	TPS_03678-RA	TDI_00617-RA
HOG_22388	TBI_12820-RA	TTE_04450-RA	TCE_05047-RA	TMS_06669-RA	TCM_08107-RA	TSI_04593-RA	TPA_03169-RA	TGE_04072-RA	TPS_03221-RA	TDI_05395-RA
HOG_23257	TBI_04473-RA	TTE_01402-RA	TCE_06538-RA	TMS_04759-RA	TCM_03597-RA	TSI_04303-RA	TPA_03864-RA	TGE_07857-RA	TPS_00155-RA	TDI_01896-RA
HOG_23705	TBI_11562-RA	TTE_10802-RA	TCE_13180-RA	TMS_11209-RA	Tcm_TRINITY_DN90682_c0_g3::Tcm_TRINITY_DN90682_c0_g3_i1::g.16797::m.16797	Tsi_TRINITY_DN21293_c0_g5::Tsi_TRINITY_DN21293_c0_g5_i1::g.18679::m.18679	TPA_06581-RA	TGE_10593-RA	Tps_TRINITY_DN84534_c1_g1::Tps_TRINITY_DN84534_c1_g1_i2::g.17468::m.17468	TDI_13033-RA
HOG_22380	Tbi_TRINITY_DN71667_c0_g1::Tbi_TRINITY_DN71667_c0_g1_i10::g.1677::m.1677	Tte_TRINITY_DN24743_c0_g1::Tte_TRINITY_DN24743_c0_g1_i1::g.1948::m.1948	Tce_TRINITY_DN101463_c0_g1::Tce_TRINITY_DN101463_c0_g1_i1::g.13888::m.13888	Tms_TRINITY_DN35683_c0_g1::Tms_TRINITY_DN35683_c0_g1_i1::g.15759::m.15759	Tcm_TRINITY_DN100464_c0_g1::Tcm_TRINITY_DN100464_c0_g1_i1::g.8188::m.8188	Tsi_TRINITY_DN29887_c0_g1::Tsi_TRINITY_DN29887_c0_g1_i1::g.8117::m.8117	Tpa_TRINITY_DN135141_c1_g1::Tpa_TRINITY_DN135141_c1_g1_i1::g.6716::m.6716	Tge_TRINITY_DN46992_c7_g4::Tge_TRINITY_DN46992_c7_g4_i1::g.1754::m.1754	Tps_TRINITY_DN92027_c3_g1::Tps_TRINITY_DN92027_c3_g1_i1::g.8647::m.8647	Tdi_TRINITY_DN16428_c0_g1::Tdi_TRINITY_DN16428_c0_g1_i1::g.9797::m.9797
HOG_23706	TBI_06096-RA	Tte_TRINITY_DN17967_c0_g2::Tte_TRINITY_DN17967_c0_g2_i1::g.23085::m.23085	Tce_TRINITY_DN76268_c0_g1::Tce_TRINITY_DN76268_c0_g1_i1::g.19349::m.19349	Tms_TRINITY_DN893_c0_g1::Tms_TRINITY_DN893_c0_g1_i1::g.23016::m.23016	TCM_03888-RA	TSI_07365-RA	TPA_05209-RA	TGE_05362-RA	TPS_05864-RA	TDI_03566-RA
HOG_22386	TBI_07961-RA	TTE_07372-RA	TCE_07309-RB	TMS_08177-RA	TCM_02854-RA	TSI_05236-RA	TPA_04588-RA	TGE_06548-RB	TPS_02009-RA	TDI_09747-RA
HOG_22387	TBI_04341-RA	TTE_04042-RA	TCE_02911-RA	TMS_02741-RA	TCM_02694-RA	TSI_04706-RA	TPA_16249-RA	TGE_02638-RA	TPS_04128-RA	TDI_03163-RA
HOG_19165	TBI_03878-RB	TTE_00672-RA	TCE_04673-RA	TMS_05734-RA	TCM_10898-RA	TSI_04156-RA	TPA_06730-RA	Tge_TRINITY_DN44130_c0_g1::Tge_TRINITY_DN44130_c0_g1_i1::g.12210::m.12210	TPS_14289-RA	TDI_03893-RA
HOG_12457	TBI_11433-RA	TTE_02857-RA	TCE_11237-RA	TMS_10166-RA	TCM_08852-RA	TSI_11580-RA	TPA_08751-RA	TGE_09482-RA	TPS_06591-RB	TDI_08628-RA
HOG_1413	Tbi_TRINITY_DN59150_c0_g1::Tbi_TRINITY_DN59150_c0_g1_i1::g.20516::m.20516	TTE_02308-RA	TCE_11676-RA	TMS_09142-RA	Tcm_TRINITY_DN89727_c0_g1::Tcm_TRINITY_DN89727_c0_g1_i1::g.18815::m.18815	TSI_11361-RA	TPA_13567-RA	TGE_04384-RA	TPS_14062-RA	Tdi_TRINITY_DN24853_c0_g1::Tdi_TRINITY_DN24853_c0_g1_i1::g.19831::m.19831
HOG_19160	TBI_11525-RA	TTE_08539-RA	TCE_10062-RA	TMS_10876-RA	TCM_07696-RA	TSI_01279-RA	TPA_03956-RA	TGE_07349-RA	TPS_08243-RA	TDI_09331-RA
HOG_19161	TBI_11408-RA	TTE_09815-RA	TCE_04120-RA	TMS_10106-RA	TCM_09681-RA	TSI_10208-RA	TPA_04574-RA	TGE_09506-RA	TPS_07883-RA	TDI_09798-RA
HOG_19162	TBI_01041-RA	TTE_08843-RA	TCE_02054-RA	TMS_02110-RA	TCM_06105-RA	TSI_06114-RA	TPA_00033-RA	TGE_03515-RA	TPS_08089-RA	TDI_08373-RA
HOG_16922	TBI_11204-RA	TTE_10652-RA	Tce_TRINITY_DN107002_c0_g1::Tce_TRINITY_DN107002_c0_g1_i1::g.3986::m.3986	Tms_TRINITY_DN40098_c0_g1::Tms_TRINITY_DN40098_c0_g1_i1::g.3457::m.3457	Tcm_TRINITY_DN107608_c1_g1::Tcm_TRINITY_DN107608_c1_g1_i5::g.9063::m.9063	TSI_10596-RA	Tpa_TRINITY_DN138818_c0_g3::Tpa_TRINITY_DN138818_c0_g3_i1::g.5454::m.5454	Tge_TRINITY_DN38853_c0_g1::Tge_TRINITY_DN38853_c0_g1_i1::g.6566::m.6566	TPS_10608-RA	TDI_10081-RA
HOG_6428	TBI_04756-RA	TTE_03697-RA	TCE_03253-RA	TMS_02913-RA	TCM_02449-RA	TSI_03468-RA	TPA_06578-RA	Tge_TRINITY_DN31079_c0_g1::Tge_TRINITY_DN31079_c0_g1_i1::g.17524::m.17524	Tps_TRINITY_DN29516_c0_g1::Tps_TRINITY_DN29516_c0_g1_i1::g.17354::m.17354	TDI_01994-RA
HOG_19660	TBI_02206-RA	TTE_00383-RA	TCE_08095-RA	TMS_05009-RA	TCM_12771-RA	TSI_07976-RA	TPA_16398-RA	TGE_11960-RA	TPS_11330-RA	TDI_13739-RA
HOG_22259	TBI_03738-RA	TTE_06079-RA	TCE_05558-RA	TMS_00921-RA	TCM_05226-RA	TSI_05023-RA	TPA_10401-RA	TGE_06512-RA	TPS_04475-RA	TDI_05867-RA
HOG_23382	TBI_08301-RA	TTE_00268-RA	TCE_06717-RA	TMS_07892-RA	TCM_10583-RA	TSI_12842-RA	TPA_09110-RA	TGE_09865-RA	TPS_11430-RA	TDI_11339-RA
HOG_23389	TBI_14006-RA	TTE_08881-RA	TCE_02359-RA	TMS_01674-RA	TCM_01396-RA	TSI_07240-RA	TPA_02329-RA	TGE_04065-RA	TPS_00692-RA	TDI_07663-RA
HOG_22253	Tbi_TRINITY_DN61535_c0_g1::Tbi_TRINITY_DN61535_c0_g1_i3::g.9959::m.9959	TTE_12685-RA	Tce_TRINITY_DN98412_c0_g1::Tce_TRINITY_DN98412_c0_g1_i5::g.8684::m.8684	TMS_01366-RA	TCM_14434-RA	TSI_09666-RA	Tpa_TRINITY_DN125435_c0_g1::Tpa_TRINITY_DN125435_c0_g1_i5::g.13452::m.13452	Tge_TRINITY_DN37060_c0_g1::Tge_TRINITY_DN37060_c0_g1_i1::g.16363::m.16363	Tps_TRINITY_DN87980_c0_g1::Tps_TRINITY_DN87980_c0_g1_i3::g.15533::m.15533	TDI_13701-RA
HOG_18855	TBI_01289-RA	TTE_03781-RA	TCE_07120-RA	TMS_02143-RA	TCM_03450-RA	Tsi_TRINITY_DN29888_c0_g1::Tsi_TRINITY_DN29888_c0_g1_i1::g.9368::m.9368	TPA_08367-RA	TGE_03475-RA	Tps_TRINITY_DN89262_c0_g1::Tps_TRINITY_DN89262_c0_g1_i1::g.9119::m.9119	TDI_07641-RA
HOG_7547	TBI_04902-RA	TTE_07501-RA	TCE_04799-RA	TMS_06762-RA	TCM_02524-RA	TSI_01614-RA	Tpa_TRINITY_DN143094_c0_g1::Tpa_TRINITY_DN143094_c0_g1_i1::g.1212::m.1212	Tge_TRINITY_DN47523_c0_g2::Tge_TRINITY_DN47523_c0_g2_i1::g.1002::m.1002	Tps_TRINITY_DN94960_c0_g1::Tps_TRINITY_DN94960_c0_g1_i2::g.875::m.875	TDI_03440-RA
HOG_16648	TBI_08979-RA	TTE_03816-RA	TCE_00336-RA	TMS_00801-RA	TCM_12044-RA	TSI_12087-RA	TPA_04291-RA	Tge_TRINITY_DN65326_c0_g1::Tge_TRINITY_DN65326_c0_g1_i1::g.28141::m.28141	TPS_03648-RA	TDI_03544-RA
HOG_22031	TBI_08786-RA	TTE_01136-RA	TCE_04341-RA	TMS_09236-RA	TCM_07387-RA	TSI_06397-RA	TPA_07788-RA	TGE_07540-RA	TPS_04043-RA	TDI_08832-RA
HOG_22036	TBI_05710-RA	TTE_09199-RA	TCE_00270-RA	TMS_04385-RA	TCM_01428-RA	TSI_01886-RA	TPA_16426-RA	TGE_05507-RA	TPS_03277-RA	TDI_02992-RA
HOG_22037	TBI_02839-RA	TTE_04898-RA	TCE_02161-RA	TMS_02946-RA	TCM_02955-RA	TSI_01842-RA	TPA_00887-RA	TGE_04930-RA	TPS_01320-RA	TDI_02625-RA
HOG_18853	TBI_00737-RA	TTE_03391-RA	TCE_00766-RA	TMS_01589-RA	TCM_00726-RA	TSI_00916-RA	TPA_08671-RA	TGE_00717-RA	TPS_05930-RA	TDI_00890-RA
HOG_16643	Tbi_TRINITY_DN70572_c1_g1::Tbi_TRINITY_DN70572_c1_g1_i1::g.3883::m.3883	Tte_TRINITY_DN29036_c3_g1::Tte_TRINITY_DN29036_c3_g1_i1::g.4081::m.4081	TCE_04178-RA	TMS_05646-RA	TCM_11356-RA	TSI_09600-RA	TPA_03426-RA	TGE_08816-RA	TPS_08063-RA	Tdi_TRINITY_DN20055_c0_g2::Tdi_TRINITY_DN20055_c0_g2_i1::g.6265::m.6265
HOG_16644	TBI_08969-RA	Tte_TRINITY_DN19961_c0_g1::Tte_TRINITY_DN19961_c0_g1_i1::g.1462::m.1462	Tce_TRINITY_DN98930_c0_g2::Tce_TRINITY_DN98930_c0_g2_i3::g.8058::m.8058	TMS_07567-RA	TCM_11647-RA	TSI_02483-RA	TPA_07225-RA	TGE_00623-RA	TPS_07088-RA	TDI_06148-RA
HOG_19341	TBI_11919-RA	TTE_00720-RA	TCE_06593-RA	TMS_07178-RA	TCM_07063-RA	TSI_05072-RA	TPA_01784-RA	TGE_07022-RA	TPS_02883-RA	TDI_05537-RA
HOG_16928	Tbi_TRINITY_DN61991_c0_g3::Tbi_TRINITY_DN61991_c0_g3_i1::g.14391::m.14391	Tte_TRINITY_DN21407_c0_g1::Tte_TRINITY_DN21407_c0_g1_i1::g.12619::m.12619	Tce_TRINITY_DN56626_c0_g1::Tce_TRINITY_DN56626_c0_g1_i1::g.12386::m.12386	Tms_TRINITY_DN29692_c0_g2::Tms_TRINITY_DN29692_c0_g2_i4::g.16992::m.16992	Tcm_TRINITY_DN103641_c0_g1::Tcm_TRINITY_DN103641_c0_g1_i1::g.15481::m.15481	Tsi_TRINITY_DN26186_c0_g1::Tsi_TRINITY_DN26186_c0_g1_i1::g.8319::m.8319	Tpa_TRINITY_DN133504_c0_g1::Tpa_TRINITY_DN133504_c0_g1_i1::g.11523::m.11523	Tge_TRINITY_DN46102_c1_g1::Tge_TRINITY_DN46102_c1_g1_i1::g.14446::m.14446	Tps_TRINITY_DN88731_c1_g1::Tps_TRINITY_DN88731_c1_g1_i3::g.8189::m.8189	Tdi_TRINITY_DN31019_c0_g1::Tdi_TRINITY_DN31019_c0_g1_i4::g.7277::m.7277
HOG_22742	TBI_00172-RA	TTE_00210-RA	TCE_00438-RA	TMS_00377-RA	TCM_00471-RA	TSI_01308-RA	TPA_02180-RA	TGE_00921-RA	TPS_00661-RA	TDI_01959-RA
HOG_10382	Tbi_TRINITY_DN72246_c0_g3::Tbi_TRINITY_DN72246_c0_g3_i4::g.1157::m.1157	TTE_01882-RA	TCE_01705-RA	TMS_04399-RA	Tcm_TRINITY_DN103765_c0_g2::Tcm_TRINITY_DN103765_c0_g2_i3::g.5112::m.5112	TSI_00641-RA	TPA_03721-RA	Tge_TRINITY_DN47839_c0_g3::Tge_TRINITY_DN47839_c0_g3_i1::g.1031::m.1031	TPS_00141-RA	TDI_00554-RA
HOG_3514	Tbi_TRINITY_DN63781_c0_g1::Tbi_TRINITY_DN63781_c0_g1_i1::g.23278::m.23278	Tte_TRINITY_DN29406_c0_g1::Tte_TRINITY_DN29406_c0_g1_i3::g.20705::m.20705	TCE_09943-RA	Tms_TRINITY_DN31279_c1_g2::Tms_TRINITY_DN31279_c1_g2_i1::g.19063::m.19063	Tcm_TRINITY_DN97984_c0_g1::Tcm_TRINITY_DN97984_c0_g1_i1::g.16654::m.16654	Tsi_TRINITY_DN5026_c0_g1::Tsi_TRINITY_DN5026_c0_g1_i1::g.23496::m.23496	TPA_04825-RA	TGE_08707-RA	Tps_TRINITY_DN75109_c0_g1::Tps_TRINITY_DN75109_c0_g1_i1::g.20382::m.20382	Tdi_TRINITY_DN8435_c0_g1::Tdi_TRINITY_DN8435_c0_g1_i1::g.21303::m.21303
HOG_22740	TBI_07200-RA	TTE_06148-RA	TCE_09795-RA	TMS_04131-RA	TCM_07016-RA	TSI_10865-RA	TPA_00914-RA	TGE_03533-RA	TPS_03591-RA	TDI_00299-RA
HOG_5094	TBI_04282-RA	TTE_07819-RA	TCE_05034-RA	TMS_08430-RA	TCM_04141-RA	TSI_06400-RA	TPA_05515-RA	TGE_03649-RA	TPS_03063-RA	TDI_04113-RA
HOG_23818	TBI_07795-RA	TTE_10603-RA	TCE_05531-RA	TMS_05620-RA	TCM_03304-RA	TSI_10499-RA	TPA_06927-RA	TGE_08452-RA	TPS_03920-RA	TDI_07714-RB
HOG_23740	TBI_09186-RA	TTE_10167-RA	TCE_13447-RA	TMS_07930-RA	TCM_03698-RA	TSI_03374-RA	TPA_01973-RA	TGE_11524-RA	TPS_10307-RA	TDI_08160-RA
HOG_4741	TBI_04990-RA	TTE_07304-RA	TCE_08558-RA	TMS_11468-RA	TCM_11522-RA	TSI_11726-RA	TPA_05862-RA	TGE_10863-RA	TPS_13456-RA	TDI_13194-RA
HOG_23812	TBI_06327-RA	TTE_08787-RA	TCE_05619-RA	TMS_00509-RA	TCM_05230-RA	TSI_06731-RA	TPA_02782-RA	TGE_04998-RA	TPS_08716-RA	TDI_02840-RA
HOG_23817	TBI_06355-RA	TTE_00803-RA	TCE_06246-RA	TMS_10473-RA	TCM_04201-RA	TSI_04900-RA	TPA_03979-RA	TGE_06339-RA	TPS_03644-RA	TDI_07322-RA
HOG_23816	TBI_09333-RA	TTE_09324-RA	TCE_04254-RA	TMS_06528-RA	Tcm_TRINITY_DN95005_c1_g1::Tcm_TRINITY_DN95005_c1_g1_i1::g.9607::m.9607	TSI_08416-RA	TPA_01696-RA	TGE_08946-RA	TPS_13966-RA	TDI_05616-RA
HOG_7349	TBI_09646-RA	TTE_07205-RA	TCE_06503-RA	TMS_09232-RA	TCM_04467-RA	TSI_04951-RA	TPA_05661-RA	TGE_03998-RB	TPS_10464-RA	TDI_10681-RA
HOG_20697	TBI_06835-RA	TTE_06111-RA	TCE_01905-RA	TMS_02578-RA	TCM_02213-RA	TSI_04460-RA	TPA_11695-RA	TGE_02587-RA	TPS_02950-RA	TDI_05863-RA
HOG_7058	TBI_11262-RA	TTE_10740-RA	Tce_TRINITY_DN97037_c0_g1::Tce_TRINITY_DN97037_c0_g1_i1::g.17444::m.17444	TMS_11831-RA	TCM_10429-RA	TSI_13183-RA	TPA_09632-RA	TGE_10443-RA	TPS_11554-RA	TDI_12146-RA
HOG_17560	TBI_09934-RA	TTE_08585-RA	TCE_05002-RA	TMS_06568-RA	TCM_05442-RA	TSI_03628-RA	TPA_04735-RA	TGE_09729-RA	TPS_09028-RA	TDI_07194-RB
HOG_19767	TBI_03986-RA	TTE_04077-RA	TCE_11781-RA	TMS_06080-RA	TCM_04375-RA	TSI_03644-RA	TPA_16469-RA	TGE_04214-RA	TPS_12009-RA	TDI_03768-RA
HOG_19765	TBI_07487-RA	TTE_07561-RA	TCE_04249-RA	TMS_06532-RA	Tcm_TRINITY_DN101145_c0_g2::Tcm_TRINITY_DN101145_c0_g2_i2::g.2570::m.2570	TSI_10835-RA	TPA_08700-RA	TGE_10458-RA	TPS_09986-RA	TDI_12877-RA
HOG_19080	TBI_06076-RA	TTE_06556-RA	TCE_03285-RA	TMS_09597-RA	TCM_00879-RA	TSI_00333-RA	TPA_02237-RA	TGE_01961-RA	TPS_04620-RA	TDI_05331-RA
HOG_23772	Tbi_TRINITY_DN63685_c0_g1::Tbi_TRINITY_DN63685_c0_g1_i3::g.9223::m.9223	TTE_01810-RA	Tce_TRINITY_DN99327_c0_g3::Tce_TRINITY_DN99327_c0_g3_i1::g.10875::m.10875	Tms_TRINITY_DN5016_c0_g1::Tms_TRINITY_DN5016_c0_g1_i1::g.16491::m.16491	Tcm_TRINITY_DN82979_c0_g1::Tcm_TRINITY_DN82979_c0_g1_i1::g.10961::m.10961	Tsi_TRINITY_DN22607_c0_g1::Tsi_TRINITY_DN22607_c0_g1_i2::g.11715::m.11715	Tpa_TRINITY_DN134162_c2_g8::Tpa_TRINITY_DN134162_c2_g8_i5::g.10012::m.10012	Tge_TRINITY_DN40596_c0_g1::Tge_TRINITY_DN40596_c0_g1_i2::g.18525::m.18525	Tps_TRINITY_DN88330_c0_g1::Tps_TRINITY_DN88330_c0_g1_i1::g.10759::m.10759	Tdi_TRINITY_DN31130_c0_g1::Tdi_TRINITY_DN31130_c0_g1_i2::g.10209::m.10209
HOG_5862	TBI_13960-RA	TTE_12713-RA	TCE_06040-RA	TMS_02417-RA	TCM_03483-RA	TSI_10404-RA	Tpa_TRINITY_DN121872_c0_g1::Tpa_TRINITY_DN121872_c0_g1_i1::g.21272::m.21272	TGE_00254-RA	TPS_04791-RA	TDI_04482-RA
HOG_21138	TBI_05793-RA	TTE_04851-RA	TCE_09072-RA	TMS_10332-RA	Tcm_TRINITY_DN106673_c0_g2::Tcm_TRINITY_DN106673_c0_g2_i3::g.1070::m.1070	TSI_04454-RA	TPA_14087-RA	TGE_01209-RA	TPS_07645-RA	TDI_00774-RA
HOG_21139	TBI_09396-RA	TTE_07566-RA	TCE_02810-RA	TMS_11542-RA	Tcm_TRINITY_DN101183_c0_g1::Tcm_TRINITY_DN101183_c0_g1_i4::g.14133::m.14133	TSI_08548-RA	TPA_14246-RA	Tge_TRINITY_DN36377_c0_g1::Tge_TRINITY_DN36377_c0_g1_i1::g.16706::m.16706	TPS_07946-RA	Tdi_TRINITY_DN14844_c0_g1::Tdi_TRINITY_DN14844_c0_g1_i2::g.23177::m.23177
HOG_1329	TBI_10475-RA	TTE_11854-RA	TCE_04737-RA	TMS_01120-RA	TCM_05007-RA	TSI_13965-RA	TPA_11182-RA	TGE_03721-RA	TPS_06982-RA	TDI_09363-RA
HOG_17359	TBI_08365-RA	TTE_04575-RA	TCE_07756-RA	TMS_07107-RA	TCM_06531-RA	TSI_09264-RA	TPA_05508-RA	TGE_08768-RA	TPS_05292-RA	TDI_01656-RA
HOG_16731	TBI_09028-RA	TTE_08527-RA	TCE_06257-RA	TMS_09527-RA	TCM_08029-RA	TSI_10866-RA	TPA_04392-RA	TGE_03372-RA	TPS_04554-RA	TDI_07432-RA
HOG_18416	TBI_13980-RA	TTE_12702-RA	TCE_07416-RA	TMS_07010-RA	TCM_14515-RA	TSI_07387-RA	TPA_16515-RA	TGE_07959-RA	TPS_15493-RA	TDI_13799-RA
HOG_17608	TBI_06339-RA	TTE_02690-RA	TCE_07415-RA	TMS_03462-RA	Tcm_TRINITY_DN87272_c0_g1::Tcm_TRINITY_DN87272_c0_g1_i1::g.14746::m.14746	Tsi_TRINITY_DN26738_c0_g1::Tsi_TRINITY_DN26738_c0_g1_i2::g.15992::m.15992	TPA_00508-RA	TGE_05222-RA	TPS_09821-RA	TDI_03259-RA
HOG_17607	TBI_04328-RA	TTE_09804-RA	Tce_TRINITY_DN97245_c0_g1::Tce_TRINITY_DN97245_c0_g1_i1::g.9858::m.9858	Tms_TRINITY_DN20707_c0_g1::Tms_TRINITY_DN20707_c0_g1_i1::g.9787::m.9787	Tcm_TRINITY_DN89350_c0_g1::Tcm_TRINITY_DN89350_c0_g1_i1::g.9460::m.9460	Tsi_TRINITY_DN30335_c0_g1::Tsi_TRINITY_DN30335_c0_g1_i1::g.9630::m.9630	TPA_14049-RA	TGE_05014-RA	TPS_12751-RA	TDI_06456-RA
HOG_17357	TBI_04327-RA	TTE_09803-RA	TCE_00887-RA	TMS_01920-RA	TCM_01069-RA	TSI_00972-RA	TPA_14109-RA	TGE_05015-RA	TPS_00574-RA	TDI_07218-RA
HOG_17350	TBI_00597-RA	TTE_00974-RA	TCE_03202-RA	TMS_00718-RA	TCM_01464-RA	TSI_00635-RA	TPA_15074-RA	TGE_00614-RA	TPS_00958-RA	TDI_01623-RA
HOG_17353	TBI_04448-RA	TTE_09275-RA	TCE_11454-RA	TMS_10855-RA	Tcm_TRINITY_DN106952_c1_g1::Tcm_TRINITY_DN106952_c1_g1_i1::g.6844::m.6844	TSI_03911-RA	TPA_10761-RA	Tge_TRINITY_DN43301_c0_g1::Tge_TRINITY_DN43301_c0_g1_i1::g.8569::m.8569	TPS_02212-RA	Tdi_TRINITY_DN2968_c0_g1::Tdi_TRINITY_DN2968_c0_g1_i1::g.2080::m.2080
HOG_20694	TBI_09793-RA	TTE_12771-RA	TCE_09771-RA	TMS_08868-RA	TCM_08184-RA	TSI_14030-RA	TPA_16377-RA	TGE_12008-RA	TPS_15394-RA	TDI_13830-RA
HOG_22590	TBI_11749-RA	TTE_12084-RA	TCE_10952-RA	TMS_11142-RA	TCM_12025-RA	TSI_12632-RA	TPA_08808-RA	TGE_10924-RA	TPS_11065-RA	TDI_12685-RA
HOG_22728	TBI_08384-RA	TTE_01265-RA	TCE_00630-RA	TMS_01383-RB	TCM_00357-RA	TSI_05997-RB	TPA_09153-RA	TGE_05554-RB	TPS_05529-RA	TDI_03915-RA
HOG_228	TBI_01931-RA	TTE_02813-RA	TCE_05630-RA	TMS_08059-RA	TCM_03527-RA	TSI_03130-RA	TPA_15699-RA	TGE_00913-RA	TPS_09618-RA	TDI_06040-RA
HOG_16222	TBI_03045-RA	TTE_09931-RA	TCE_05379-RA	TMS_07407-RA	TCM_09493-RA	TSI_09494-RA	TPA_06238-RA	TGE_07489-RA	TPS_09073-RA	TDI_08282-RA
HOG_22725	TBI_00997-RA	TTE_00085-RA	TCE_00591-RA	TMS_00310-RA	TCM_02160-RA	TSI_02246-RA	Tpa_TRINITY_DN119040_c0_g1::Tpa_TRINITY_DN119040_c0_g1_i1::g.22542::m.22542	Tge_TRINITY_DN25543_c0_g1::Tge_TRINITY_DN25543_c0_g1_i1::g.23831::m.23831	TPS_00271-RA	Tdi_TRINITY_DN24068_c0_g1::Tdi_TRINITY_DN24068_c0_g1_i1::g.21562::m.21562
HOG_225	TBI_06379-RA	TTE_00045-RA	TCE_06308-RA	TMS_07077-RA	TCM_07185-RA	TSI_02829-RA	TPA_04167-RA	TGE_06071-RA	TPS_02459-RA	TDI_03980-RA
HOG_224	TBI_01015-RA	TTE_05915-RA	TCE_00348-RA	TMS_02363-RA	TCM_03160-RA	TSI_04811-RA	TPA_05410-RA	TGE_00501-RA	TPS_00637-RA	TDI_02105-RA
HOG_22723	TBI_03813-RA	TTE_04424-RA	TCE_03610-RA	TMS_01634-RA	TCM_03217-RA	Tsi_TRINITY_DN13417_c0_g1::Tsi_TRINITY_DN13417_c0_g1_i1::g.19600::m.19600	TPA_11241-RA	TGE_03750-RA	TPS_03214-RA	TDI_07282-RA
HOG_23924	TBI_00669-RA	TTE_01271-RA	Tce_TRINITY_DN99766_c0_g1::Tce_TRINITY_DN99766_c0_g1_i1::g.4828::m.4828	Tms_TRINITY_DN29637_c0_g1::Tms_TRINITY_DN29637_c0_g1_i1::g.4370::m.4370	Tcm_TRINITY_DN105358_c0_g2::Tcm_TRINITY_DN105358_c0_g2_i5::g.8107::m.8107	Tsi_TRINITY_DN32142_c7_g5::Tsi_TRINITY_DN32142_c7_g5_i1::g.7815::m.7815	Tpa_TRINITY_DN137980_c0_g1::Tpa_TRINITY_DN137980_c0_g1_i1::g.5176::m.5176	Tge_TRINITY_DN40400_c0_g1::Tge_TRINITY_DN40400_c0_g1_i1::g.4439::m.4439	Tps_TRINITY_DN92120_c1_g1::Tps_TRINITY_DN92120_c1_g1_i1::g.12723::m.12723	TDI_07250-RA
HOG_5121	TBI_01994-RA	TTE_03132-RA	TCE_12238-RA	TMS_11757-RA	Tcm_TRINITY_DN98389_c0_g4::Tcm_TRINITY_DN98389_c0_g4_i2::g.20029::m.20029	TSI_12176-RA	Tpa_TRINITY_DN119057_c0_g2::Tpa_TRINITY_DN119057_c0_g2_i1::g.21064::m.21064	Tge_TRINITY_DN44056_c0_g1::Tge_TRINITY_DN44056_c0_g1_i2::g.19274::m.19274	TPS_09773-RA	TDI_05147-RA
HOG_23926	Tbi_TRINITY_DN47826_c0_g1::Tbi_TRINITY_DN47826_c0_g1_i1::g.19245::m.19245	Tte_TRINITY_DN74802_c0_g1::Tte_TRINITY_DN74802_c0_g1_i1::g.22145::m.22145	Tce_TRINITY_DN89437_c0_g1::Tce_TRINITY_DN89437_c0_g1_i1::g.18135::m.18135	Tms_TRINITY_DN20255_c0_g1::Tms_TRINITY_DN20255_c0_g1_i1::g.20091::m.20091	TCM_11181-RA	TSI_11199-RA	TPA_09892-RA	TGE_01825-RA	Tps_TRINITY_DN70680_c0_g1::Tps_TRINITY_DN70680_c0_g1_i1::g.15821::m.15821	Tdi_TRINITY_DN48243_c0_g1::Tdi_TRINITY_DN48243_c0_g1_i1::g.17588::m.17588
HOG_2532	TBI_04626-RA	TTE_05695-RA	TCE_03042-RA	TMS_01504-RA	TCM_08327-RA	TSI_08842-RA	TPA_16471-RA	TGE_07656-RA	TPS_07427-RB	TDI_10153-RA
HOG_23922	TBI_06765-RA	TTE_07251-RA	TCE_08321-RA	TMS_03912-RB	TCM_06323-RA	TSI_09304-RA	TPA_02856-RA	TGE_06537-RA	TPS_04987-RA	TDI_05713-RA
HOG_22730	TBI_08421-RA	TTE_11238-RA	TCE_04780-RA	TMS_02049-RA	TCM_09975-RA	TSI_09845-RA	Tpa_TRINITY_DN115832_c0_g1::Tpa_TRINITY_DN115832_c0_g1_i1::g.14330::m.14330	TGE_08273-RA	Tps_TRINITY_DN85289_c0_g2::Tps_TRINITY_DN85289_c0_g2_i1::g.13916::m.13916	Tdi_TRINITY_DN25075_c1_g1::Tdi_TRINITY_DN25075_c1_g1_i1::g.17819::m.17819
HOG_2218	TBI_03477-RA	TTE_01174-RA	TCE_05603-RA	TMS_05223-RA	TCM_04659-RA	TSI_01419-RA	TPA_16413-RA	TGE_00779-RA	TPS_02960-RA	TDI_02211-RA
HOG_23928	TBI_11263-RA	TTE_10477-RA	TCE_09568-RA	TMS_08796-RA	TCM_05729-RA	TSI_07446-RA	TPA_09035-RA	TGE_07304-RA	TPS_07618-RA	TDI_06557-RA
HOG_6698	TBI_05007-RA	TTE_04076-RA	TCE_05489-RA	TMS_05145-RA	TCM_12467-RA	TSI_12608-RA	Tpa_TRINITY_DN131100_c0_g1::Tpa_TRINITY_DN131100_c0_g1_i2::g.14822::m.14822	TGE_11152-RA	TPS_14815-RA	TDI_12160-RA
HOG_19588	TBI_04951-RB	TTE_01833-RA	TCE_02708-RA	TMS_01225-RA	TCM_01291-RB	TSI_01984-RA	TPA_03605-RA	TGE_01306-RA	TPS_02187-RB	TDI_00838-RA
HOG_6693	TBI_06705-RA	TTE_11670-RA	Tce_TRINITY_DN96242_c0_g1::Tce_TRINITY_DN96242_c0_g1_i1::g.21324::m.21324	Tms_TRINITY_DN31997_c0_g1::Tms_TRINITY_DN31997_c0_g1_i1::g.9584::m.9584	Tcm_TRINITY_DN100906_c1_g1::Tcm_TRINITY_DN100906_c1_g1_i1::g.18585::m.18585	TSI_06267-RA	Tpa_TRINITY_DN129816_c3_g1::Tpa_TRINITY_DN129816_c3_g1_i1::g.18076::m.18076	TGE_10689-RA	TPS_07910-RA	Tdi_TRINITY_DN26779_c0_g1::Tdi_TRINITY_DN26779_c0_g1_i1::g.8019::m.8019
HOG_6903	TBI_12058-RA	TTE_08880-RA	TCE_02360-RA	TMS_01673-RA	TCM_01395-RA	TSI_12925-RA	TPA_02328-RA	TGE_04064-RA	TPS_14520-RA	TDI_07662-RA
HOG_19584	TBI_08267-RA	TTE_06112-RA	TCE_00574-RA	TMS_02201-RA	TCM_04441-RA	TSI_00526-RA	TPA_11783-RA	TGE_07770-RA	TPS_00468-RA	TDI_00812-RA
HOG_23909	Tbi_TRINITY_DN43366_c0_g1::Tbi_TRINITY_DN43366_c0_g1_i1::g.17270::m.17270	TTE_09393-RA	TCE_06005-RA	TMS_08580-RA	TCM_14062-RA	TSI_07904-RA	TPA_11825-RA	TGE_01814-RA	TPS_08219-RA	TDI_04270-RA
HOG_19580	TBI_00336-RA	TTE_00252-RA	TCE_00107-RA	TMS_00817-RA	TCM_00172-RA	TSI_00047-RA	TPA_09658-RA	TGE_02192-RA	TPS_00040-RA	TDI_00498-RA
HOG_19581	TBI_02061-RA	TTE_04133-RA	TCE_09253-RA	TMS_07916-RA	TCM_04016-RA	TSI_05262-RA	TPA_05189-RA	Tge_TRINITY_DN44397_c0_g1::Tge_TRINITY_DN44397_c0_g1_i3::g.15669::m.15669	TPS_02870-RA	TDI_03936-RA
HOG_21883	Tbi_TRINITY_DN63701_c0_g1::Tbi_TRINITY_DN63701_c0_g1_i1::g.15543::m.15543	Tte_TRINITY_DN48334_c0_g1::Tte_TRINITY_DN48334_c0_g1_i1::g.22247::m.22247	Tce_TRINITY_DN95003_c0_g1::Tce_TRINITY_DN95003_c0_g1_i1::g.18702::m.18702	Tms_TRINITY_DN32914_c0_g1::Tms_TRINITY_DN32914_c0_g1_i1::g.20620::m.20620	Tcm_TRINITY_DN96293_c0_g1::Tcm_TRINITY_DN96293_c0_g1_i1::g.17055::m.17055	Tsi_TRINITY_DN39145_c0_g1::Tsi_TRINITY_DN39145_c0_g1_i1::g.20181::m.20181	Tpa_TRINITY_DN134858_c0_g2::Tpa_TRINITY_DN134858_c0_g2_i2::g.15521::m.15521	Tge_TRINITY_DN22937_c0_g1::Tge_TRINITY_DN22937_c0_g1_i1::g.17572::m.17572	Tps_TRINITY_DN92087_c0_g1::Tps_TRINITY_DN92087_c0_g1_i1::g.15199::m.15199	Tdi_TRINITY_DN66113_c0_g1::Tdi_TRINITY_DN66113_c0_g1_i1::g.17871::m.17871
HOG_20869	TBI_03994-RB	TTE_08306-RB	TCE_08674-RA	TMS_08952-RA	TCM_09730-RA	TSI_09487-RA	TPA_03018-RA	TGE_08344-RB	Tps_TRINITY_DN95518_c0_g2::Tps_TRINITY_DN95518_c0_g2_i3::g.3174::m.3174	TDI_09982-RA
HOG_20868	TBI_09892-RA	TTE_09319-RA	TCE_03772-RA	TMS_01448-RA	TCM_06667-RA	TSI_12467-RA	TPA_01506-RA	TGE_02473-RA	TPS_06356-RA	TDI_02979-RA
HOG_20719	TBI_01975-RA	TTE_00948-RA	TCE_04125-RA	TMS_01573-RA	TCM_01421-RA	TSI_05464-RA	Tpa_TRINITY_DN141073_c0_g1::Tpa_TRINITY_DN141073_c0_g1_i8::g.8840::m.8840	TGE_00297-RA	TPS_02794-RA	TDI_05067-RA
HOG_21623	TBI_13673-RA	TTE_12678-RA	TCE_13768-RA	TMS_12831-RA	TCM_12624-RA	TSI_13682-RA	TPA_15818-RA	TGE_11982-RA	TPS_15602-RA	TDI_13772-RA
HOG_20716	TBI_01832-RA	TTE_01664-RA	TCE_01346-RA	TMS_03732-RA	TCM_01646-RA	TSI_02275-RA	TPA_01936-RA	TGE_02683-RA	TPS_01329-RA	TDI_10503-RA
HOG_20867	TBI_08582-RA	TTE_10096-RA	TCE_06759-RA	TMS_07778-RA	TCM_10307-RA	TSI_04691-RA	TPA_08589-RA	TGE_01827-RA	TPS_09441-RA	TDI_10268-RA
HOG_20866	TBI_05786-RA	TTE_04586-RA	TCE_07052-RA	TMS_04137-RA	TCM_03053-RA	TSI_01681-RA	TPA_11435-RA	TGE_01258-RA	TPS_00514-RA	TDI_00305-RA
HOG_20863	TBI_11569-RA	TTE_10774-RA	TCE_02373-RA	TMS_02898-RA	TCM_03460-RA	TSI_01519-RA	TPA_03210-RA	TGE_10020-RA	TPS_08083-RA	TDI_09234-RA
HOG_20862	TBI_01091-RA	TTE_01451-RA	Tce_TRINITY_DN104493_c0_g2::Tce_TRINITY_DN104493_c0_g2_i5::g.2496::m.2496	TMS_02171-RB	TCM_00769-RA	TSI_00179-RA	TPA_05926-RA	TGE_00428-RA	TPS_08551-RA	TDI_06560-RA
HOG_7839	TBI_13478-RA	Tte_TRINITY_DN36703_c0_g1::Tte_TRINITY_DN36703_c0_g1_i1::g.28011::m.28011	Tce_TRINITY_DN85227_c0_g1::Tce_TRINITY_DN85227_c0_g1_i1::g.18233::m.18233	Tms_TRINITY_DN23479_c0_g1::Tms_TRINITY_DN23479_c0_g1_i1::g.21001::m.21001	TCM_14314-RA	Tsi_TRINITY_DN63661_c0_g1::Tsi_TRINITY_DN63661_c0_g1_i1::g.26008::m.26008	Tpa_TRINITY_DN112538_c0_g2::Tpa_TRINITY_DN112538_c0_g2_i1::g.23118::m.23118	Tge_TRINITY_DN23402_c0_g1::Tge_TRINITY_DN23402_c0_g1_i1::g.20005::m.20005	Tps_TRINITY_DN72800_c0_g1::Tps_TRINITY_DN72800_c0_g1_i1::g.21395::m.21395	Tdi_TRINITY_DN4798_c0_g1::Tdi_TRINITY_DN4798_c0_g1_i1::g.23532::m.23532
HOG_9293	TBI_03396-RA	TTE_02518-RA	TCE_03432-RA	TMS_04963-RA	TCM_08458-RA	TSI_04871-RA	TPA_12388-RA	TGE_07475-RA	TPS_01061-RA	TDI_01566-RA
HOG_16824	TBI_02126-RA	TTE_05210-RA	TCE_08165-RA	TMS_01850-RA	TCM_02684-RA	TSI_09413-RA	TPA_05796-RA	TGE_01651-RA	TPS_03128-RA	TDI_03654-RA
HOG_16351	TBI_09081-RA	TTE_10339-RA	Tce_TRINITY_DN103231_c0_g1::Tce_TRINITY_DN103231_c0_g1_i4::g.800::m.800	TMS_10059-RA	Tcm_TRINITY_DN99812_c0_g1::Tcm_TRINITY_DN99812_c0_g1_i1::g.3890::m.3890	Tsi_TRINITY_DN52840_c0_g1::Tsi_TRINITY_DN52840_c0_g1_i1::g.3238::m.3238	Tpa_TRINITY_DN140943_c0_g3::Tpa_TRINITY_DN140943_c0_g3_i1::g.8996::m.8996	Tge_TRINITY_DN37081_c0_g1::Tge_TRINITY_DN37081_c0_g1_i1::g.7958::m.7958	Tps_TRINITY_DN81886_c0_g1::Tps_TRINITY_DN81886_c0_g1_i1::g.8432::m.8432	TDI_08272-RA
HOG_17513	TBI_12619-RA	TTE_10970-RA	TCE_04136-RA	TMS_05960-RA	TCM_00709-RA	TSI_01997-RA	TPA_11194-RA	TGE_04447-RA	TPS_06281-RA	Tdi_TRINITY_DN32059_c2_g5::Tdi_TRINITY_DN32059_c2_g5_i3::g.11055::m.11055
HOG_16358	TBI_11335-RA	TTE_10754-RA	TCE_09917-RA	TMS_09654-RA	TCM_04121-RA	TSI_03702-RA	TPA_04341-RA	TGE_08179-RA	TPS_04464-RA	TDI_06009-RA
HOG_16359	TBI_08600-RA	TTE_00704-RA	TCE_09481-RA	TMS_08309-RA	TCM_08922-RA	TSI_09347-RA	TPA_05505-RA	TGE_09067-RA	TPS_06324-RA	TDI_05164-RA
HOG_12112	TBI_03086-RA	TTE_04997-RA	TCE_07137-RA	TMS_07121-RA	TCM_03738-RA	TSI_03347-RA	TPA_03033-RA	TGE_07447-RA	TPS_02699-RA	TDI_05266-RA
HOG_23572	TBI_04601-RA	TTE_07112-RA	TCE_06710-RA	TMS_07332-RA	TCM_02051-RA	TSI_06274-RA	TPA_06682-RA	TGE_01901-RA	TPS_07252-RA	TDI_10275-RA
HOG_4514	Tbi_TRINITY_DN71641_c0_g2::Tbi_TRINITY_DN71641_c0_g2_i2::g.20771::m.20771	Tte_TRINITY_DN29340_c0_g1::Tte_TRINITY_DN29340_c0_g1_i2::g.10242::m.10242	Tce_TRINITY_DN105818_c0_g2::Tce_TRINITY_DN105818_c0_g2_i3::g.16039::m.16039	Tms_TRINITY_DN31375_c0_g1::Tms_TRINITY_DN31375_c0_g1_i3::g.9255::m.9255	Tcm_TRINITY_DN80364_c0_g1::Tcm_TRINITY_DN80364_c0_g1_i2::g.18550::m.18550	Tsi_TRINITY_DN27727_c0_g1::Tsi_TRINITY_DN27727_c0_g1_i2::g.21782::m.21782	Tpa_TRINITY_DN142011_c1_g6::Tpa_TRINITY_DN142011_c1_g6_i4::g.15616::m.15616	Tge_TRINITY_DN47114_c0_g1::Tge_TRINITY_DN47114_c0_g1_i1::g.8748::m.8748	Tps_TRINITY_DN94095_c0_g1::Tps_TRINITY_DN94095_c0_g1_i2::g.8993::m.8993	Tdi_TRINITY_DN30623_c0_g1::Tdi_TRINITY_DN30623_c0_g1_i1::g.9099::m.9099
HOG_4515	Tbi_TRINITY_DN71354_c4_g1::Tbi_TRINITY_DN71354_c4_g1_i4::g.7474::m.7474	TTE_03244-RA	Tce_TRINITY_DN99263_c0_g1::Tce_TRINITY_DN99263_c0_g1_i2::g.10868::m.10868	TMS_04413-RA	Tcm_TRINITY_DN104045_c1_g2::Tcm_TRINITY_DN104045_c1_g2_i1::g.20795::m.20795	Tsi_TRINITY_DN31086_c2_g1::Tsi_TRINITY_DN31086_c2_g1_i3::g.9900::m.9900	Tpa_TRINITY_DN142155_c1_g8::Tpa_TRINITY_DN142155_c1_g8_i3::g.16028::m.16028	Tge_TRINITY_DN46156_c0_g1::Tge_TRINITY_DN46156_c0_g1_i1::g.9678::m.9678	TPS_05549-RA	TDI_09361-RA
HOG_21130	Tbi_TRINITY_DN60906_c0_g1::Tbi_TRINITY_DN60906_c0_g1_i1::g.14600::m.14600	TTE_06804-RA	Tce_TRINITY_DN98367_c0_g1::Tce_TRINITY_DN98367_c0_g1_i1::g.11513::m.11513	TMS_04267-RA	Tcm_TRINITY_DN99512_c0_g1::Tcm_TRINITY_DN99512_c0_g1_i3::g.12561::m.12561	Tsi_TRINITY_DN27324_c0_g1::Tsi_TRINITY_DN27324_c0_g1_i1::g.13363::m.13363	Tpa_TRINITY_DN125089_c0_g1::Tpa_TRINITY_DN125089_c0_g1_i1::g.11138::m.11138	Tge_TRINITY_DN38813_c0_g1::Tge_TRINITY_DN38813_c0_g1_i1::g.13176::m.13176	Tps_TRINITY_DN89829_c0_g1::Tps_TRINITY_DN89829_c0_g1_i2::g.10875::m.10875	Tdi_TRINITY_DN66076_c0_g1::Tdi_TRINITY_DN66076_c0_g1_i1::g.12516::m.12516
HOG_23570	Tbi_TRINITY_DN71763_c0_g1::Tbi_TRINITY_DN71763_c0_g1_i6::g.18548::m.18548	Tte_TRINITY_DN16973_c0_g1::Tte_TRINITY_DN16973_c0_g1_i1::g.20772::m.20772	Tce_TRINITY_DN88249_c0_g1::Tce_TRINITY_DN88249_c0_g1_i1::g.15820::m.15820	TMS_11725-RA	Tcm_TRINITY_DN104749_c0_g1::Tcm_TRINITY_DN104749_c0_g1_i1::g.14976::m.14976	TSI_11384-RA	Tpa_TRINITY_DN129073_c0_g1::Tpa_TRINITY_DN129073_c0_g1_i1::g.17057::m.17057	Tge_TRINITY_DN24641_c0_g1::Tge_TRINITY_DN24641_c0_g1_i1::g.19277::m.19277	Tps_TRINITY_DN88875_c1_g2::Tps_TRINITY_DN88875_c1_g2_i1::g.11322::m.11322	Tdi_TRINITY_DN30083_c0_g1::Tdi_TRINITY_DN30083_c0_g1_i1::g.15274::m.15274
HOG_2508	TBI_00130-RA	TTE_00662-RA	TCE_03906-RA	TMS_06604-RA	TCM_10237-RA	TSI_08746-RA	TPA_04793-RA	TGE_02338-RA	TPS_07062-RA	TDI_01266-RA
HOG_17196	TBI_00245-RA	TTE_00532-RA	TCE_00126-RA	TMS_00947-RA	TCM_00784-RA	TSI_00867-RA	TPA_00280-RA	TGE_01060-RA	TPS_07104-RA	TDI_00252-RA
HOG_18941	TBI_05176-RA	TTE_10453-RA	TCE_04332-RA	TMS_02400-RA	TCM_02332-RA	TSI_01827-RA	TPA_02365-RA	TGE_04039-RA	TPS_05568-RA	TDI_00679-RA
HOG_24014	TBI_04080-RA	TTE_01775-RA	TCE_05666-RA	TMS_01152-RA	TCM_01045-RA	TSI_00578-RA	TPA_14604-RA	TGE_05932-RA	TPS_01043-RA	TDI_01284-RA
HOG_17773	TBI_04057-RA	TTE_07293-RA	TCE_07715-RA	Tms_TRINITY_DN64332_c0_g1::Tms_TRINITY_DN64332_c0_g1_i1::g.12521::m.12521	TCM_04484-RA	TSI_06415-RA	TPA_06392-RA	TGE_05909-RA	TPS_03092-RA	TDI_03944-RA
HOG_2721	Tbi_TRINITY_DN58028_c0_g1::Tbi_TRINITY_DN58028_c0_g1_i2::g.22299::m.22299	TTE_07327-RA	Tce_TRINITY_DN43058_c0_g1::Tce_TRINITY_DN43058_c0_g1_i1::g.21512::m.21512	Tms_TRINITY_DN20658_c0_g1::Tms_TRINITY_DN20658_c0_g1_i2::g.25094::m.25094	Tcm_TRINITY_DN81846_c0_g1::Tcm_TRINITY_DN81846_c0_g1_i1::g.20356::m.20356	TSI_03934-RA	Tpa_TRINITY_DN125411_c0_g1::Tpa_TRINITY_DN125411_c0_g1_i1::g.17163::m.17163	Tge_TRINITY_DN67528_c0_g1::Tge_TRINITY_DN67528_c0_g1_i1::g.24644::m.24644	Tps_TRINITY_DN69458_c0_g1::Tps_TRINITY_DN69458_c0_g1_i1::g.22008::m.22008	Tdi_TRINITY_DN46585_c0_g1::Tdi_TRINITY_DN46585_c0_g1_i1::g.25493::m.25493
HOG_17770	TBI_01714-RA	TTE_02798-RA	TCE_11588-RA	TMS_03867-RA	Tcm_TRINITY_DN102363_c0_g1::Tcm_TRINITY_DN102363_c0_g1_i1::g.11996::m.11996	TSI_01425-RA	Tpa_TRINITY_DN131807_c3_g1::Tpa_TRINITY_DN131807_c3_g1_i1::g.8947::m.8947	TGE_02014-RA	Tps_TRINITY_DN93638_c0_g7::Tps_TRINITY_DN93638_c0_g7_i1::g.12284::m.12284	TDI_09210-RA
HOG_20907	Tbi_TRINITY_DN70546_c2_g4::Tbi_TRINITY_DN70546_c2_g4_i7::g.7646::m.7646	TTE_00400-RA	TCE_11680-RA	TMS_04645-RA	TCM_08500-RA	TSI_01761-RA	TPA_00229-RA	TGE_03017-RA	TPS_13821-RA	TDI_06381-RA
HOG_9359	Tbi_TRINITY_DN71933_c5_g1::Tbi_TRINITY_DN71933_c5_g1_i1::g.3477::m.3477	TTE_04176-RA	TCE_02931-RA	TMS_08812-RA	TCM_05254-RA	TSI_07843-RA	TPA_03517-RA	TGE_05538-RA	TPS_00653-RA	TDI_08290-RA
HOG_6362	Tbi_TRINITY_DN23329_c0_g1::Tbi_TRINITY_DN23329_c0_g1_i1::g.25562::m.25562	Tte_TRINITY_DN33936_c0_g1::Tte_TRINITY_DN33936_c0_g1_i1::g.29132::m.29132	Tce_TRINITY_DN79630_c0_g1::Tce_TRINITY_DN79630_c0_g1_i2::g.23448::m.23448	Tms_TRINITY_DN24741_c0_g1::Tms_TRINITY_DN24741_c0_g1_i2::g.26611::m.26611	Tcm_TRINITY_DN94056_c1_g2::Tcm_TRINITY_DN94056_c1_g2_i1::g.20528::m.20528	Tsi_TRINITY_DN26681_c0_g21::Tsi_TRINITY_DN26681_c0_g21_i2::g.24506::m.24506	Tpa_TRINITY_DN64543_c0_g1::Tpa_TRINITY_DN64543_c0_g1_i1::g.25031::m.25031	Tge_TRINITY_DN4107_c0_g1::Tge_TRINITY_DN4107_c0_g1_i1::g.26961::m.26961	Tps_TRINITY_DN102411_c0_g1::Tps_TRINITY_DN102411_c0_g1_i1::g.20909::m.20909	Tdi_TRINITY_DN3599_c0_g1::Tdi_TRINITY_DN3599_c0_g1_i1::g.23912::m.23912
HOG_17779	TBI_05302-RA	TTE_08502-RA	Tce_TRINITY_DN102444_c8_g1::Tce_TRINITY_DN102444_c8_g1_i1::g.9927::m.9927	TMS_07869-RA	Tcm_TRINITY_DN97279_c0_g1::Tcm_TRINITY_DN97279_c0_g1_i1::g.11665::m.11665	Tsi_TRINITY_DN31065_c0_g1::Tsi_TRINITY_DN31065_c0_g1_i1::g.12180::m.12180	Tpa_TRINITY_DN139657_c0_g2::Tpa_TRINITY_DN139657_c0_g2_i1::g.9728::m.9728	TGE_08629-RA	TPS_14090-RA	TDI_04049-RA
HOG_17175	TBI_03043-RA	TTE_00597-RA	TCE_01982-RA	TMS_06929-RA	TCM_06059-RA	Tsi_TRINITY_DN68840_c0_g1::Tsi_TRINITY_DN68840_c0_g1_i1::g.15906::m.15906	TPA_14685-RA	TGE_04639-RA	TPS_07644-RA	TDI_05787-RA
HOG_21712	TBI_01433-RA	TTE_02239-RA	TCE_00451-RA	TMS_03715-RA	TCM_02223-RA	TSI_02088-RA	Tpa_TRINITY_DN141230_c0_g1::Tpa_TRINITY_DN141230_c0_g1_i1::g.2395::m.2395	TGE_01703-RA	TPS_01525-RA	TDI_01304-RA
HOG_17176	TBI_10404-RA	TTE_07757-RA	TCE_01303-RA	TMS_02691-RA	Tcm_TRINITY_DN102084_c0_g6::Tcm_TRINITY_DN102084_c0_g6_i1::g.11300::m.11300	TSI_03112-RA	TPA_05479-RA	TGE_04973-RA	TPS_08997-RA	TDI_05671-RB
HOG_7940	TBI_02027-RA	TTE_03182-RA	TCE_03026-RB	TMS_01973-RB	TCM_02401-RA	TSI_04252-RA	TPA_16284-RA	TGE_04808-RA	TPS_01349-RA	TDI_05480-RA
HOG_21715	TBI_00443-RA	TTE_00511-RA	TCE_01110-RA	TMS_00059-RA	TCM_11418-RA	TSI_00122-RA	TPA_00202-RA	TGE_00348-RA	TPS_01206-RA	TDI_02496-RA
HOG_22829	TBI_02768-RA	TTE_07230-RA	TCE_10729-RA	TMS_09927-RA	TCM_06709-RA	TSI_07371-RA	TPA_05989-RA	TGE_10272-RA	TPS_05884-RA	TDI_04911-RA
HOG_22828	TBI_11887-RA	TTE_07079-RA	TCE_11557-RA	TMS_05751-RA	TCM_11260-RA	TSI_12134-RA	TPA_07404-RA	TGE_06778-RA	TPS_12046-RA	TDI_11130-RA
HOG_5047	TBI_12031-RA	TTE_08667-RA	TCE_08118-RA	TMS_04138-RA	TCM_08403-RA	TSI_10456-RA	TPA_14331-RA	TGE_10409-RA	TPS_10476-RA	TDI_11395-RA
HOG_22826	TBI_00132-RA	TTE_00660-RA	TCE_03909-RA	TMS_10769-RA	TCM_08703-RA	TSI_12652-RA	TPA_16222-RA	TGE_10082-RA	TPS_15377-RA	TDI_01268-RA
HOG_17179	TBI_13824-RA	TTE_12623-RA	TCE_10993-RA	TMS_11577-RA	TCM_14095-RA	TSI_13636-RA	Tpa_TRINITY_DN127042_c0_g1::Tpa_TRINITY_DN127042_c0_g1_i1::g.8637::m.8637	TGE_11022-RA	TPS_13986-RA	TDI_12860-RA
HOG_17178	TBI_10884-RA	TTE_04492-RA	TCE_04049-RA	TMS_08476-RA	TCM_05040-RA	TSI_04299-RA	TPA_02876-RA	TGE_03421-RA	TPS_10905-RA	TDI_03314-RA
HOG_7238	TBI_08419-RA	TTE_10926-RA	TCE_08851-RA	TMS_10168-RA	TCM_12049-RA	TSI_11947-RA	TPA_08785-RA	TGE_00447-RA	TPS_07732-RA	TDI_09591-RA
HOG_22820	TBI_05089-RA	TTE_07686-RA	TCE_09008-RA	TMS_05950-RA	TCM_06626-RA	TSI_06969-RA	TPA_07894-RA	TGE_07293-RA	TPS_05377-RA	TDI_06357-RA
HOG_1807	TBI_07148-RA	TTE_00868-RA	TCE_07012-RA	TMS_04143-RA	TCM_14412-RA	TSI_13834-RA	Tpa_TRINITY_DN116049_c0_g1::Tpa_TRINITY_DN116049_c0_g1_i1::g.23144::m.23144	TGE_06202-RA	TPS_03421-RA	TDI_08426-RA
HOG_8999	Tbi_TRINITY_DN104035_c0_g1::Tbi_TRINITY_DN104035_c0_g1_i1::g.27073::m.27073	Tte_TRINITY_DN53739_c0_g1::Tte_TRINITY_DN53739_c0_g1_i1::g.33031::m.33031	Tce_TRINITY_DN59409_c0_g1::Tce_TRINITY_DN59409_c0_g1_i1::g.26206::m.26206	Tms_TRINITY_DN53740_c0_g1::Tms_TRINITY_DN53740_c0_g1_i1::g.31640::m.31640	Tcm_TRINITY_DN71775_c0_g1::Tcm_TRINITY_DN71775_c0_g1_i1::g.24884::m.24884	Tsi_TRINITY_DN62862_c0_g1::Tsi_TRINITY_DN62862_c0_g1_i1::g.31174::m.31174	Tpa_TRINITY_DN93245_c0_g1::Tpa_TRINITY_DN93245_c0_g1_i1::g.27818::m.27818	Tge_TRINITY_DN76685_c0_g1::Tge_TRINITY_DN76685_c0_g1_i1::g.31687::m.31687	Tps_TRINITY_DN54728_c0_g1::Tps_TRINITY_DN54728_c0_g1_i1::g.24100::m.24100	Tdi_TRINITY_DN67633_c0_g1::Tdi_TRINITY_DN67633_c0_g1_i1::g.29072::m.29072
HOG_1803	Tbi_TRINITY_DN71956_c0_g1::Tbi_TRINITY_DN71956_c0_g1_i2::g.4701::m.4701	Tte_TRINITY_DN23927_c0_g1::Tte_TRINITY_DN23927_c0_g1_i1::g.8759::m.8759	Tce_TRINITY_DN105616_c0_g1::Tce_TRINITY_DN105616_c0_g1_i1::g.7367::m.7367	Tms_TRINITY_DN31097_c0_g1::Tms_TRINITY_DN31097_c0_g1_i2::g.7624::m.7624	Tcm_TRINITY_DN107629_c1_g1::Tcm_TRINITY_DN107629_c1_g1_i4::g.3800::m.3800	Tsi_TRINITY_DN20063_c0_g1::Tsi_TRINITY_DN20063_c0_g1_i1::g.4084::m.4084	Tpa_TRINITY_DN140056_c0_g1::Tpa_TRINITY_DN140056_c0_g1_i2::g.6338::m.6338	Tge_TRINITY_DN36360_c0_g1::Tge_TRINITY_DN36360_c0_g1_i2::g.3991::m.3991	Tps_TRINITY_DN92829_c0_g2::Tps_TRINITY_DN92829_c0_g2_i1::g.9231::m.9231	Tdi_TRINITY_DN25333_c0_g2::Tdi_TRINITY_DN25333_c0_g2_i2::g.3555::m.3555
HOG_16919	TBI_06244-RA	TTE_03488-RA	TCE_06192-RA	TMS_07484-RA	TCM_03557-RA	TSI_06388-RA	TPA_04846-RA	TGE_05099-RA	TPS_01197-RA	TDI_03319-RA
HOG_23258	TBI_02064-RA	Tte_TRINITY_DN17398_c0_g1::Tte_TRINITY_DN17398_c0_g1_i1::g.9282::m.9282	TCE_01374-RA	TMS_02395-RA	TCM_00994-RA	TSI_02574-RA	TPA_12321-RA	TGE_01740-RA	Tps_TRINITY_DN83058_c0_g1::Tps_TRINITY_DN83058_c0_g1_i1::g.4524::m.4524	TDI_00673-RA
HOG_1800	TBI_00430-RB	TTE_01527-RA	TCE_02303-RA	TMS_02450-RA	TCM_01221-RA	TSI_00787-RA	TPA_07895-RA	TGE_03810-RA	TPS_00384-RA	TDI_02139-RA
HOG_16914	Tbi_TRINITY_DN70502_c4_g1::Tbi_TRINITY_DN70502_c4_g1_i3::g.8689::m.8689	TTE_06675-RA	Tce_TRINITY_DN106771_c0_g1::Tce_TRINITY_DN106771_c0_g1_i4::g.4003::m.4003	TMS_01088-RA	TCM_05818-RA	TSI_01445-RA	TPA_09186-RA	TGE_00422-RA	Tps_TRINITY_DN95643_c0_g1::Tps_TRINITY_DN95643_c0_g1_i1::g.8730::m.8730	Tdi_TRINITY_DN29750_c0_g1::Tdi_TRINITY_DN29750_c0_g1_i4::g.3398::m.3398
HOG_6998	TBI_13010-RA	TTE_09157-RA	Tce_TRINITY_DN80354_c0_g1::Tce_TRINITY_DN80354_c0_g1_i1::g.19126::m.19126	TMS_03159-RA	TCM_07701-RA	TSI_06605-RA	Tpa_TRINITY_DN115047_c0_g1::Tpa_TRINITY_DN115047_c0_g1_i1::g.17925::m.17925	TGE_11484-RA	TPS_04936-RA	TDI_06105-RA
HOG_16917	TBI_10078-RA	TTE_08413-RA	TCE_13552-RA	TMS_02238-RA	Tcm_TRINITY_DN92374_c1_g1::Tcm_TRINITY_DN92374_c1_g1_i1::g.3792::m.3792	TSI_11930-RA	TPA_15355-RA	TGE_07848-RA	TPS_15407-RA	TDI_12738-RA
HOG_16910	TBI_01258-RA	TTE_04620-RA	TCE_01358-RA	TMS_01959-RA	TCM_01123-RA	TSI_09210-RA	TPA_10416-RA	TGE_06276-RA	TPS_01015-RA	TDI_05274-RA
HOG_1808	TBI_06768-RA	TTE_08759-RA	TCE_01466-RA	TMS_03002-RA	TCM_09916-RA	TSI_00367-RA	TPA_09343-RA	TGE_02561-RA	TPS_04631-RA	TDI_06847-RA
HOG_9514	TBI_07514-RA	TTE_08366-RA	TCE_09669-RA	TMS_10107-RA	TCM_03637-RA	TSI_08261-RA	TPA_04522-RA	TGE_05306-RA	TPS_01344-RA	TDI_07568-RA
HOG_4995	Tbi_TRINITY_DN60878_c0_g1::Tbi_TRINITY_DN60878_c0_g1_i1::g.15713::m.15713	Tte_TRINITY_DN4542_c0_g1::Tte_TRINITY_DN4542_c0_g1_i1::g.18024::m.18024	TCE_10637-RA	Tms_TRINITY_DN4874_c0_g1::Tms_TRINITY_DN4874_c0_g1_i1::g.16000::m.16000	Tcm_TRINITY_DN98368_c0_g1::Tcm_TRINITY_DN98368_c0_g1_i1::g.14596::m.14596	Tsi_TRINITY_DN16699_c0_g1::Tsi_TRINITY_DN16699_c0_g1_i1::g.15646::m.15646	Tpa_TRINITY_DN133618_c0_g5::Tpa_TRINITY_DN133618_c0_g5_i1::g.17372::m.17372	TGE_08913-RA	Tps_TRINITY_DN91185_c0_g1::Tps_TRINITY_DN91185_c0_g1_i1::g.15211::m.15211	Tdi_TRINITY_DN13669_c0_g1::Tdi_TRINITY_DN13669_c0_g1_i1::g.14360::m.14360
HOG_10774	TBI_00906-RA	Tte_TRINITY_DN51505_c0_g1::Tte_TRINITY_DN51505_c0_g1_i1::g.31241::m.31241	TCE_01415-RA	TMS_06096-RA	TCM_08242-RA	TSI_04201-RA	TPA_15305-RA	TGE_05513-RA	TPS_03406-RA	TDI_06972-RA
HOG_21217	TBI_06148-RA	TTE_10199-RA	TCE_05950-RA	TMS_11599-RA	Tcm_TRINITY_DN89962_c0_g1::Tcm_TRINITY_DN89962_c0_g1_i1::g.16183::m.16183	TSI_08051-RA	TPA_09481-RA	TGE_10478-RA	TPS_10385-RA	TDI_07416-RA
HOG_20914	TBI_02618-RA	TTE_07646-RA	TCE_04449-RA	TMS_02506-RA	TCM_07671-RA	TSI_00947-RA	TPA_15082-RA	TGE_01036-RA	Tps_TRINITY_DN89735_c0_g1::Tps_TRINITY_DN89735_c0_g1_i1::g.8784::m.8784	TDI_02053-RA
HOG_20445	TBI_04829-RA	TTE_03075-RA	TCE_06267-RA	TMS_03142-RA	TCM_03793-RA	TSI_02806-RA	TPA_12585-RA	TGE_03660-RA	TPS_02548-RA	TDI_01553-RA
HOG_20916	Tbi_TRINITY_DN66565_c0_g1::Tbi_TRINITY_DN66565_c0_g1_i1::g.9954::m.9954	TTE_06994-RA	Tce_TRINITY_DN91177_c2_g1::Tce_TRINITY_DN91177_c2_g1_i1::g.9339::m.9339	Tms_TRINITY_DN47827_c0_g1::Tms_TRINITY_DN47827_c0_g1_i1::g.10048::m.10048	Tcm_TRINITY_DN102036_c0_g1::Tcm_TRINITY_DN102036_c0_g1_i1::g.20136::m.20136	TSI_10533-RA	TPA_01926-RA	TGE_07354-RA	Tps_TRINITY_DN78667_c0_g1::Tps_TRINITY_DN78667_c0_g1_i1::g.9101::m.9101	TDI_08484-RA
HOG_21740	TBI_06651-RA	TTE_11120-RA	TCE_04226-RB	TMS_11581-RA	TCM_12505-RA	TSI_11364-RA	TPA_00217-RA	TGE_08566-RA	TPS_12704-RA	TDI_03734-RA
HOG_18556	TBI_07435-RA	TTE_08271-RA	TCE_03737-RA	TMS_02706-RA	TCM_07493-RA	TSI_07726-RA	TPA_09614-RA	TGE_05690-RA	TPS_10885-RA	TDI_05081-RA
HOG_18885	TBI_05930-RA	TTE_03208-RA	TCE_13267-RA	TMS_07420-RA	TCM_05377-RA	TSI_04248-RA	TPA_03664-RA	TGE_05357-RA	TPS_07585-RA	TDI_08808-RA
HOG_18886	TBI_12625-RA	TTE_09781-RA	TCE_03402-RA	TMS_08384-RA	TCM_06108-RA	TSI_05006-RA	TPA_15075-RA	TGE_05367-RA	TPS_03484-RA	TDI_05112-RA
HOG_18555	TBI_13444-RA	TTE_10010-RA	TCE_06769-RA	TMS_01732-RA	Tcm_TRINITY_DN106047_c1_g2::Tcm_TRINITY_DN106047_c1_g2_i1::g.11744::m.11744	TSI_03415-RA	TPA_15012-RA	TGE_05684-RA	TPS_05791-RA	TDI_13537-RA
HOG_20918	TBI_09255-RA	TTE_10472-RA	TCE_11169-RA	TMS_10215-RA	TCM_08248-RA	TSI_09812-RA	TPA_04467-RA	TGE_08681-RA	TPS_08445-RA	TDI_05089-RA
HOG_20449	TBI_01436-RA	TTE_02242-RA	TCE_00449-RA	TMS_03713-RA	TCM_02225-RA	TSI_02090-RA	TPA_05358-RA	TGE_01706-RA	TPS_01528-RA	TDI_01306-RA
HOG_20448	TBI_01102-RA	TTE_01026-RA	Tce_TRINITY_DN102582_c0_g1::Tce_TRINITY_DN102582_c0_g1_i3::g.11766::m.11766	TMS_00423-RA	Tcm_TRINITY_DN93358_c0_g1::Tcm_TRINITY_DN93358_c0_g1_i1::g.13285::m.13285	Tsi_TRINITY_DN21290_c0_g1::Tsi_TRINITY_DN21290_c0_g1_i1::g.13894::m.13894	TPA_08674-RA	TGE_00669-RA	Tps_TRINITY_DN73763_c0_g1::Tps_TRINITY_DN73763_c0_g1_i1::g.13410::m.13410	Tdi_TRINITY_DN2890_c0_g1::Tdi_TRINITY_DN2890_c0_g1_i1::g.16083::m.16083
HOG_21865	TBI_00107-RB	TTE_02271-RA	TCE_09927-RA	TMS_07306-RA	Tcm_TRINITY_DN96894_c0_g1::Tcm_TRINITY_DN96894_c0_g1_i4::g.12432::m.12432	TSI_12598-RA	TPA_08131-RA	TGE_00518-RA	TPS_04052-RA	TDI_12817-RA
HOG_17575	TBI_01225-RA	TTE_08383-RA	Tce_TRINITY_DN102882_c0_g6::Tce_TRINITY_DN102882_c0_g6_i1::g.11072::m.11072	Tms_TRINITY_DN32164_c0_g1::Tms_TRINITY_DN32164_c0_g1_i1::g.15079::m.15079	Tcm_TRINITY_DN85357_c0_g1::Tcm_TRINITY_DN85357_c0_g1_i1::g.12247::m.12247	Tsi_TRINITY_DN12308_c0_g1::Tsi_TRINITY_DN12308_c0_g1_i1::g.14582::m.14582	Tpa_TRINITY_DN134197_c0_g1::Tpa_TRINITY_DN134197_c0_g1_i1::g.12093::m.12093	Tge_TRINITY_DN35111_c0_g1::Tge_TRINITY_DN35111_c0_g1_i1::g.13807::m.13807	TPS_00206-RA	TDI_00503-RA
HOG_18953	TBI_01962-RA	TTE_07093-RB	TCE_02597-RA	TMS_01830-RA	TCM_01540-RB	TSI_01705-RA	TPA_08174-RA	TGE_02059-RA	TPS_06714-RA	TDI_04460-RA
HOG_24168	TBI_01290-RB	TTE_03780-RA	TCE_07121-RA	TMS_02144-RA	TCM_03451-RA	TSI_04688-RA	TPA_06126-RA	TGE_03474-RA	TPS_06763-RB	TDI_07640-RA
HOG_8863	Tbi_TRINITY_DN66572_c1_g1::Tbi_TRINITY_DN66572_c1_g1_i1::g.15340::m.15340	TTE_02164-RA	Tce_TRINITY_DN75612_c0_g1::Tce_TRINITY_DN75612_c0_g1_i1::g.7863::m.7863	TMS_05791-RA	Tcm_TRINITY_DN83829_c0_g1::Tcm_TRINITY_DN83829_c0_g1_i1::g.7771::m.7771	TSI_04325-RA	Tpa_TRINITY_DN127941_c0_g1::Tpa_TRINITY_DN127941_c0_g1_i1::g.6929::m.6929	TGE_03851-RA	TPS_02315-RA	TDI_02607-RA
HOG_18954	TBI_09183-RA	TTE_08938-RA	TCE_09698-RA	Tms_TRINITY_DN20751_c0_g1::Tms_TRINITY_DN20751_c0_g1_i1::g.7723::m.7723	TCM_08096-RA	TSI_01773-RA	TPA_10610-RA	TGE_05489-RA	TPS_08419-RA	TDI_12558-RA
HOG_7305	TBI_12934-RA	TTE_09339-RA	TCE_09543-RA	TMS_09590-RA	TCM_07824-RA	TSI_04258-RA	TPA_06481-RA	TGE_10889-RA	TPS_15557-RA	TDI_13753-RA
HOG_1942	TBI_05665-RA	TTE_02578-RA	TCE_11078-RA	Tms_TRINITY_DN28020_c0_g20::Tms_TRINITY_DN28020_c0_g20_i1::g.5395::m.5395	Tcm_TRINITY_DN70631_c0_g1::Tcm_TRINITY_DN70631_c0_g1_i1::g.15237::m.15237	TSI_00650-RA	TPA_01431-RA	TGE_03768-RA	TPS_01958-RA	TDI_02042-RA
HOG_21406	TBI_05701-RA	TTE_01280-RA	TCE_00767-RA	TMS_05758-RA	TCM_08348-RA	TSI_09568-RA	TPA_07584-RA	TGE_08522-RA	TPS_08281-RA	TDI_08650-RA
HOG_13086	TBI_02353-RA	TTE_00956-RA	TCE_03323-RB	TMS_01880-RA	TCM_04309-RA	TSI_00422-RA	TPA_09523-RA	TGE_02493-RA	TPS_06200-RA	TDI_05599-RA
HOG_3255	Tbi_TRINITY_DN56193_c0_g1::Tbi_TRINITY_DN56193_c0_g1_i1::g.24084::m.24084	TTE_10395-RA	Tce_TRINITY_DN90427_c0_g1::Tce_TRINITY_DN90427_c0_g1_i1::g.19422::m.19422	Tms_TRINITY_DN71571_c0_g1::Tms_TRINITY_DN71571_c0_g1_i1::g.23922::m.23922	TCM_12554-RA	Tsi_TRINITY_DN456_c0_g1::Tsi_TRINITY_DN456_c0_g1_i1::g.21439::m.21439	TPA_06302-RA	TGE_10191-RA	Tps_TRINITY_DN68521_c0_g3::Tps_TRINITY_DN68521_c0_g3_i1::g.20426::m.20426	Tdi_TRINITY_DN52538_c0_g1::Tdi_TRINITY_DN52538_c0_g1_i1::g.25259::m.25259
HOG_21402	Tbi_TRINITY_DN36309_c0_g1::Tbi_TRINITY_DN36309_c0_g1_i1::g.19009::m.19009	Tte_TRINITY_DN73976_c0_g1::Tte_TRINITY_DN73976_c0_g1_i1::g.21220::m.21220	TCE_05825-RA	Tms_TRINITY_DN55435_c0_g1::Tms_TRINITY_DN55435_c0_g1_i1::g.20552::m.20552	Tcm_TRINITY_DN83803_c0_g1::Tcm_TRINITY_DN83803_c0_g1_i2::g.16345::m.16345	Tsi_TRINITY_DN6861_c0_g1::Tsi_TRINITY_DN6861_c0_g1_i1::g.17954::m.17954	Tpa_TRINITY_DN127154_c1_g1::Tpa_TRINITY_DN127154_c1_g1_i3::g.16887::m.16887	Tge_TRINITY_DN37188_c1_g1::Tge_TRINITY_DN37188_c1_g1_i1::g.17615::m.17615	TPS_08749-RA	Tdi_TRINITY_DN4553_c0_g1::Tdi_TRINITY_DN4553_c0_g1_i1::g.18209::m.18209
HOG_21403	TBI_01767-RA	TTE_02601-RA	TCE_04366-RA	TMS_01992-RA	TCM_02906-RA	TSI_01326-RA	TPA_00517-RA	TGE_02916-RA	TPS_01529-RA	TDI_01355-RA
HOG_18422	TBI_07474-RA	TTE_06711-RA	TCE_05141-RA	TMS_07413-RA	TCM_14523-RA	TSI_10502-RA	TPA_15055-RA	TGE_08537-RA	TPS_06459-RA	TDI_13603-RA
HOG_20843	TBI_01330-RA	TTE_05979-RA	TCE_03583-RA	TMS_05243-RA	TCM_04447-RA	TSI_01482-RA	TPA_00348-RA	TGE_02074-RA	TPS_06336-RA	TDI_02330-RA
HOG_23171	TBI_08213-RA	TTE_03904-RA	TCE_02643-RA	TMS_05507-RA	TCM_14509-RA	TSI_13735-RA	TPA_14655-RA	TGE_02858-RA	Tps_TRINITY_DN70735_c0_g1::Tps_TRINITY_DN70735_c0_g1_i1::g.15913::m.15913	TDI_02871-RA
HOG_18424	TBI_06742-RA	TTE_07118-RA	TCE_07540-RA	TMS_03936-RA	TCM_01989-RA	TSI_09344-RA	TPA_07296-RA	TGE_09018-RA	TPS_02911-RA	TDI_07139-RA
HOG_20842	TBI_01635-RA	TTE_11034-RA	Tce_TRINITY_DN100639_c0_g1::Tce_TRINITY_DN100639_c0_g1_i1::g.7163::m.7163	Tms_TRINITY_DN32262_c0_g1::Tms_TRINITY_DN32262_c0_g1_i1::g.19337::m.19337	TCM_03631-RA	TSI_03140-RA	Tpa_TRINITY_DN137482_c0_g1::Tpa_TRINITY_DN137482_c0_g1_i2::g.10688::m.10688	TGE_04322-RA	TPS_08098-RA	TDI_03242-RA
HOG_810	TBI_09694-RA	TTE_10160-RA	Tce_TRINITY_DN103203_c5_g1::Tce_TRINITY_DN103203_c5_g1_i2::g.9913::m.9913	Tms_TRINITY_DN29572_c0_g2::Tms_TRINITY_DN29572_c0_g2_i1::g.9848::m.9848	TCM_01585-RA	TSI_05099-RA	TPA_02768-RA	TGE_09392-RA	TPS_09174-RA	TDI_09437-RA
HOG_23176	TBI_03767-RA	TTE_01109-RA	TCE_00601-RA	TMS_05409-RA	TCM_04265-RA	TSI_01590-RA	TPA_09787-RA	TGE_01457-RA	TPS_02653-RA	TDI_04987-RA
HOG_18428	TBI_00741-RA	TTE_00842-RA	TCE_07087-RA	TMS_00854-RB	TCM_02335-RA	TSI_00901-RB	TPA_00074-RB	TGE_03132-RA	TPS_00198-RA	TDI_01228-RA
HOG_813	TBI_04480-RA	TTE_03871-RA	TCE_10094-RA	TMS_11224-RA	TCM_08104-RA	TSI_00695-RA	TPA_01471-RA	TGE_07041-RA	TPS_11101-RA	TDI_03268-RA
HOG_814	Tbi_TRINITY_DN65305_c0_g2::Tbi_TRINITY_DN65305_c0_g2_i3::g.18453::m.18453	Tte_TRINITY_DN23592_c0_g1::Tte_TRINITY_DN23592_c0_g1_i2::g.20817::m.20817	Tce_TRINITY_DN101150_c0_g1::Tce_TRINITY_DN101150_c0_g1_i4::g.14686::m.14686	Tms_TRINITY_DN71069_c0_g1::Tms_TRINITY_DN71069_c0_g1_i1::g.18980::m.18980	Tcm_TRINITY_DN88133_c0_g1::Tcm_TRINITY_DN88133_c0_g1_i2::g.16922::m.16922	Tsi_TRINITY_DN47404_c0_g1::Tsi_TRINITY_DN47404_c0_g1_i1::g.22483::m.22483	Tpa_TRINITY_DN126643_c1_g1::Tpa_TRINITY_DN126643_c1_g1_i4::g.20858::m.20858	Tge_TRINITY_DN39431_c0_g1::Tge_TRINITY_DN39431_c0_g1_i1::g.18733::m.18733	TPS_07059-RA	Tdi_TRINITY_DN16267_c0_g2::Tdi_TRINITY_DN16267_c0_g2_i1::g.17912::m.17912
HOG_3494	TBI_06662-RA	TTE_03546-RA	TCE_03148-RA	TMS_07198-RA	TCM_03107-RA	TSI_03207-RA	TPA_03192-RA	TGE_03522-RA	TPS_09370-RA	TDI_00627-RA
HOG_2859	Tbi_TRINITY_DN20829_c0_g1::Tbi_TRINITY_DN20829_c0_g1_i1::g.19621::m.19621	TTE_07094-RA	TCE_02596-RA	TMS_01829-RA	TCM_01541-RA	TSI_01704-RA	TPA_13747-RA	TGE_02058-RA	TPS_06713-RA	TDI_13172-RA
HOG_3206	TBI_01687-RA	TTE_00440-RA	TCE_00241-RA	TMS_00320-RA	TCM_02849-RA	TSI_00104-RA	TPA_00344-RA	TGE_00693-RA	TPS_00031-RA	TDI_05634-RA
HOG_2851	TBI_08662-RA	Tte_TRINITY_DN42930_c0_g1::Tte_TRINITY_DN42930_c0_g1_i1::g.18871::m.18871	Tce_TRINITY_DN91066_c0_g1::Tce_TRINITY_DN91066_c0_g1_i3::g.16785::m.16785	TMS_09733-RA	Tcm_TRINITY_DN97141_c0_g2::Tcm_TRINITY_DN97141_c0_g2_i2::g.18322::m.18322	TSI_12317-RA	Tpa_TRINITY_DN128171_c0_g1::Tpa_TRINITY_DN128171_c0_g1_i1::g.13920::m.13920	Tge_TRINITY_DN41858_c0_g1::Tge_TRINITY_DN41858_c0_g1_i1::g.16498::m.16498	TPS_10863-RA	TDI_10711-RB
HOG_3492	TBI_08997-RA	TTE_07892-RA	Tce_TRINITY_DN101934_c5_g2::Tce_TRINITY_DN101934_c5_g2_i4::g.8311::m.8311	TMS_06109-RA	TCM_03431-RA	Tsi_TRINITY_DN28440_c0_g2::Tsi_TRINITY_DN28440_c0_g2_i8::g.16758::m.16758	TPA_15661-RA	TGE_02112-RA	TPS_04212-RA	Tdi_TRINITY_DN29740_c1_g3::Tdi_TRINITY_DN29740_c1_g3_i4::g.15755::m.15755
HOG_2853	TBI_03979-RA	TTE_03542-RA	TCE_00742-RA	TMS_06487-RA	TCM_07229-RA	TSI_00843-RA	TPA_16447-RA	TGE_00585-RA	TPS_05166-RA	TDI_08218-RA
HOG_2855	TBI_10765-RA	TTE_03564-RA	TCE_06644-RA	TMS_04750-RA	TCM_11016-RA	TSI_01119-RA	TPA_15890-RA	TGE_06821-RA	TPS_04607-RA	TDI_04782-RA
HOG_3205	TBI_03322-RA	TTE_05927-RA	TCE_00635-RA	TMS_03191-RA	TCM_01906-RA	TSI_06882-RA	TPA_07239-RA	TGE_00794-RA	TPS_04943-RA	TDI_03691-RA
HOG_3332	TBI_06946-RA	TTE_01801-RA	Tce_TRINITY_DN104239_c1_g1::Tce_TRINITY_DN104239_c1_g1_i2::g.9497::m.9497	TMS_11706-RA	TCM_09981-RA	TSI_10508-RA	TPA_07131-RA	TGE_01799-RA	Tps_TRINITY_DN95878_c1_g1::Tps_TRINITY_DN95878_c1_g1_i1::g.8990::m.8990	TDI_08796-RA
HOG_24156	TBI_08908-RA	TTE_09348-RA	TCE_09691-RA	TMS_10785-RA	TCM_05352-RA	TSI_09813-RA	TPA_03731-RA	TGE_10609-RA	TPS_08233-RA	TDI_09258-RA
HOG_7040	TBI_04053-RA	TTE_09027-RA	TCE_05922-RA	TMS_02959-RA	TCM_07869-RA	TSI_05327-RA	TPA_03855-RA	TGE_07104-RA	TPS_03561-RA	TDI_01438-RA
HOG_22147	TBI_05789-RA	TTE_04583-RA	TCE_07049-RA	TMS_04134-RA	TCM_03056-RA	TSI_01684-RA	TPA_02805-RA	TGE_06651-RA	TPS_00511-RA	TDI_00302-RA
HOG_5469	TBI_11047-RA	TTE_12217-RA	TCE_11752-RA	TMS_11383-RA	TCM_13024-RA	TSI_12825-RA	TPA_16248-RA	TGE_10278-RA	TPS_12830-RA	TDI_07553-RA
HOG_24018	TBI_03410-RA	TTE_07173-RA	TCE_00875-RA	TMS_01516-RA	TCM_05766-RA	TSI_06081-RA	TPA_12139-RA	TGE_02910-RA	TPS_15450-RA	TDI_00750-RA
HOG_20287	TBI_01909-RA	TTE_04325-RA	TCE_00459-RA	TMS_02659-RA	TCM_07546-RA	TSI_03729-RA	TPA_06905-RA	TGE_00111-RA	TPS_03789-RA	TDI_01682-RA
HOG_3491	Tbi_TRINITY_DN71888_c5_g8::Tbi_TRINITY_DN71888_c5_g8_i17::g.13376::m.13376	Tte_TRINITY_DN19812_c0_g1::Tte_TRINITY_DN19812_c0_g1_i1::g.19136::m.19136	Tce_TRINITY_DN102499_c10_g1::Tce_TRINITY_DN102499_c10_g1_i1::g.17579::m.17579	Tms_TRINITY_DN29326_c1_g1::Tms_TRINITY_DN29326_c1_g1_i1::g.22993::m.22993	Tcm_TRINITY_DN88633_c0_g2::Tcm_TRINITY_DN88633_c0_g2_i2::g.17236::m.17236	Tsi_TRINITY_DN31798_c8_g7::Tsi_TRINITY_DN31798_c8_g7_i1::g.14058::m.14058	TPA_09542-RA	TGE_01923-RA	TPS_02084-RA	Tdi_TRINITY_DN15511_c0_g2::Tdi_TRINITY_DN15511_c0_g2_i1::g.15623::m.15623
HOG_20280	TBI_02091-RA	TTE_02006-RA	TCE_04128-RA	TMS_00547-RA	TCM_01215-RA	TSI_00441-RA	TPA_11161-RA	TGE_01138-RA	TPS_00130-RA	TDI_00334-RA
HOG_14217	TBI_00571-RA	TTE_01476-RA	TCE_00065-RA	Tms_TRINITY_DN22473_c0_g1::Tms_TRINITY_DN22473_c0_g1_i2::g.6393::m.6393	Tcm_TRINITY_DN105122_c0_g1::Tcm_TRINITY_DN105122_c0_g1_i1::g.6353::m.6353	TSI_03181-RA	TPA_03882-RA	TGE_00106-RA	TPS_00057-RA	TDI_00062-RA
HOG_24150	TBI_07991-RA	TTE_11066-RA	TCE_01742-RA	TMS_01692-RB	TCM_03234-RA	TSI_09829-RA	TPA_02989-RA	TGE_00681-RA	TPS_01583-RA	TDI_02477-RA
HOG_5267	TBI_06325-RA	TTE_08399-RA	TCE_03225-RA	TMS_04402-RA	TCM_09732-RA	TSI_00255-RA	TPA_03576-RA	TGE_06249-RA	TPS_05945-RA	TDI_03833-RA
HOG_2095	TBI_06361-RA	TTE_07976-RA	TCE_00877-RA	TMS_01518-RA	TCM_01684-RA	TSI_07193-RA	TPA_05810-RA	TGE_02907-RA	TPS_14930-RA	TDI_00748-RA
HOG_422	TBI_08749-RA	TTE_09659-RA	Tce_TRINITY_DN61004_c0_g2::Tce_TRINITY_DN61004_c0_g2_i1::g.19681::m.19681	Tms_TRINITY_DN72442_c0_g1::Tms_TRINITY_DN72442_c0_g1_i1::g.25242::m.25242	TCM_03959-RA	TSI_05054-RA	Tpa_TRINITY_DN119959_c0_g1::Tpa_TRINITY_DN119959_c0_g1_i1::g.17970::m.17970	TGE_04047-RA	TPS_02763-RA	TDI_06790-RA
HOG_20046	TBI_08922-RA	Tte_TRINITY_DN31662_c0_g1::Tte_TRINITY_DN31662_c0_g1_i1::g.13313::m.13313	TCE_07953-RA	TMS_06863-RA	TCM_05870-RA	Tsi_TRINITY_DN32928_c0_g1::Tsi_TRINITY_DN32928_c0_g1_i1::g.11485::m.11485	TPA_02955-RA	Tge_TRINITY_DN42221_c0_g1::Tge_TRINITY_DN42221_c0_g1_i1::g.16318::m.16318	Tps_TRINITY_DN82731_c0_g1::Tps_TRINITY_DN82731_c0_g1_i1::g.14796::m.14796	Tdi_TRINITY_DN28688_c0_g1::Tdi_TRINITY_DN28688_c0_g1_i1::g.15707::m.15707
HOG_17885	TBI_01825-RA	TTE_02628-RA	TCE_05998-RA	TMS_03853-RA	TCM_08304-RA	Tsi_TRINITY_DN28175_c2_g1::Tsi_TRINITY_DN28175_c2_g1_i1::g.11184::m.11184	TPA_00594-RA	TGE_04972-RA	TPS_13130-RA	TDI_05398-RA
HOG_14185	TBI_03049-RA	TTE_02667-RA	TCE_08480-RB	TMS_08334-RA	TCM_08553-RA	TSI_07550-RA	TPA_02010-RA	TGE_03803-RA	TPS_05952-RB	TDI_09870-RA
HOG_21534	TBI_06187-RA	TTE_03253-RA	TCE_06705-RA	TMS_07862-RA	TCM_05858-RA	TSI_01224-RA	TPA_06256-RA	TGE_06550-RA	TPS_10583-RA	TDI_08744-RA
HOG_19956	TBI_04297-RA	TTE_03143-RA	TCE_02871-RA	TMS_07078-RA	Tcm_TRINITY_DN103771_c5_g4::Tcm_TRINITY_DN103771_c5_g4_i1::g.6357::m.6357	TSI_05756-RA	TPA_00648-RA	Tge_TRINITY_DN40797_c0_g1::Tge_TRINITY_DN40797_c0_g1_i1::g.6415::m.6415	TPS_11365-RA	TDI_06729-RA
HOG_19011	TBI_07582-RA	TTE_06520-RA	TCE_07250-RA	TMS_07759-RA	TCM_06791-RA	TSI_07991-RA	TPA_06129-RA	TGE_08471-RA	TPS_02804-RA	TDI_02831-RA
HOG_18391	TBI_12323-RA	TTE_09429-RA	TCE_04594-RA	TMS_04467-RA	TCM_05257-RA	TSI_05922-RA	TPA_05759-RA	TGE_06863-RA	TPS_04423-RA	TDI_01242-RA
HOG_18392	Tbi_TRINITY_DN61889_c0_g1::Tbi_TRINITY_DN61889_c0_g1_i1::g.13914::m.13914	Tte_TRINITY_DN75186_c0_g1::Tte_TRINITY_DN75186_c0_g1_i1::g.15175::m.15175	Tce_TRINITY_DN101348_c0_g1::Tce_TRINITY_DN101348_c0_g1_i1::g.12339::m.12339	Tms_TRINITY_DN389_c0_g2::Tms_TRINITY_DN389_c0_g2_i1::g.12792::m.12792	TCM_03566-RA	Tsi_TRINITY_DN52762_c0_g1::Tsi_TRINITY_DN52762_c0_g1_i1::g.11960::m.11960	Tpa_TRINITY_DN125595_c0_g1::Tpa_TRINITY_DN125595_c0_g1_i1::g.14071::m.14071	Tge_TRINITY_DN27609_c0_g1::Tge_TRINITY_DN27609_c0_g1_i1::g.15769::m.15769	Tps_TRINITY_DN86290_c0_g1::Tps_TRINITY_DN86290_c0_g1_i1::g.13400::m.13400	Tdi_TRINITY_DN59240_c0_g1::Tdi_TRINITY_DN59240_c0_g1_i1::g.11927::m.11927
HOG_18171	TBI_01010-RA	TTE_01859-RA	TCE_00855-RA	TMS_01242-RA	TCM_02419-RA	TSI_00458-RA	TPA_03776-RA	TGE_01657-RA	TPS_00416-RA	TDI_00204-RA
HOG_8608	TBI_03686-RA	TTE_03932-RA	TCE_04721-RA	TMS_02953-RA	TCM_09605-RA	TSI_13083-RA	TPA_05420-RA	TGE_03438-RA	TPS_13867-RA	TDI_05893-RA
HOG_18175	TBI_03876-RA	TTE_07827-RA	TCE_04675-RA	TMS_05732-RA	TCM_07791-RA	TSI_04159-RA	TPA_02477-RB	TGE_07013-RA	TPS_08364-RA	TDI_03891-RA
HOG_18176	TBI_01810-RA	TTE_04371-RA	TCE_01502-RA	TMS_05313-RA	TCM_05872-RA	TSI_02374-RA	TPA_03039-RA	TGE_00563-RA	TPS_00519-RA	TDI_02637-RA
HOG_18177	TBI_01991-RA	TTE_09073-RA	TCE_10996-RA	Tms_TRINITY_DN31705_c1_g13::Tms_TRINITY_DN31705_c1_g13_i2::g.12151::m.12151	TCM_07677-RA	TSI_11337-RA	TPA_08556-RA	Tge_TRINITY_DN45581_c0_g1::Tge_TRINITY_DN45581_c0_g1_i4::g.8269::m.8269	TPS_03990-RA	TDI_10828-RA
HOG_6987	TBI_05657-RA	TTE_06031-RA	TCE_05960-RA	TMS_03691-RA	TCM_07318-RA	TSI_06311-RA	TPA_13383-RA	TGE_07583-RA	TPS_11367-RA	TDI_11448-RA
HOG_18179	TBI_06473-RA	TTE_07456-RA	TCE_05419-RA	TMS_09077-RA	TCM_06399-RA	TSI_03638-RA	TPA_08343-RA	TGE_00366-RA	TPS_03826-RA	TDI_00685-RA
HOG_6985	TBI_08584-RA	TTE_08711-RA	Tce_TRINITY_DN92434_c0_g1::Tce_TRINITY_DN92434_c0_g1_i1::g.12672::m.12672	Tms_TRINITY_DN27714_c1_g1::Tms_TRINITY_DN27714_c1_g1_i1::g.13575::m.13575	Tcm_TRINITY_DN66731_c0_g1::Tcm_TRINITY_DN66731_c0_g1_i1::g.11644::m.11644	TSI_09277-RA	TPA_02120-RA	TGE_09606-RA	TPS_07781-RA	TDI_07703-RA
HOG_1123	TBI_06176-RA	TTE_10295-RA	TCE_06748-RB	TMS_04547-RA	TCM_03619-RA	TSI_04945-RA	TPA_08121-RA	TGE_09799-RA	Tps_TRINITY_DN93949_c2_g1::Tps_TRINITY_DN93949_c2_g1_i1::g.4666::m.4666	TDI_09204-RA
HOG_1124	TBI_07545-RA	TTE_03054-RA	TCE_03230-RA	TMS_08833-RA	Tcm_TRINITY_DN95844_c0_g1::Tcm_TRINITY_DN95844_c0_g1_i1::g.13668::m.13668	TSI_06984-RA	TPA_10593-RA	TGE_10723-RA	TPS_02674-RA	TDI_02509-RA
HOG_18376	TBI_11972-RA	TTE_05541-RA	TCE_05098-RA	Tms_TRINITY_DN49688_c0_g1::Tms_TRINITY_DN49688_c0_g1_i1::g.8391::m.8391	TCM_12568-RA	Tsi_TRINITY_DN13045_c0_g1::Tsi_TRINITY_DN13045_c0_g1_i1::g.11576::m.11576	Tpa_TRINITY_DN142248_c0_g3::Tpa_TRINITY_DN142248_c0_g3_i4::g.26656::m.26656	Tge_TRINITY_DN46836_c4_g1::Tge_TRINITY_DN46836_c4_g1_i1::g.9762::m.9762	TPS_12197-RA	TDI_12316-RA
HOG_18377	TBI_08892-RA	TTE_06614-RA	TCE_04929-RA	TMS_07242-RA	TCM_04807-RA	TSI_07284-RA	TPA_01575-RA	TGE_02602-RA	TPS_04013-RB	TDI_07334-RA
HOG_6066	TBI_01845-RA	TTE_06293-RA	TCE_07620-RA	TMS_07890-RA	TCM_01950-RA	TSI_01650-RA	TPA_08994-RA	TGE_10936-RA	TPS_07514-RA	TDI_06496-RA
HOG_18375	TBI_03846-RA	TTE_02815-RA	TCE_02404-RA	TMS_02560-RA	TCM_01138-RA	TSI_01362-RA	TPA_06068-RA	TGE_09654-RA	TPS_10530-RA	TDI_01482-RA
HOG_24012	Tbi_TRINITY_DN92603_c0_g1::Tbi_TRINITY_DN92603_c0_g1_i1::g.19313::m.19313	Tte_TRINITY_DN39129_c0_g1::Tte_TRINITY_DN39129_c0_g1_i1::g.23234::m.23234	TCE_00216-RA	TMS_08736-RA	TCM_06115-RA	TSI_03543-RA	TPA_16400-RA	TGE_00959-RA	Tps_TRINITY_DN95426_c0_g1::Tps_TRINITY_DN95426_c0_g1_i1::g.7786::m.7786	Tdi_TRINITY_DN59009_c0_g1::Tdi_TRINITY_DN59009_c0_g1_i1::g.9372::m.9372
HOG_18370	TBI_00626-RA	Tte_TRINITY_DN57717_c0_g1::Tte_TRINITY_DN57717_c0_g1_i1::g.14861::m.14861	TCE_00568-RA	TMS_05203-RA	Tcm_TRINITY_DN75608_c0_g1::Tcm_TRINITY_DN75608_c0_g1_i1::g.11768::m.11768	TSI_02603-RA	Tpa_TRINITY_DN131451_c0_g1::Tpa_TRINITY_DN131451_c0_g1_i1::g.11203::m.11203	Tge_TRINITY_DN46654_c0_g2::Tge_TRINITY_DN46654_c0_g2_i3::g.15524::m.15524	Tps_TRINITY_DN67915_c0_g1::Tps_TRINITY_DN67915_c0_g1_i1::g.10821::m.10821	Tdi_TRINITY_DN15597_c0_g1::Tdi_TRINITY_DN15597_c0_g1_i2::g.10543::m.10543
HOG_18371	TBI_08558-RA	TTE_08216-RB	TCE_01518-RA	TMS_07064-RA	TCM_14417-RA	TSI_00643-RA	TPA_16230-RA	TGE_02393-RA	TPS_05596-RA	TDI_04189-RA
HOG_15105	TBI_05484-RA	TTE_06223-RA	TCE_07246-RA	Tms_TRINITY_DN5454_c0_g1::Tms_TRINITY_DN5454_c0_g1_i1::g.27078::m.27078	TCM_05823-RA	TSI_06644-RA	TPA_01038-RA	Tge_TRINITY_DN23569_c0_g2::Tge_TRINITY_DN23569_c0_g2_i1::g.13474::m.13474	TPS_12750-RA	Tdi_TRINITY_DN40744_c0_g1::Tdi_TRINITY_DN40744_c0_g1_i1::g.18709::m.18709
HOG_18379	TBI_09505-RA	TTE_09458-RA	TCE_11146-RA	TMS_11688-RA	TCM_12354-RA	TSI_10759-RA	Tpa_TRINITY_DN128131_c0_g1::Tpa_TRINITY_DN128131_c0_g1_i3::g.5367::m.5367	TGE_10595-RA	TPS_14764-RA	TDI_08159-RA
HOG_17982	TBI_00538-RA	TTE_01653-RA	TCE_03050-RA	TMS_03786-RA	TCM_06274-RA	TSI_01500-RA	TPA_00701-RA	TGE_03378-RA	TPS_03237-RA	TDI_02738-RA
HOG_2988	TBI_11054-RA	TTE_11060-RA	Tce_TRINITY_DN56107_c0_g1::Tce_TRINITY_DN56107_c0_g1_i1::g.17649::m.17649	Tms_TRINITY_DN64606_c0_g1::Tms_TRINITY_DN64606_c0_g1_i1::g.20736::m.20736	Tcm_TRINITY_DN84701_c0_g1::Tcm_TRINITY_DN84701_c0_g1_i1::g.16762::m.16762	Tsi_TRINITY_DN30928_c2_g11::Tsi_TRINITY_DN30928_c2_g11_i1::g.18947::m.18947	Tpa_TRINITY_DN118845_c0_g1::Tpa_TRINITY_DN118845_c0_g1_i1::g.20113::m.20113	Tge_TRINITY_DN68649_c0_g1::Tge_TRINITY_DN68649_c0_g1_i1::g.22705::m.22705	Tps_TRINITY_DN57116_c0_g1::Tps_TRINITY_DN57116_c0_g1_i1::g.17110::m.17110	TDI_09889-RA
HOG_3029	TBI_11662-RA	TTE_09739-RA	TCE_06401-RA	TMS_11420-RA	TCM_10542-RA	TSI_08991-RA	TPA_09450-RA	TGE_07972-RA	TPS_13391-RA	TDI_09539-RA
HOG_2982	Tbi_TRINITY_DN92557_c0_g1::Tbi_TRINITY_DN92557_c0_g1_i1::g.21993::m.21993	TTE_11009-RA	Tce_TRINITY_DN123148_c0_g1::Tce_TRINITY_DN123148_c0_g1_i1::g.21748::m.21748	Tms_TRINITY_DN63019_c0_g1::Tms_TRINITY_DN63019_c0_g1_i1::g.24072::m.24072	Tcm_TRINITY_DN20086_c0_g1::Tcm_TRINITY_DN20086_c0_g1_i1::g.20131::m.20131	Tsi_TRINITY_DN52624_c0_g1::Tsi_TRINITY_DN52624_c0_g1_i1::g.23041::m.23041	TPA_04561-RA	TGE_08482-RA	Tps_TRINITY_DN120362_c0_g1::Tps_TRINITY_DN120362_c0_g1_i1::g.19598::m.19598	TDI_11909-RA
HOG_3025	TBI_09280-RA	TTE_12720-RA	TCE_07242-RA	TMS_04866-RA	TCM_08196-RA	TSI_08201-RA	TPA_02938-RA	TGE_06360-RA	TPS_09233-RA	TDI_08610-RA
HOG_22397	TBI_03865-RA	TTE_00138-RA	TCE_04748-RB	TMS_05838-RA	TCM_08769-RA	TSI_08301-RA	TPA_02809-RA	TGE_08406-RA	TPS_07885-RA	TDI_07041-RA
HOG_24372	TBI_04885-RA	TTE_10292-RA	TCE_11814-RA	TMS_00148-RA	TCM_05815-RA	TSI_06269-RA	TPA_16145-RA	TGE_00766-RA	Tps_TRINITY_DN86506_c0_g1::Tps_TRINITY_DN86506_c0_g1_i1::g.13909::m.13909	TDI_13748-RA
HOG_524	TBI_01404-RA	TTE_01568-RA	TCE_00715-RA	TMS_00107-RA	TCM_00493-RA	TSI_00352-RA	TPA_07309-RA	TGE_00554-RA	TPS_01296-RA	TDI_00014-RA
HOG_18085	TBI_10490-RA	Tte_TRINITY_DN23951_c0_g1::Tte_TRINITY_DN23951_c0_g1_i6::g.12606::m.12606	Tce_TRINITY_DN82521_c0_g2::Tce_TRINITY_DN82521_c0_g2_i1::g.11812::m.11812	TMS_12250-RA	TCM_14197-RA	TSI_11212-RA	TPA_03414-RA	TGE_08426-RA	TPS_08602-RA	TDI_10138-RA
HOG_18086	TBI_02155-RA	TTE_03191-RA	TCE_01382-RA	TMS_03677-RA	TCM_01707-RA	TSI_06503-RA	TPA_11616-RA	TGE_03409-RA	TPS_06252-RA	TDI_06443-RA
HOG_16372	TBI_04387-RA	TTE_02853-RA	TCE_01367-RA	TMS_02317-RA	TCM_00511-RA	TSI_03041-RA	TPA_00880-RA	TGE_01373-RA	TPS_00214-RA	TDI_00233-RA
HOG_522	TBI_12532-RA	TTE_06868-RA	TCE_00301-RA	TMS_09389-RA	TCM_01402-RA	TSI_09307-RA	TPA_06891-RA	TGE_05090-RA	TPS_02589-RA	TDI_05628-RA
HOG_18083	TBI_00155-RA	TTE_02409-RA	TCE_12950-RA	TMS_11799-RA	TCM_03340-RA	TSI_08166-RA	TPA_10813-RA	TGE_10373-RA	TPS_13612-RA	TDI_00342-RA
HOG_1014	TBI_00809-RA	TTE_00542-RA	Tce_TRINITY_DN94081_c0_g1::Tce_TRINITY_DN94081_c0_g1_i1::g.16082::m.16082	TMS_01019-RA	TCM_00557-RA	TSI_00731-RA	TPA_00741-RA	TGE_03050-RA	TPS_02438-RA	TDI_04577-RA
HOG_1017	TBI_01713-RA	TTE_02799-RA	TCE_07530-RA	TMS_03865-RA	TCM_10203-RA	TSI_01426-RA	TPA_10435-RA	TGE_02015-RA	TPS_08729-RA	TDI_06601-RA
HOG_1010	TBI_01800-RA	TTE_02892-RA	TCE_01746-RA	TMS_00346-RA	TCM_03755-RA	TSI_01430-RA	TPA_05197-RA	TGE_00543-RA	TPS_08140-RA	TDI_01289-RA
HOG_994	TBI_08690-RA	TTE_09582-RA	TCE_10831-RA	TMS_10390-RA	TCM_05842-RA	TSI_10224-RA	TPA_16226-RA	TGE_11967-RA	TPS_07717-RA	TDI_07854-RA
HOG_18517	TBI_01654-RA	TTE_05377-RA	TCE_01962-RA	TMS_06877-RA	TCM_14122-RA	TSI_05750-RA	TPA_08742-RA	TGE_05077-RA	TPS_10880-RA	TDI_03837-RA
HOG_1234	TBI_12084-RA	TTE_11151-RA	TCE_08185-RA	TMS_04274-RA	TCM_05767-RA	TSI_05354-RA	TPA_07910-RA	TGE_04645-RA	TPS_04857-RA	TDI_12294-RA
HOG_23661	TBI_07552-RA	TTE_06303-RA	TCE_11591-RA	TMS_05111-RA	TCM_08253-RA	TSI_06090-RA	Tpa_TRINITY_DN139968_c0_g3::Tpa_TRINITY_DN139968_c0_g3_i1::g.28537::m.28537	TGE_06713-RA	TPS_05343-RA	TDI_06408-RA
HOG_1230	TBI_01634-RB	TTE_02023-RA	TCE_01334-RA	TMS_04419-RA	TCM_03632-RA	TSI_03139-RA	TPA_02975-RB	TGE_04323-RA	TPS_08099-RA	TDI_03243-RA
HOG_1231	TBI_00907-RA	TTE_00830-RA	TCE_05978-RA	TMS_00435-RA	TCM_09460-RA	TSI_07128-RA	TPA_01567-RA	TGE_03945-RA	TPS_04780-RA	TDI_07900-RA
HOG_1232	TBI_07298-RA	TTE_10406-RA	TCE_09817-RA	TMS_08032-RA	TCM_07788-RA	TSI_04851-RA	TPA_12423-RA	TGE_06129-RA	TPS_03218-RA	TDI_06642-RA
HOG_1233	TBI_12187-RA	TTE_11676-RA	Tce_TRINITY_DN87003_c0_g1::Tce_TRINITY_DN87003_c0_g1_i1::g.19814::m.19814	Tms_TRINITY_DN33087_c0_g1::Tms_TRINITY_DN33087_c0_g1_i1::g.22084::m.22084	Tcm_TRINITY_DN77490_c0_g1::Tcm_TRINITY_DN77490_c0_g1_i1::g.18406::m.18406	Tsi_TRINITY_DN11608_c0_g1::Tsi_TRINITY_DN11608_c0_g1_i1::g.21011::m.21011	TPA_14057-RA	TGE_04766-RA	TPS_11535-RA	TDI_02246-RA
HOG_4197	Tbi_TRINITY_DN10096_c0_g1::Tbi_TRINITY_DN10096_c0_g1_i1::g.21827::m.21827	Tte_TRINITY_DN52533_c0_g1::Tte_TRINITY_DN52533_c0_g1_i1::g.25003::m.25003	Tce_TRINITY_DN106432_c3_g2::Tce_TRINITY_DN106432_c3_g2_i1::g.6545::m.6545	Tms_TRINITY_DN31209_c0_g1::Tms_TRINITY_DN31209_c0_g1_i2::g.5930::m.5930	TCM_02570-RA	Tsi_TRINITY_DN29016_c1_g1::Tsi_TRINITY_DN29016_c1_g1_i1::g.5414::m.5414	TPA_00293-RA	TGE_00345-RA	TPS_01208-RA	TDI_02499-RA
HOG_23669	TBI_01233-RA	TTE_00854-RA	Tce_TRINITY_DN95889_c0_g3::Tce_TRINITY_DN95889_c0_g3_i2::g.19293::m.19293	TMS_09473-RA	TCM_08134-RA	Tsi_TRINITY_DN29309_c1_g1::Tsi_TRINITY_DN29309_c1_g1_i1::g.20547::m.20547	TPA_06823-RA	TGE_00823-RA	TPS_00836-RA	Tdi_TRINITY_DN30844_c0_g1::Tdi_TRINITY_DN30844_c0_g1_i2::g.19828::m.19828
HOG_4190	Tbi_TRINITY_DN33575_c0_g1::Tbi_TRINITY_DN33575_c0_g1_i1::g.20921::m.20921	TTE_04397-RA	TCE_12936-RA	TMS_02291-RA	TCM_09737-RA	TSI_06919-RA	TPA_13528-RA	TGE_05774-RA	TPS_14006-RA	TDI_01815-RA
HOG_3956	TBI_09984-RA	Tte_TRINITY_DN11783_c0_g1::Tte_TRINITY_DN11783_c0_g1_i1::g.17100::m.17100	TCE_04671-RA	Tms_TRINITY_DN66323_c0_g1::Tms_TRINITY_DN66323_c0_g1_i1::g.18174::m.18174	TCM_07395-RA	TSI_07818-RA	TPA_09837-RA	TGE_10245-RA	TPS_05962-RA	TDI_07490-RA
HOG_5672	TBI_09928-RA	TTE_04459-RA	Tce_TRINITY_DN83760_c0_g1::Tce_TRINITY_DN83760_c0_g1_i1::g.16815::m.16815	Tms_TRINITY_DN71721_c0_g1::Tms_TRINITY_DN71721_c0_g1_i1::g.21782::m.21782	Tcm_TRINITY_DN89295_c0_g1::Tcm_TRINITY_DN89295_c0_g1_i1::g.18066::m.18066	TSI_04147-RA	TPA_09547-RA	Tge_TRINITY_DN30520_c0_g1::Tge_TRINITY_DN30520_c0_g1_i1::g.20169::m.20169	Tps_TRINITY_DN76722_c0_g1::Tps_TRINITY_DN76722_c0_g1_i1::g.16309::m.16309	TDI_03950-RA
HOG_5673	TBI_03582-RA	TTE_04886-RA	TCE_07127-RA	TMS_02725-RA	TCM_14382-RA	TSI_13064-RA	TPA_13902-RA	TGE_01112-RA	TPS_12991-RA	TDI_05174-RA
HOG_4359	TBI_02963-RA	TTE_02899-RA	TCE_03369-RA	TMS_08844-RA	TCM_01446-RA	TSI_04010-RA	TPA_13901-RA	TGE_07457-RA	TPS_00568-RA	TDI_01399-RA
HOG_4354	Tbi_TRINITY_DN52172_c0_g1::Tbi_TRINITY_DN52172_c0_g1_i1::g.13320::m.13320	Tte_TRINITY_DN38924_c0_g1::Tte_TRINITY_DN38924_c0_g1_i1::g.24376::m.24376	Tce_TRINITY_DN103780_c0_g1::Tce_TRINITY_DN103780_c0_g1_i1::g.10682::m.10682	TMS_01835-RA	Tcm_TRINITY_DN104280_c0_g1::Tcm_TRINITY_DN104280_c0_g1_i1::g.10469::m.10469	Tsi_TRINITY_DN224_c0_g2::Tsi_TRINITY_DN224_c0_g2_i1::g.21699::m.21699	Tpa_TRINITY_DN127694_c0_g1::Tpa_TRINITY_DN127694_c0_g1_i2::g.10876::m.10876	Tge_TRINITY_DN34557_c0_g1::Tge_TRINITY_DN34557_c0_g1_i1::g.12407::m.12407	Tps_TRINITY_DN79877_c0_g1::Tps_TRINITY_DN79877_c0_g1_i1::g.19004::m.19004	TDI_02612-RA
HOG_2521	TBI_04667-RA	TTE_05952-RA	TCE_11004-RA	TMS_08082-RA	TCM_11698-RA	TSI_10950-RA	TPA_08450-RA	TGE_10819-RA	TPS_10866-RA	TDI_06021-RA
HOG_4356	TBI_11797-RA	TTE_07504-RA	TCE_02188-RA	TMS_12188-RA	TCM_03350-RA	TSI_03055-RA	TPA_01820-RA	TGE_03160-RA	TPS_05456-RA	TDI_06424-RA
HOG_19196	TBI_09875-RA	TTE_09030-RA	TCE_08455-RA	TMS_10996-RA	TCM_06143-RA	TSI_09101-RA	TPA_07344-RA	TGE_06958-RA	TPS_07490-RA	TDI_07162-RA
HOG_4351	Tbi_TRINITY_DN40789_c0_g1::Tbi_TRINITY_DN40789_c0_g1_i1::g.20737::m.20737	TTE_04191-RA	Tce_TRINITY_DN50690_c0_g2::Tce_TRINITY_DN50690_c0_g2_i1::g.23159::m.23159	Tms_TRINITY_DN47596_c0_g1::Tms_TRINITY_DN47596_c0_g1_i1::g.26704::m.26704	Tcm_TRINITY_DN108055_c0_g1::Tcm_TRINITY_DN108055_c0_g1_i1::g.18470::m.18470	Tsi_TRINITY_DN45872_c0_g1::Tsi_TRINITY_DN45872_c0_g1_i1::g.27180::m.27180	TPA_01822-RA	Tge_TRINITY_DN48316_c0_g1::Tge_TRINITY_DN48316_c0_g1_i1::g.19920::m.19920	Tps_TRINITY_DN18679_c0_g1::Tps_TRINITY_DN18679_c0_g1_i1::g.17870::m.17870	TDI_05703-RA
HOG_8288	TBI_12585-RA	TTE_11939-RA	TCE_10875-RA	TMS_11696-RA	TCM_10393-RA	TSI_11997-RA	Tpa_TRINITY_DN83955_c0_g1::Tpa_TRINITY_DN83955_c0_g1_i1::g.26890::m.26890	TGE_04753-RA	TPS_10573-RA	TDI_10977-RA
HOG_19361	TBI_02272-RA	TTE_05139-RA	TCE_08393-RA	TMS_08138-RA	TCM_00919-RA	TSI_05396-RA	TPA_03408-RA	TGE_09421-RA	TPS_02071-RA	TDI_00353-RA
HOG_18926	TBI_13982-RA	TTE_12753-RA	TCE_13834-RA	TMS_12806-RA	TCM_13196-RA	TSI_14032-RA	TPA_16056-RA	TGE_11977-RA	TPS_12907-RA	TDI_13731-RA
HOG_24288	TBI_05605-RA	TTE_03442-RA	TCE_02676-RA	TMS_03389-RA	TCM_04782-RA	TSI_04103-RA	TPA_15644-RA	TGE_04441-RA	TPS_09551-RA	TDI_02897-RA
HOG_20461	TBI_05400-RA	TTE_01361-RA	Tce_TRINITY_DN95225_c0_g1::Tce_TRINITY_DN95225_c0_g1_i2::g.12904::m.12904	TMS_00167-RA	TCM_06345-RA	Tsi_TRINITY_DN67424_c0_g1::Tsi_TRINITY_DN67424_c0_g1_i1::g.15187::m.15187	Tpa_TRINITY_DN117715_c0_g1::Tpa_TRINITY_DN117715_c0_g1_i1::g.12484::m.12484	TGE_00216-RA	TPS_08719-RA	TDI_05448-RA
HOG_23063	TBI_00412-RA	TTE_05561-RA	TCE_09667-RA	TMS_01651-RA	TCM_02555-RA	TSI_02618-RA	TPA_14842-RA	TGE_02618-RA	TPS_06869-RA	TDI_01107-RB
HOG_24283	Tbi_TRINITY_DN55125_c0_g1::Tbi_TRINITY_DN55125_c0_g1_i1::g.12457::m.12457	Tte_TRINITY_DN18468_c0_g1::Tte_TRINITY_DN18468_c0_g1_i1::g.14420::m.14420	Tce_TRINITY_DN92440_c0_g1::Tce_TRINITY_DN92440_c0_g1_i1::g.12063::m.12063	TMS_08121-RA	Tcm_TRINITY_DN89837_c0_g1::Tcm_TRINITY_DN89837_c0_g1_i1::g.11417::m.11417	TSI_08258-RA	TPA_11331-RA	TGE_03309-RA	TPS_12698-RA	Tdi_TRINITY_DN31298_c0_g3::Tdi_TRINITY_DN31298_c0_g3_i4::g.11308::m.11308
HOG_24282	TBI_07732-RA	TTE_08626-RA	TCE_00680-RA	TMS_08469-RB	TCM_11924-RA	TSI_02323-RA	TPA_06609-RA	TGE_06155-RA	TPS_05305-RA	TDI_07154-RA
HOG_23068	TBI_03562-RA	TTE_06259-RA	TCE_06935-RA	TMS_06348-RA	TCM_03928-RA	TSI_03081-RA	TPA_13145-RA	TGE_04466-RA	TPS_14945-RA	TDI_04105-RA
HOG_433	TBI_01924-RA	TTE_06927-RA	TCE_00866-RA	TMS_03890-RB	TCM_06048-RB	TSI_01674-RA	Tpa_TRINITY_DN130887_c2_g1::Tpa_TRINITY_DN130887_c2_g1_i2::g.14407::m.14407	Tge_TRINITY_DN34050_c0_g1::Tge_TRINITY_DN34050_c0_g1_i1::g.12265::m.12265	TPS_11322-RA	TDI_02398-RA
HOG_22621	TBI_12269-RA	Tte_TRINITY_DN77811_c0_g1::Tte_TRINITY_DN77811_c0_g1_i1::g.33434::m.33434	TCE_08136-RA	TMS_09662-RA	TCM_08412-RA	TSI_08542-RA	TPA_05584-RA	TGE_07019-RA	TPS_07335-RA	TDI_07293-RA
HOG_22620	TBI_06256-RA	Tte_TRINITY_DN23350_c0_g1::Tte_TRINITY_DN23350_c0_g1_i3::g.16052::m.16052	TCE_03548-RA	TMS_04617-RA	TCM_05435-RA	TSI_05062-RA	TPA_07116-RA	TGE_04680-RA	TPS_01351-RA	TDI_02544-RA
HOG_22626	TBI_07779-RA	TTE_08869-RA	TCE_03991-RA	TMS_04517-RA	Tcm_TRINITY_DN88412_c0_g1::Tcm_TRINITY_DN88412_c0_g1_i1::g.8456::m.8456	TSI_05636-RA	TPA_12725-RA	TGE_01178-RB	Tps_TRINITY_DN81117_c0_g1::Tps_TRINITY_DN81117_c0_g1_i1::g.12449::m.12449	Tdi_TRINITY_DN46566_c0_g1::Tdi_TRINITY_DN46566_c0_g1_i1::g.15423::m.15423
HOG_23486	Tbi_TRINITY_DN69815_c6_g4::Tbi_TRINITY_DN69815_c6_g4_i2::g.17810::m.17810	TTE_10633-RA	TCE_12885-RA	TMS_05606-RA	TCM_14251-RA	TSI_12205-RA	TPA_11036-RA	TGE_09009-RA	TPS_04545-RA	TDI_07845-RA
HOG_2482	TBI_08920-RA	TTE_01440-RA	TCE_03244-RA	TMS_06806-RA	TCM_11081-RA	TSI_02977-RA	TPA_07276-RA	TGE_10579-RA	TPS_14765-RA	TDI_03857-RA
HOG_21458	Tbi_TRINITY_DN48531_c0_g1::Tbi_TRINITY_DN48531_c0_g1_i1::g.14082::m.14082	Tte_TRINITY_DN49771_c0_g1::Tte_TRINITY_DN49771_c0_g1_i1::g.17582::m.17582	TCE_02261-RA	TMS_00506-RA	TCM_00860-RA	TSI_09838-RA	TPA_06000-RA	TGE_00932-RA	TPS_08101-RA	TDI_06050-RA
HOG_3801	TBI_02725-RA	TTE_01145-RA	TCE_02856-RA	TMS_05913-RA	TCM_11005-RA	TSI_03014-RA	TPA_16343-RA	TGE_02901-RA	TPS_07810-RA	TDI_02512-RA
HOG_3803	TBI_02925-RA	TTE_04595-RA	TCE_02475-RA	TMS_03221-RA	TCM_02964-RB	TSI_01769-RA	TPA_04576-RA	TGE_04567-RA	TPS_01265-RA	TDI_03228-RA
HOG_3802	Tbi_TRINITY_DN51188_c0_g1::Tbi_TRINITY_DN51188_c0_g1_i1::g.20563::m.20563	Tte_TRINITY_DN8926_c0_g1::Tte_TRINITY_DN8926_c0_g1_i1::g.22891::m.22891	Tce_TRINITY_DN88639_c1_g1::Tce_TRINITY_DN88639_c1_g1_i1::g.17899::m.17899	Tms_TRINITY_DN30952_c4_g5::Tms_TRINITY_DN30952_c4_g5_i1::g.19120::m.19120	Tcm_TRINITY_DN104730_c0_g2::Tcm_TRINITY_DN104730_c0_g2_i3::g.11109::m.11109	Tsi_TRINITY_DN32945_c0_g1::Tsi_TRINITY_DN32945_c0_g1_i1::g.21538::m.21538	Tpa_TRINITY_DN129774_c0_g1::Tpa_TRINITY_DN129774_c0_g1_i3::g.22249::m.22249	Tge_TRINITY_DN26988_c0_g1::Tge_TRINITY_DN26988_c0_g1_i1::g.21569::m.21569	Tps_TRINITY_DN85282_c0_g1::Tps_TRINITY_DN85282_c0_g1_i1::g.12459::m.12459	Tdi_TRINITY_DN30029_c0_g1::Tdi_TRINITY_DN30029_c0_g1_i1::g.13282::m.13282
HOG_22382	TBI_05674-RA	TTE_09214-RA	TCE_04460-RA	Tms_TRINITY_DN17626_c0_g1::Tms_TRINITY_DN17626_c0_g1_i1::g.14798::m.14798	TCM_14238-RA	TSI_08523-RA	TPA_12039-RA	TGE_11989-RA	TPS_09369-RA	TDI_07856-RA
HOG_23248	TBI_03188-RA	TTE_03249-RA	TCE_09349-RA	TMS_10542-RA	TCM_10685-RA	TSI_08623-RA	TPA_11991-RA	TGE_04784-RA	TPS_14813-RA	TDI_13633-RA
HOG_23249	TBI_02806-RA	TTE_03113-RB	TCE_00554-RA	TMS_06190-RA	TCM_06755-RA	TSI_07423-RA	TPA_16044-RA	TGE_08807-RA	TPS_08046-RA	TDI_09143-RA
HOG_8465	TBI_01683-RA	TTE_04102-RA	TCE_00239-RA	TMS_00317-RA	TCM_00559-RA	TSI_02160-RA	TPA_07853-RA	TGE_00690-RA	TPS_15535-RA	TDI_13726-RA
HOG_23244	TBI_10956-RA	TTE_08712-RA	TCE_09937-RA	TMS_08315-RA	TCM_05637-RA	TSI_03256-RA	TPA_16217-RA	TGE_08382-RA	TPS_15357-RA	TDI_05409-RA
HOG_23245	TBI_10843-RA	TTE_08363-RA	TCE_01438-RA	Tms_TRINITY_DN16972_c0_g2::Tms_TRINITY_DN16972_c0_g2_i1::g.21268::m.21268	TCM_01156-RA	TSI_10400-RA	TPA_04645-RA	TGE_06370-RA	TPS_08976-RA	TDI_00942-RA
HOG_23713	TBI_10992-RA	TTE_05773-RA	TCE_09594-RA	TMS_09421-RA	TCM_08634-RA	TSI_09902-RA	TPA_16277-RA	TGE_06585-RA	TPS_07262-RA	TDI_08973-RA
HOG_23243	TBI_11091-RA	TTE_10912-RA	TCE_09931-RA	TMS_11173-RA	TCM_08986-RA	TSI_10876-RA	TPA_08284-RA	TGE_08230-RA	Tps_TRINITY_DN85557_c1_g2::Tps_TRINITY_DN85557_c1_g2_i5::g.15213::m.15213	TDI_11419-RA
HOG_15327	TBI_05189-RA	TTE_05505-RA	TCE_04663-RA	TMS_05802-RA	TCM_04930-RA	TSI_04439-RA	TPA_03084-RA	TGE_01358-RA	TPS_05897-RA	TDI_04343-RA
HOG_19113	TBI_02205-RA	TTE_00384-RA	TCE_08093-RA	TMS_05007-RA	TCM_13553-RA	TSI_07977-RA	TPA_15406-RA	TGE_09749-RA	Tps_TRINITY_DN94911_c1_g1::Tps_TRINITY_DN94911_c1_g1_i1::g.14821::m.14821	TDI_11412-RA
HOG_6434	TBI_09902-RA	TTE_08801-RA	Tce_TRINITY_DN104275_c4_g1::Tce_TRINITY_DN104275_c4_g1_i1::g.3459::m.3459	TMS_06965-RA	TCM_09568-RA	TSI_11412-RA	Tpa_TRINITY_DN132928_c1_g5::Tpa_TRINITY_DN132928_c1_g5_i1::g.2834::m.2834	TGE_03269-RA	TPS_07303-RA	TDI_07095-RA
HOG_19119	TBI_10514-RA	TTE_11117-RA	TCE_06425-RA	TMS_11019-RA	TCM_10154-RA	TSI_10287-RA	Tpa_TRINITY_DN121562_c0_g1::Tpa_TRINITY_DN121562_c0_g1_i1::g.7365::m.7365	TGE_08361-RA	TPS_04348-RA	TDI_06706-RA
HOG_23390	TBI_11526-RA	TTE_01553-RA	TCE_05918-RA	TMS_11412-RA	TCM_14440-RA	TSI_07669-RA	TPA_14692-RA	TGE_11935-RA	TPS_15393-RA	TDI_13803-RA
HOG_23391	TBI_12748-RA	TTE_11723-RA	Tce_TRINITY_DN82552_c0_g2::Tce_TRINITY_DN82552_c0_g2_i1::g.13745::m.13745	Tms_TRINITY_DN20823_c0_g1::Tms_TRINITY_DN20823_c0_g1_i1::g.26999::m.26999	Tcm_TRINITY_DN79461_c0_g1::Tcm_TRINITY_DN79461_c0_g1_i1::g.15012::m.15012	Tsi_TRINITY_DN19629_c0_g1::Tsi_TRINITY_DN19629_c0_g1_i1::g.15930::m.15930	TPA_04531-RA	TGE_09115-RA	Tps_TRINITY_DN72696_c0_g1::Tps_TRINITY_DN72696_c0_g1_i1::g.12478::m.12478	TDI_07594-RA
HOG_23395	TBI_00200-RA	TTE_02353-RA	Tce_TRINITY_DN95784_c1_g1::Tce_TRINITY_DN95784_c1_g1_i1::g.14371::m.14371	Tms_TRINITY_DN27820_c0_g1::Tms_TRINITY_DN27820_c0_g1_i1::g.16986::m.16986	Tcm_TRINITY_DN91816_c0_g1::Tcm_TRINITY_DN91816_c0_g1_i1::g.14686::m.14686	TSI_05785-RA	TPA_08283-RA	TGE_05050-RA	TPS_05933-RA	Tdi_TRINITY_DN23443_c0_g2::Tdi_TRINITY_DN23443_c0_g2_i1::g.15266::m.15266
HOG_7554	TBI_01609-RA	TTE_07018-RA	TCE_01663-RA	TMS_01890-RA	TCM_00650-RA	TSI_00574-RA	TPA_09643-RA	TGE_01296-RA	TPS_05111-RA	TDI_05782-RA
HOG_19339	TBI_04126-RA	TTE_04069-RA	TCE_05605-RA	TMS_05876-RA	TCM_08509-RA	TSI_08455-RA	TPA_04358-RA	TGE_07786-RA	TPS_04758-RA	TDI_10265-RA
HOG_19338	TBI_09468-RA	TTE_10112-RA	TCE_06803-RA	TMS_03871-RA	TCM_06005-RA	TSI_03535-RA	TPA_09101-RA	TGE_08509-RA	TPS_11942-RA	TDI_08132-RA
HOG_19629	Tbi_TRINITY_DN70762_c0_g1::Tbi_TRINITY_DN70762_c0_g1_i1::g.8504::m.8504	Tte_TRINITY_DN18071_c0_g2::Tte_TRINITY_DN18071_c0_g2_i1::g.8424::m.8424	Tce_TRINITY_DN106122_c0_g2::Tce_TRINITY_DN106122_c0_g2_i3::g.8350::m.8350	Tms_TRINITY_DN19164_c0_g1::Tms_TRINITY_DN19164_c0_g1_i1::g.8184::m.8184	Tcm_TRINITY_DN106397_c0_g1::Tcm_TRINITY_DN106397_c0_g1_i1::g.7099::m.7099	TSI_08013-RA	TPA_16152-RA	Tge_TRINITY_DN42552_c0_g1::Tge_TRINITY_DN42552_c0_g1_i1::g.8525::m.8525	Tps_TRINITY_DN93294_c0_g3::Tps_TRINITY_DN93294_c0_g3_i1::g.7157::m.7157	TDI_10045-RA
HOG_18708	Tbi_TRINITY_DN63654_c2_g1::Tbi_TRINITY_DN63654_c2_g1_i4::g.10207::m.10207	TTE_06640-RA	TCE_07877-RA	TMS_04511-RA	TCM_09432-RA	TSI_12476-RA	Tpa_TRINITY_DN135699_c0_g2::Tpa_TRINITY_DN135699_c0_g2_i1::g.6901::m.6901	TGE_02823-RA	TPS_09593-RA	TDI_08900-RA
HOG_2948	TBI_10552-RA	TTE_02189-RA	TCE_08451-RA	TMS_03745-RA	TCM_12389-RA	TSI_07210-RA	TPA_10595-RA	TGE_11347-RA	TPS_14758-RA	TDI_05071-RA
HOG_19623	TBI_09844-RA	TTE_07938-RA	TCE_09392-RA	TMS_07137-RA	TCM_08879-RA	TSI_08791-RA	TPA_05865-RA	TGE_07175-RA	TPS_07820-RA	TDI_06814-RA
HOG_19622	TBI_01273-RA	TTE_01710-RA	Tce_TRINITY_DN107476_c0_g1::Tce_TRINITY_DN107476_c0_g1_i1::g.7246::m.7246	TMS_01086-RA	TCM_04880-RA	TSI_01444-RB	TPA_14911-RA	TGE_00420-RA	TPS_03264-RA	TDI_00985-RA
HOG_16101	TBI_03347-RA	TTE_01243-RA	TCE_08660-RA	TMS_04237-RA	TCM_04517-RA	TSI_06676-RA	TPA_10180-RA	TGE_07697-RA	TPS_07072-RA	TDI_05235-RA
HOG_19334	TBI_06338-RA	TTE_02689-RA	TCE_07414-RA	TMS_07847-RA	TCM_03470-RB	TSI_04975-RA	TPA_00509-RA	TGE_05221-RA	TPS_10705-RA	TDI_03258-RA
HOG_19625	TBI_05968-RA	TTE_02053-RA	TCE_02775-RA	Tms_TRINITY_DN28358_c0_g1::Tms_TRINITY_DN28358_c0_g1_i2::g.17553::m.17553	Tcm_TRINITY_DN107029_c1_g1::Tcm_TRINITY_DN107029_c1_g1_i2::g.4670::m.4670	TSI_02461-RA	TPA_06313-RA	TGE_06003-RA	TPS_10703-RA	Tdi_TRINITY_DN31256_c12_g14::Tdi_TRINITY_DN31256_c12_g14_i1::g.2947::m.2947
HOG_19624	TBI_07542-RA	TTE_03055-RA	TCE_03231-RA	TMS_08834-RA	TCM_11326-RA	TSI_06986-RA	TPA_05217-RA	TGE_08415-RA	TPS_08287-RA	TDI_02508-RA
HOG_22281	TBI_14038-RA	TTE_05133-RA	TCE_08194-RA	TMS_00443-RA	TCM_12583-RA	TSI_07058-RA	TPA_09498-RA	TGE_01041-RA	TPS_04689-RA	TDI_11757-RA
HOG_3163	Tbi_TRINITY_DN71379_c4_g1::Tbi_TRINITY_DN71379_c4_g1_i3::g.16323::m.16323	TTE_00611-RA	Tce_TRINITY_DN90618_c0_g1::Tce_TRINITY_DN90618_c0_g1_i1::g.13635::m.13635	TMS_02042-RA	TCM_05365-RA	TSI_05665-RA	Tpa_TRINITY_DN139465_c7_g2::Tpa_TRINITY_DN139465_c7_g2_i1::g.20855::m.20855	TGE_00312-RA	TPS_11732-RA	TDI_06066-RA
HOG_22286	TBI_13997-RA	TTE_01778-RA	TCE_13877-RA	TMS_12814-RA	TCM_14443-RA	TSI_14010-RA	TPA_02500-RA	TGE_11973-RA	Tps_TRINITY_DN84986_c0_g1::Tps_TRINITY_DN84986_c0_g1_i2::g.17204::m.17204	TDI_13833-RA
HOG_22284	TBI_03038-RA	Tte_TRINITY_DN67597_c0_g1::Tte_TRINITY_DN67597_c0_g1_i1::g.22880::m.22880	Tce_TRINITY_DN104706_c0_g1::Tce_TRINITY_DN104706_c0_g1_i2::g.9832::m.9832	Tms_TRINITY_DN26867_c0_g1::Tms_TRINITY_DN26867_c0_g1_i1::g.15800::m.15800	TCM_09080-RA	TSI_03837-RA	Tpa_TRINITY_DN124946_c0_g1::Tpa_TRINITY_DN124946_c0_g1_i1::g.12431::m.12431	TGE_03908-RA	Tps_TRINITY_DN76236_c0_g1::Tps_TRINITY_DN76236_c0_g1_i2::g.16439::m.16439	TDI_03107-RA
HOG_22535	TBI_04353-RA	TTE_02360-RA	Tce_TRINITY_DN91222_c0_g1::Tce_TRINITY_DN91222_c0_g1_i1::g.13606::m.13606	TMS_03811-RA	TCM_02881-RA	TSI_00154-RA	TPA_01311-RA	TGE_00848-RA	Tps_TRINITY_DN94172_c7_g1::Tps_TRINITY_DN94172_c7_g1_i1::g.6434::m.6434	TDI_02259-RA
HOG_22536	TBI_04158-RB	TTE_10504-RA	TCE_06212-RA	Tms_TRINITY_DN25277_c0_g2::Tms_TRINITY_DN25277_c0_g2_i1::g.12946::m.12946	TCM_05175-RA	TSI_04099-RA	TPA_08239-RA	TGE_10156-RA	Tps_TRINITY_DN93672_c0_g1::Tps_TRINITY_DN93672_c0_g1_i2::g.11603::m.11603	Tdi_TRINITY_DN15441_c0_g1::Tdi_TRINITY_DN15441_c0_g1_i1::g.11498::m.11498
HOG_22531	TBI_04257-RA	TTE_03012-RA	TCE_02020-RA	TMS_01761-RA	TCM_07175-RA	TSI_01155-RA	TPA_02681-RA	TGE_10296-RA	TPS_00160-RA	TDI_02026-RA
HOG_4174	TBI_10744-RA	TTE_01915-RA	TCE_07733-RA	TMS_09731-RA	TCM_05710-RA	TSI_03668-RA	TPA_05214-RA	TGE_03545-RA	TPS_06117-RA	TDI_04024-RA
HOG_24331	TBI_07416-RA	TTE_07704-RA	Tce_TRINITY_DN104232_c0_g1::Tce_TRINITY_DN104232_c0_g1_i1::g.1720::m.1720	Tms_TRINITY_DN31773_c22_g11::Tms_TRINITY_DN31773_c22_g11_i2::g.1177::m.1177	TCM_03316-RA	TSI_00676-RA	TPA_01677-RA	TGE_06086-RA	TPS_00326-RA	TDI_10498-RA
HOG_17945	TBI_13302-RA	TTE_02852-RA	Tce_TRINITY_DN84760_c0_g1::Tce_TRINITY_DN84760_c0_g1_i1::g.13033::m.13033	Tms_TRINITY_DN26405_c0_g1::Tms_TRINITY_DN26405_c0_g1_i1::g.13644::m.13644	Tcm_TRINITY_DN99213_c0_g1::Tcm_TRINITY_DN99213_c0_g1_i3::g.12212::m.12212	TSI_03042-RA	TPA_00879-RA	TGE_01372-RA	TPS_00215-RA	TDI_00232-RA
HOG_23800	TBI_02933-RA	TTE_02145-RA	TCE_08983-RA	TMS_05068-RA	TCM_04052-RA	TSI_05500-RA	TPA_15104-RA	TGE_11485-RA	TPS_03035-RA	TDI_01147-RA
HOG_23801	TBI_02238-RB	TTE_03452-RA	TCE_03988-RA	TMS_02461-RA	TCM_02638-RA	TSI_02938-RA	TPA_08960-RA	TGE_03241-RA	TPS_10614-RA	TDI_02188-RA
HOG_4178	TBI_01684-RA	TTE_04103-RA	TCE_00240-RA	TMS_00318-RA	TCM_02848-RA	TSI_07911-RA	TPA_02476-RA	TGE_00691-RA	TPS_00032-RA	TDI_07607-RA
HOG_23807	TBI_05019-RA	TTE_07340-RA	TCE_03525-RA	TMS_06247-RB	Tcm_TRINITY_DN104383_c5_g1::Tcm_TRINITY_DN104383_c5_g1_i1::g.11707::m.11707	TSI_05591-RA	TPA_01186-RA	TGE_04977-RA	TPS_04536-RA	TDI_06332-RA
HOG_24332	TBI_08526-RA	TTE_00989-RA	Tce_TRINITY_DN99921_c0_g2::Tce_TRINITY_DN99921_c0_g2_i1::g.18152::m.18152	TMS_01662-RA	TCM_01287-RA	TSI_02099-RA	TPA_00670-RA	Tge_TRINITY_DN46971_c4_g1::Tge_TRINITY_DN46971_c4_g1_i1::g.10438::m.10438	TPS_01212-RA	TDI_01339-RA
HOG_16039	TBI_07974-RA	TTE_07135-RA	TCE_07301-RA	TMS_05585-RA	TCM_04416-RA	TSI_04744-RA	TPA_04035-RA	TGE_04423-RA	TPS_03074-RA	TDI_04337-RA
HOG_6895	TBI_07357-RA	TTE_10126-RA	Tce_TRINITY_DN118331_c0_g1::Tce_TRINITY_DN118331_c0_g1_i1::g.17204::m.17204	Tms_TRINITY_DN2640_c0_g1::Tms_TRINITY_DN2640_c0_g1_i1::g.19529::m.19529	TCM_07084-RA	TSI_11614-RA	TPA_06676-RA	TGE_10389-RA	Tps_TRINITY_DN67890_c0_g1::Tps_TRINITY_DN67890_c0_g1_i1::g.14898::m.14898	TDI_11160-RA
HOG_19755	TBI_01989-RA	TTE_02611-RA	TCE_03973-RA	Tms_TRINITY_DN40433_c0_g1::Tms_TRINITY_DN40433_c0_g1_i1::g.8535::m.8535	TCM_04130-RA	TSI_02981-RA	TPA_15213-RA	TGE_02184-RA	TPS_09699-RA	TDI_03992-RA
HOG_19026	TBI_05319-RA	TTE_05809-RA	TCE_09655-RA	TMS_12074-RA	TCM_09678-RA	TSI_10681-RA	TPA_12494-RA	TGE_09156-RA	TPS_10499-RA	TDI_10818-RA
HOG_5814	TBI_09497-RA	TTE_09445-RA	TCE_04066-RA	TMS_00654-RA	TCM_10195-RA	TSI_04599-RA	TPA_06566-RA	TGE_09752-RA	TPS_09247-RA	Tdi_TRINITY_DN20679_c0_g1::Tdi_TRINITY_DN20679_c0_g1_i1::g.3061::m.3061
HOG_19752	TBI_02062-RA	TTE_04134-RA	TCE_12608-RA	TMS_07915-RA	TCM_04017-RA	TSI_13846-RA	TPA_16117-RA	TGE_00978-RA	TPS_02871-RA	TDI_03935-RA
HOG_19023	TBI_00861-RA	TTE_00456-RA	TCE_02739-RA	TMS_00517-RA	TCM_00381-RA	TSI_00393-RA	TPA_07472-RA	TGE_01839-RA	TPS_04122-RA	TDI_00196-RA
HOG_7170	TBI_00462-RA	TTE_03457-RA	TCE_00055-RA	TMS_01060-RA	TCM_00547-RA	TSI_00012-RA	TPA_00092-RA	TGE_00014-RA	TPS_00983-RA	TDI_04396-RA
HOG_16741	TBI_06976-RA	TTE_03724-RA	TCE_06111-RA	Tms_TRINITY_DN28634_c0_g1::Tms_TRINITY_DN28634_c0_g1_i1::g.14528::m.14528	TCM_04994-RA	TSI_04296-RA	TPA_10635-RA	TGE_03563-RA	TPS_06259-RA	TDI_07636-RA
HOG_17619	TBI_02699-RA	TTE_00341-RA	TCE_05965-RA	TMS_01171-RA	TCM_04144-RB	TSI_00919-RA	TPA_00560-RA	TGE_02305-RB	TPS_01910-RA	TDI_06607-RA
HOG_19935	TBI_06324-RA	TTE_08400-RA	TCE_03226-RA	TMS_04403-RA	TCM_12205-RA	TSI_00256-RA	TPA_03575-RA	TGE_06250-RA	TPS_05946-RA	TDI_03834-RA
HOG_19934	TBI_09317-RA	TTE_07275-RA	TCE_07059-RC	TMS_08882-RA	TCM_09040-RA	TSI_10200-RA	TPA_07488-RA	TGE_09851-RA	TPS_08714-RA	TDI_09718-RA
HOG_19933	TBI_12997-RA	TTE_12018-RA	TCE_13057-RA	TMS_11310-RA	TCM_11020-RA	TSI_13637-RA	Tpa_TRINITY_DN99041_c0_g1::Tpa_TRINITY_DN99041_c0_g1_i1::g.9103::m.9103	TGE_11608-RA	TPS_13684-RA	TDI_12674-RA
HOG_16212	TBI_03827-RA	TTE_02660-RA	TCE_04390-RA	TMS_11640-RA	TCM_01676-RA	TSI_05722-RA	TPA_03011-RA	TGE_03112-RA	TPS_08661-RA	TDI_09777-RA
HOG_16747	TBI_07444-RA	TTE_04017-RB	Tce_TRINITY_DN100065_c0_g1::Tce_TRINITY_DN100065_c0_g1_i2::g.23158::m.23158	Tms_TRINITY_DN31547_c0_g1::Tms_TRINITY_DN31547_c0_g1_i1::g.18806::m.18806	TCM_01251-RA	TSI_02439-RA	TPA_15432-RA	TGE_02931-RA	TPS_01681-RA	Tdi_TRINITY_DN27072_c0_g1::Tdi_TRINITY_DN27072_c0_g1_i2::g.11328::m.11328
HOG_16746	TBI_00658-RA	TTE_12680-RA	TCE_05391-RA	TMS_00174-RA	TCM_03617-RA	TSI_01931-RA	TPA_16206-RA	TGE_03726-RA	TPS_00555-RA	TDI_02660-RA
HOG_17611	TBI_11541-RA	TTE_03080-RA	TCE_08608-RA	TMS_03137-RA	TCM_07321-RA	TSI_02801-RA	Tpa_TRINITY_DN133921_c0_g1::Tpa_TRINITY_DN133921_c0_g1_i1::g.9165::m.9165	TGE_00124-RA	TPS_08311-RA	TDI_01558-RA
HOG_17344	TBI_00781-RA	TTE_00493-RA	TCE_04938-RA	TMS_00401-RA	TCM_07040-RA	TSI_01958-RA	TPA_12348-RA	TGE_04295-RA	TPS_09482-RA	TDI_05771-RA
HOG_17613	TBI_03226-RA	TTE_08445-RA	TCE_03018-RA	TMS_01002-RA	TCM_01258-RA	TSI_05179-RA	Tpa_TRINITY_DN140525_c0_g1::Tpa_TRINITY_DN140525_c0_g1_i3::g.11312::m.11312	TGE_05494-RA	TPS_09603-RA	TDI_02311-RA
HOG_19939	TBI_05584-RA	TTE_04922-RA	TCE_04318-RA	TMS_01178-RA	TCM_05562-RA	TSI_03724-RA	TPA_03271-RA	TGE_06937-RA	TPS_03960-RA	TDI_01633-RA
HOG_22759	TBI_04098-RA	TTE_04124-RA	TCE_02559-RA	TMS_02607-RA	TCM_05725-RA	TSI_02117-RA	TPA_05163-RA	TGE_08759-RA	TPS_01950-RA	TDI_02531-RA
HOG_13509	TBI_08870-RA	TTE_08789-RA	TCE_10041-RA	TMS_09391-RA	TCM_09219-RA	TSI_07665-RA	TPA_03333-RA	TGE_07953-RA	TPS_08730-RA	TDI_03287-RA
HOG_16585	TBI_05049-RA	Tte_TRINITY_DN24726_c0_g1::Tte_TRINITY_DN24726_c0_g1_i1::g.2747::m.2747	TCE_09077-RA	TMS_01425-RA	Tcm_TRINITY_DN107235_c0_g1::Tcm_TRINITY_DN107235_c0_g1_i1::g.1185::m.1185	TSI_02018-RA	TPA_06376-RA	TGE_01778-RA	TPS_06007-RA	TDI_01673-RA
HOG_5066	TBI_10831-RA	TTE_05931-RA	TCE_01158-RA	TMS_05567-RA	TCM_05309-RA	TSI_05474-RA	TPA_15721-RA	TGE_07635-RA	TPS_05819-RA	TDI_04564-RA
HOG_238	TBI_01692-RA	TTE_04488-RA	TCE_07135-RA	TMS_11569-RA	TCM_05343-RA	TSI_05471-RA	TPA_07847-RA	TGE_04872-RA	TPS_11293-RA	TDI_07183-RA
HOG_16582	TBI_04790-RA	TTE_00217-RA	TCE_02727-RA	TMS_07220-RA	TCM_14547-RA	TSI_09751-RA	TPA_02110-RA	TGE_01527-RA	TPS_04079-RA	TDI_06664-RA
HOG_16580	TBI_11166-RA	TTE_11052-RA	TCE_08048-RA	TMS_03578-RB	TCM_03246-RA	TSI_03401-RA	TPA_05898-RA	TGE_04042-RA	TPS_04586-RA	TDI_01902-RA
HOG_22750	TBI_10981-RA	TTE_10618-RA	TCE_07784-RA	TMS_09600-RA	TCM_07439-RA	Tsi_TRINITY_DN47519_c0_g1::Tsi_TRINITY_DN47519_c0_g1_i1::g.23142::m.23142	TPA_04693-RA	TGE_01861-RA	TPS_09667-RA	TDI_02219-RA
HOG_22753	TBI_03645-RA	TTE_05926-RA	Tce_TRINITY_DN73678_c0_g1::Tce_TRINITY_DN73678_c0_g1_i1::g.18693::m.18693	TMS_05033-RA	TCM_11469-RA	TSI_08155-RA	TPA_11676-RA	TGE_05511-RA	TPS_02198-RA	TDI_02393-RA
HOG_22752	Tbi_TRINITY_DN66602_c0_g1::Tbi_TRINITY_DN66602_c0_g1_i1::g.6022::m.6022	TTE_03926-RA	Tce_TRINITY_DN104947_c0_g1::Tce_TRINITY_DN104947_c0_g1_i1::g.12953::m.12953	Tms_TRINITY_DN29049_c0_g1::Tms_TRINITY_DN29049_c0_g1_i2::g.4791::m.4791	Tcm_TRINITY_DN105490_c0_g2::Tcm_TRINITY_DN105490_c0_g2_i4::g.4816::m.4816	Tsi_TRINITY_DN26852_c0_g2::Tsi_TRINITY_DN26852_c0_g2_i1::g.6081::m.6081	TPA_08572-RA	TGE_04508-RA	TPS_12878-RA	TDI_13474-RA
HOG_15661	TBI_07680-RA	TTE_03814-RA	TCE_00951-RA	TMS_00028-RA	TCM_04234-RA	TSI_04483-RA	TPA_09012-RA	TGE_04155-RA	TPS_08441-RA	TDI_01406-RA
HOG_16589	TBI_09349-RA	TTE_08807-RA	TCE_08481-RA	TMS_09676-RA	TCM_08599-RA	TSI_09165-RA	TPA_04621-RA	TGE_02324-RA	TPS_07881-RA	TDI_05709-RA
HOG_22756	Tbi_TRINITY_DN62753_c0_g1::Tbi_TRINITY_DN62753_c0_g1_i2::g.18234::m.18234	TTE_02545-RA	Tce_TRINITY_DN100601_c0_g1::Tce_TRINITY_DN100601_c0_g1_i2::g.16500::m.16500	Tms_TRINITY_DN42398_c0_g1::Tms_TRINITY_DN42398_c0_g1_i1::g.18523::m.18523	TCM_01561-RA	TSI_01122-RA	TPA_10772-RA	Tge_TRINITY_DN43321_c1_g2::Tge_TRINITY_DN43321_c1_g2_i1::g.17699::m.17699	TPS_03125-RA	TDI_03652-RA
HOG_23932	TBI_07282-RA	TTE_06986-RA	TCE_11102-RA	TMS_02485-RA	TCM_08361-RB	TSI_13986-RA	TPA_02015-RA	TGE_11305-RA	TPS_14630-RA	TDI_01158-RA
HOG_21341	TBI_09118-RB	TTE_10214-RA	Tce_TRINITY_DN85262_c0_g1::Tce_TRINITY_DN85262_c0_g1_i1::g.16397::m.16397	TMS_02318-RA	TCM_09015-RA	TSI_02860-RA	TPA_02755-RA	TGE_09597-RA	TPS_09843-RA	TDI_05594-RA
HOG_20437	TBI_02872-RA	TTE_05081-RA	TCE_04283-RA	TMS_06729-RA	TCM_06644-RA	TSI_05310-RA	TPA_08064-RA	TGE_04415-RA	TPS_01856-RA	TDI_01775-RA
HOG_23380	TBI_12470-RA	TTE_10523-RA	TCE_12089-RA	TMS_10267-RA	TCM_06538-RA	TSI_04221-RA	TPA_06706-RA	TGE_06602-RA	TPS_09677-RA	TDI_13165-RA
HOG_21897	TBI_04503-RA	Tte_TRINITY_DN29910_c0_g1::Tte_TRINITY_DN29910_c0_g1_i1::g.12950::m.12950	TCE_08020-RA	TMS_09982-RA	Tcm_TRINITY_DN91998_c0_g1::Tcm_TRINITY_DN91998_c0_g1_i1::g.12353::m.12353	TSI_07101-RA	TPA_01167-RA	TGE_04773-RA	TPS_05183-RA	Tdi_TRINITY_DN45358_c0_g1::Tdi_TRINITY_DN45358_c0_g1_i1::g.11466::m.11466
HOG_2224	TBI_01880-RA	TTE_02105-RA	TCE_10508-RA	TMS_11780-RA	TCM_08713-RA	TSI_00959-RA	TPA_07105-RA	TGE_02570-RA	TPS_11173-RA	TDI_07718-RA
HOG_24196	TBI_12401-RA	TTE_11600-RA	TCE_02374-RA	TMS_02897-RA	TCM_03459-RA	TSI_01518-RA	TPA_03211-RA	TGE_10709-RA	TPS_08084-RA	TDI_09233-RA
HOG_21893	Tbi_TRINITY_DN69127_c0_g1::Tbi_TRINITY_DN69127_c0_g1_i1::g.4849::m.4849	TTE_07814-RA	TCE_05012-RA	Tms_TRINITY_DN19983_c0_g1::Tms_TRINITY_DN19983_c0_g1_i1::g.3944::m.3944	Tcm_TRINITY_DN95657_c0_g2::Tcm_TRINITY_DN95657_c0_g2_i2::g.7629::m.7629	TSI_02395-RA	Tpa_TRINITY_DN142478_c0_g6::Tpa_TRINITY_DN142478_c0_g6_i1::g.9432::m.9432	TGE_10427-RA	Tps_TRINITY_DN91979_c0_g1::Tps_TRINITY_DN91979_c0_g1_i1::g.4602::m.4602	Tdi_TRINITY_DN45565_c0_g1::Tdi_TRINITY_DN45565_c0_g1_i1::g.4504::m.4504
HOG_21891	TBI_08321-RA	TTE_05864-RA	TCE_10619-RA	TMS_04719-RA	TCM_08155-RA	TSI_02677-RB	TPA_15065-RA	TGE_07469-RA	TPS_12111-RA	TDI_10493-RA
HOG_23939	TBI_03475-RA	TTE_01172-RA	TCE_05601-RA	TMS_05225-RA	TCM_04661-RA	TSI_01417-RA	TPA_02749-RA	TGE_00781-RA	TPS_02959-RA	TDI_02209-RA
HOG_5147	TBI_00531-RA	TTE_05057-RA	TCE_03190-RA	TMS_03338-RA	TCM_01720-RA	TSI_04720-RA	TPA_00028-RA	TGE_05758-RA	Tps_TRINITY_DN87343_c0_g1::Tps_TRINITY_DN87343_c0_g1_i10::g.17499::m.17499	Tdi_TRINITY_DN30361_c1_g1::Tdi_TRINITY_DN30361_c1_g1_i2::g.19201::m.19201
HOG_23413	Tbi_TRINITY_DN72021_c0_g1::Tbi_TRINITY_DN72021_c0_g1_i1::g.18436::m.18436	TTE_06769-RA	TCE_04632-RA	TMS_10430-RA	TCM_10579-RA	TSI_09848-RA	Tpa_TRINITY_DN138057_c0_g3::Tpa_TRINITY_DN138057_c0_g3_i1::g.16904::m.16904	TGE_10739-RA	TPS_01840-RA	TDI_03016-RA
HOG_20709	TBI_01829-RA	Tte_TRINITY_DN30278_c0_g1::Tte_TRINITY_DN30278_c0_g1_i1::g.18371::m.18371	Tce_TRINITY_DN100901_c0_g1::Tce_TRINITY_DN100901_c0_g1_i1::g.15423::m.15423	Tms_TRINITY_DN73778_c0_g1::Tms_TRINITY_DN73778_c0_g1_i1::g.17168::m.17168	Tcm_TRINITY_DN86080_c0_g1::Tcm_TRINITY_DN86080_c0_g1_i1::g.14313::m.14313	Tsi_TRINITY_DN34580_c0_g1::Tsi_TRINITY_DN34580_c0_g1_i1::g.16569::m.16569	TPA_10449-RA	TGE_02210-RA	Tps_TRINITY_DN77644_c0_g1::Tps_TRINITY_DN77644_c0_g1_i1::g.14569::m.14569	Tdi_TRINITY_DN34583_c0_g1::Tdi_TRINITY_DN34583_c0_g1_i1::g.15697::m.15697
HOG_21877	Tbi_TRINITY_DN61180_c0_g1::Tbi_TRINITY_DN61180_c0_g1_i1::g.16793::m.16793	Tte_TRINITY_DN49388_c0_g1::Tte_TRINITY_DN49388_c0_g1_i1::g.18299::m.18299	Tce_TRINITY_DN77766_c0_g1::Tce_TRINITY_DN77766_c0_g1_i1::g.12378::m.12378	Tms_TRINITY_DN33579_c0_g1::Tms_TRINITY_DN33579_c0_g1_i1::g.15584::m.15584	TCM_00973-RB	TSI_01653-RA	TPA_05936-RA	Tge_TRINITY_DN26289_c0_g1::Tge_TRINITY_DN26289_c0_g1_i1::g.16248::m.16248	TPS_04900-RA	TDI_04171-RA
HOG_2706	Tbi_TRINITY_DN65509_c0_g1::Tbi_TRINITY_DN65509_c0_g1_i1::g.18976::m.18976	TTE_01586-RA	TCE_03416-RA	TMS_00746-RA	TCM_01268-RA	TSI_01256-RA	TPA_09789-RA	TGE_02279-RA	TPS_06226-RA	TDI_03796-RA
HOG_142	TBI_13956-RA	TTE_12698-RA	TCE_13849-RA	TMS_10778-RA	TCM_06897-RA	TSI_06990-RA	TPA_16223-RA	Tge_TRINITY_DN28423_c0_g1::Tge_TRINITY_DN28423_c0_g1_i1::g.17102::m.17102	TPS_14712-RA	TDI_13462-RA
HOG_22317	TBI_00491-RA	TTE_00826-RA	Tce_TRINITY_DN95772_c1_g1::Tce_TRINITY_DN95772_c1_g1_i1::g.15032::m.15032	Tms_TRINITY_DN23751_c0_g2::Tms_TRINITY_DN23751_c0_g2_i1::g.18003::m.18003	TCM_00268-RA	TSI_00616-RA	TPA_00005-RA	TGE_00098-RA	TPS_00062-RA	Tdi_TRINITY_DN28391_c0_g1::Tdi_TRINITY_DN28391_c0_g1_i1::g.15859::m.15859
HOG_21873	TBI_00370-RA	TTE_00462-RA	TCE_00278-RA	TMS_00879-RA	TCM_00499-RA	TSI_00068-RA	TPA_00163-RA	TGE_00089-RA	TPS_00084-RA	TDI_00289-RA
HOG_21872	Tbi_TRINITY_DN40057_c0_g1::Tbi_TRINITY_DN40057_c0_g1_i1::g.12926::m.12926	TTE_01302-RA	TCE_04727-RA	TMS_01491-RA	TCM_01077-RA	TSI_04734-RA	TPA_02572-RA	TGE_04759-RA	TPS_02596-RA	TDI_05015-RA
HOG_21659	TBI_08395-RA	TTE_10376-RA	TCE_06115-RA	TMS_06232-RA	TCM_05610-RB	TSI_05087-RA	TPA_09778-RA	TGE_06909-RA	TPS_12748-RA	TDI_07209-RB
HOG_20874	TBI_09392-RA	TTE_05134-RA	TCE_08195-RA	TMS_00442-RA	TCM_09073-RA	TSI_07060-RA	TPA_04419-RA	TGE_01040-RA	TPS_04690-RA	Tdi_TRINITY_DN45514_c0_g1::Tdi_TRINITY_DN45514_c0_g1_i1::g.14136::m.14136
HOG_21879	TBI_08076-RA	TTE_07956-RA	TCE_07195-RA	TMS_06243-RA	TCM_05676-RA	TSI_05401-RA	Tpa_TRINITY_DN140338_c0_g1::Tpa_TRINITY_DN140338_c0_g1_i3::g.5196::m.5196	TGE_07529-RA	TPS_10344-RA	TDI_11653-RA
HOG_21878	TBI_12594-RA	TTE_10838-RA	TCE_10615-RA	TMS_11390-RA	TCM_08375-RA	TSI_09178-RA	TPA_09152-RA	TGE_09404-RA	TPS_09463-RA	TDI_11486-RA
HOG_149	TBI_02076-RA	TTE_02198-RA	TCE_03193-RA	TMS_04111-RA	TCM_09793-RA	TSI_12817-RA	TPA_04659-RA	Tge_TRINITY_DN33785_c0_g1::Tge_TRINITY_DN33785_c0_g1_i1::g.12743::m.12743	TPS_09994-RA	TDI_04268-RA
HOG_21097	TBI_00340-RA	TTE_00248-RA	TCE_00111-RA	TMS_00821-RA	TCM_00168-RA	TSI_00043-RA	TPA_10683-RA	TGE_01276-RA	TPS_00044-RA	TDI_00494-RA
HOG_13475	TBI_07176-RA	TTE_04400-RA	TCE_03515-RA	TMS_02288-RA	TCM_06554-RA	TSI_06058-RA	TPA_12948-RA	TGE_05776-RA	TPS_03852-RA	TDI_01818-RA
HOG_4507	TBI_11494-RA	TTE_11511-RA	TCE_12681-RA	TMS_11645-RA	TCM_08582-RA	TSI_13719-RA	TPA_09480-RA	TGE_11791-RA	TPS_12883-RA	TDI_11165-RA
HOG_7151	Tbi_TRINITY_DN68660_c1_g1::Tbi_TRINITY_DN68660_c1_g1_i1::g.4057::m.4057	TTE_01925-RA	Tce_TRINITY_DN6916_c0_g1::Tce_TRINITY_DN6916_c0_g1_i1::g.22997::m.22997	Tms_TRINITY_DN39934_c0_g1::Tms_TRINITY_DN39934_c0_g1_i1::g.21160::m.21160	Tcm_TRINITY_DN77703_c1_g1::Tcm_TRINITY_DN77703_c1_g1_i1::g.7839::m.7839	Tsi_TRINITY_DN60045_c0_g1::Tsi_TRINITY_DN60045_c0_g1_i1::g.9305::m.9305	Tpa_TRINITY_DN106465_c0_g1::Tpa_TRINITY_DN106465_c0_g1_i1::g.15634::m.15634	Tge_TRINITY_DN47699_c12_g1::Tge_TRINITY_DN47699_c12_g1_i5::g.6898::m.6898	Tps_TRINITY_DN69835_c0_g1::Tps_TRINITY_DN69835_c0_g1_i1::g.21100::m.21100	Tdi_TRINITY_DN34939_c0_g1::Tdi_TRINITY_DN34939_c0_g1_i1::g.23619::m.23619
HOG_16367	TBI_02991-RA	TTE_08070-RA	TCE_07870-RA	TMS_06793-RA	TCM_04413-RA	TSI_00498-RA	TPA_00575-RA	TGE_06733-RA	TPS_05616-RA	TDI_08013-RA
HOG_21349	TBI_10234-RA	TTE_09480-RA	TCE_11491-RA	TMS_12616-RA	TCM_02627-RA	TSI_06169-RA	TPA_05757-RA	TGE_09900-RA	TPS_07785-RA	TDI_10551-RA
HOG_19805	TBI_10498-RA	TTE_10631-RA	TCE_04072-RA	TMS_10257-RA	TCM_04345-RA	TSI_07505-RA	TPA_03448-RA	TGE_09538-RA	TPS_03736-RA	TDI_06167-RA
HOG_4502	TBI_02547-RA	TTE_07642-RA	TCE_08527-RA	TMS_04077-RA	TCM_11974-RA	TSI_12036-RA	TPA_03402-RA	TGE_11237-RA	Tps_TRINITY_DN87180_c0_g1::Tps_TRINITY_DN87180_c0_g1_i1::g.18274::m.18274	TDI_11983-RA
HOG_10722	Tbi_TRINITY_DN66738_c0_g1::Tbi_TRINITY_DN66738_c0_g1_i3::g.7014::m.7014	Tte_TRINITY_DN16828_c0_g1::Tte_TRINITY_DN16828_c0_g1_i1::g.7678::m.7678	Tce_TRINITY_DN91004_c0_g1::Tce_TRINITY_DN91004_c0_g1_i1::g.6419::m.6419	Tms_TRINITY_DN70805_c0_g1::Tms_TRINITY_DN70805_c0_g1_i1::g.6732::m.6732	TCM_08741-RA	Tsi_TRINITY_DN17248_c0_g1::Tsi_TRINITY_DN17248_c0_g1_i2::g.6549::m.6549	Tpa_TRINITY_DN117037_c0_g1::Tpa_TRINITY_DN117037_c0_g1_i1::g.5528::m.5528	Tge_TRINITY_DN40031_c0_g1::Tge_TRINITY_DN40031_c0_g1_i1::g.6454::m.6454	TPS_05356-RA	TDI_07404-RA
HOG_4509	TBI_02270-RA	TTE_05138-RA	TCE_08391-RA	TMS_08137-RA	TCM_11065-RA	TSI_02190-RA	TPA_14901-RA	TGE_06474-RA	TPS_02068-RA	TDI_00356-RA
HOG_7445	TBI_02536-RA	TTE_00929-RA	TCE_05629-RA	TMS_02413-RA	TCM_07760-RA	TSI_02844-RA	Tpa_TRINITY_DN88996_c0_g1::Tpa_TRINITY_DN88996_c0_g1_i1::g.16751::m.16751	TGE_00257-RA	TPS_01936-RA	TDI_03628-RA
HOG_16690	TBI_01762-RA	TTE_12091-RA	TCE_06322-RA	Tms_TRINITY_DN24051_c0_g1::Tms_TRINITY_DN24051_c0_g1_i1::g.1185::m.1185	TCM_01001-RA	TSI_01082-RA	Tpa_TRINITY_DN142537_c1_g2::Tpa_TRINITY_DN142537_c1_g2_i2::g.3425::m.3425	TGE_02921-RA	Tps_TRINITY_DN95770_c1_g1::Tps_TRINITY_DN95770_c1_g1_i1::g.951::m.951	Tdi_TRINITY_DN32010_c0_g1::Tdi_TRINITY_DN32010_c0_g1_i1::g.330::m.330
HOG_16697	TBI_01234-RA	TTE_00896-RA	TCE_06163-RA	TMS_06883-RA	TCM_12114-RA	TSI_11675-RA	TPA_06664-RA	Tge_TRINITY_DN43255_c0_g2::Tge_TRINITY_DN43255_c0_g2_i1::g.12730::m.12730	Tps_TRINITY_DN94142_c0_g2::Tps_TRINITY_DN94142_c0_g2_i3::g.5912::m.5912	TDI_00070-RA
HOG_20315	TBI_00119-RA	TTE_12582-RA	TCE_12842-RA	TMS_10119-RA	TCM_13435-RA	TSI_12904-RA	TPA_14662-RA	TGE_11718-RA	TPS_09846-RA	TDI_11717-RA
HOG_2082	TBI_01249-RA	TTE_01037-RA	TCE_00622-RA	TMS_00186-RA	TCM_00824-RA	TSI_00408-RA	Tpa_TRINITY_DN131623_c0_g2::Tpa_TRINITY_DN131623_c0_g2_i3::g.13451::m.13451	TGE_00065-RA	TPS_01482-RB	TDI_00488-RA
HOG_3983	TBI_02841-RA	TTE_06236-RA	TCE_02163-RA	TMS_02941-RA	TCM_02648-RA	TSI_05814-RA	TPA_01439-RA	TGE_02767-RA	TPS_01701-RA	TDI_04973-RA
HOG_11658	TBI_02917-RA	TTE_01584-RB	TCE_03418-RA	TMS_00748-RA	TCM_01270-RA	TSI_01259-RA	TPA_06512-RA	TGE_02281-RA	TPS_01874-RA	TDI_03794-RA
HOG_2539	TBI_02253-RA	TTE_03910-RA	TCE_00475-RA	TMS_01717-RA	TCM_02113-RA	TSI_05053-RA	TPA_08772-RA	TGE_03211-RA	TPS_03719-RA	TDI_02090-RA
HOG_1190	TBI_10064-RA	TTE_05883-RA	TCE_05875-RA	TMS_10989-RA	TCM_04859-RA	TSI_10161-RA	TPA_11342-RA	TGE_08675-RA	TPS_06959-RA	TDI_13353-RA
HOG_16349	TBI_08169-RA	Tte_TRINITY_DN59902_c0_g1::Tte_TRINITY_DN59902_c0_g1_i1::g.34242::m.34242	TCE_00652-RA	TMS_07990-RA	TCM_07841-RA	Tsi_TRINITY_DN56335_c0_g1::Tsi_TRINITY_DN56335_c0_g1_i1::g.31920::m.31920	TPA_07009-RA	TGE_04740-RA	TPS_07521-RA	TDI_11042-RA
HOG_2533	TBI_07369-RA	TTE_03591-RA	TCE_05886-RA	TMS_05686-RA	TCM_05112-RA	TSI_06810-RA	TPA_04184-RA	TGE_06139-RA	TPS_11177-RA	TDI_06333-RA
HOG_2530	TBI_12861-RA	TTE_12233-RA	TCE_13388-RA	TMS_04670-RA	TCM_14451-RA	TSI_10541-RB	TPA_16312-RA	TGE_09615-RA	TPS_15491-RA	TDI_13606-RA
HOG_1193	TBI_01505-RA	TTE_07519-RA	TCE_09821-RA	Tms_TRINITY_DN15857_c0_g2::Tms_TRINITY_DN15857_c0_g2_i1::g.10735::m.10735	TCM_12204-RA	Tsi_TRINITY_DN59839_c0_g1::Tsi_TRINITY_DN59839_c0_g1_i1::g.14386::m.14386	Tpa_TRINITY_DN138494_c5_g1::Tpa_TRINITY_DN138494_c5_g1_i2::g.9990::m.9990	TGE_08250-RA	TPS_12508-RA	Tdi_TRINITY_DN66297_c0_g1::Tdi_TRINITY_DN66297_c0_g1_i1::g.21245::m.21245
HOG_17186	TBI_10094-RA	TTE_02529-RA	TCE_02064-RA	TMS_01305-RA	TCM_01932-RA	TSI_02361-RA	TPA_13836-RA	TGE_00888-RA	TPS_06533-RA	TDI_07691-RA
HOG_20674	TBI_03435-RA	TTE_06420-RA	TCE_07144-RA	TMS_04006-RA	TCM_05906-RA	TSI_05843-RA	TPA_00655-RA	TGE_09811-RA	TPS_12225-RA	TDI_13388-RA
HOG_20677	TBI_00149-RA	TTE_02440-RA	Tce_TRINITY_DN93117_c0_g1::Tce_TRINITY_DN93117_c0_g1_i1::g.17325::m.17325	TMS_03421-RA	TCM_06377-RA	TSI_03097-RA	TPA_01322-RA	TGE_02355-RA	TPS_02035-RA	Tdi_TRINITY_DN25353_c0_g1::Tdi_TRINITY_DN25353_c0_g1_i2::g.14535::m.14535
HOG_19243	TBI_00283-RA	TTE_01343-RA	TCE_10719-RA	TMS_01778-RA	TCM_08318-RA	TSI_05009-RA	TPA_09638-RA	TGE_05195-RA	TPS_07325-RA	TDI_03218-RA
HOG_17768	TBI_01242-RA	TTE_01192-RA	TCE_01341-RA	TMS_03983-RA	TCM_03068-RA	TSI_02754-RA	TPA_15495-RA	TGE_01072-RA	TPS_10490-RA	TDI_00221-RA
HOG_1195	TBI_02903-RA	TTE_02449-RA	TCE_03290-RA	TMS_02089-RA	TCM_00872-RA	TSI_00341-RA	TPA_00711-RA	TGE_05268-RA	TPS_00968-RA	TDI_01054-RA
HOG_22925	TBI_03371-RA	TTE_01391-RA	TCE_00548-RA	TMS_01536-RA	TCM_14429-RA	TSI_07562-RA	TPA_04950-RA	TGE_11953-RA	TPS_15513-RA	TDI_12635-RA
HOG_10699	TBI_09242-RA	TTE_10787-RA	TCE_09861-RA	TMS_11556-RA	TCM_10852-RA	TSI_09433-RA	TPA_07737-RA	TGE_10311-RA	TPS_10362-RA	TDI_10531-RA
HOG_17167	TBI_00908-RA	TTE_00831-RA	TCE_05979-RA	TMS_00434-RA	TCM_08165-RA	TSI_08032-RA	TPA_02619-RA	TGE_08159-RA	TPS_06468-RA	TDI_08361-RA
HOG_21270	TBI_09545-RA	TTE_10651-RA	TCE_09657-RA	TMS_10959-RA	TCM_08628-RA	TSI_06513-RB	TPA_04070-RA	TGE_06892-RA	TPS_13517-RA	TDI_07257-RB
HOG_17163	TBI_02773-RA	TTE_03064-RA	TCE_02414-RA	TMS_02103-RA	TCM_08100-RA	TSI_09387-RA	TPA_03950-RA	TGE_01185-RA	TPS_05574-RA	TDI_08423-RA
HOG_21275	TBI_00127-RA	TTE_05348-RA	TCE_03839-RA	TMS_06893-RA	TCM_03175-RA	Tsi_TRINITY_DN9567_c0_g1::Tsi_TRINITY_DN9567_c0_g1_i1::g.13251::m.13251	TPA_13870-RA	TGE_02334-RA	TPS_11520-RA	TDI_01965-RA
HOG_17161	TBI_05047-RA	TTE_00581-RA	TCE_08997-RA	TMS_09684-RA	TCM_01895-RA	TSI_02020-RA	TPA_04757-RA	TGE_09726-RA	TPS_05756-RA	TDI_05501-RA
HOG_22832	TBI_00857-RA	TTE_00452-RA	TCE_05049-RA	TMS_00520-RA	TCM_00386-RA	TSI_00397-RA	Tpa_TRINITY_DN139186_c0_g6::Tpa_TRINITY_DN139186_c0_g6_i1::g.23646::m.23646	TGE_01835-RA	TPS_00444-RA	TDI_00193-RA
HOG_22833	TBI_03834-RA	TTE_04692-RA	TCE_09680-RA	TMS_02302-RA	TCM_07705-RA	TSI_04712-RA	TPA_01091-RA	TGE_02845-RA	TPS_00753-RA	TDI_04366-RA
HOG_8988	TBI_09514-RA	TTE_09436-RA	Tce_TRINITY_DN75546_c0_g1::Tce_TRINITY_DN75546_c0_g1_i1::g.14494::m.14494	TMS_10470-RA	Tcm_TRINITY_DN84386_c0_g1::Tcm_TRINITY_DN84386_c0_g1_i1::g.16558::m.16558	Tsi_TRINITY_DN40293_c0_g1::Tsi_TRINITY_DN40293_c0_g1_i1::g.18218::m.18218	TPA_01019-RA	TGE_10702-RA	TPS_14258-RA	TDI_11275-RA
HOG_5074	TBI_12483-RA	TTE_10235-RA	Tce_TRINITY_DN90394_c0_g1::Tce_TRINITY_DN90394_c0_g1_i1::g.5490::m.5490	Tms_TRINITY_DN26694_c1_g1::Tms_TRINITY_DN26694_c1_g1_i2::g.4878::m.4878	Tcm_TRINITY_DN73588_c0_g2::Tcm_TRINITY_DN73588_c0_g2_i1::g.15657::m.15657	Tsi_TRINITY_DN21302_c0_g1::Tsi_TRINITY_DN21302_c0_g1_i1::g.17765::m.17765	Tpa_TRINITY_DN139803_c1_g1::Tpa_TRINITY_DN139803_c1_g1_i1::g.20795::m.20795	Tge_TRINITY_DN33058_c0_g1::Tge_TRINITY_DN33058_c0_g1_i1::g.12033::m.12033	Tps_TRINITY_DN92731_c13_g1::Tps_TRINITY_DN92731_c13_g1_i2::g.5189::m.5189	Tdi_TRINITY_DN30876_c11_g2::Tdi_TRINITY_DN30876_c11_g2_i1::g.4697::m.4697
HOG_5075	TBI_10125-RA	TTE_10240-RA	TCE_07291-RA	TMS_03829-RA	TCM_11833-RA	TSI_10093-RA	TPA_08860-RA	TGE_04991-RA	TPS_10816-RA	TDI_11596-RA
HOG_16969	TBI_04251-RA	TTE_01225-RA	TCE_09562-RA	TMS_02259-RA	TCM_08454-RA	TSI_08385-RA	TPA_09142-RA	TGE_02160-RA	TPS_07387-RA	TDI_08054-RA
HOG_1831	TBI_09100-RA	TTE_08144-RA	Tce_TRINITY_DN65856_c0_g1::Tce_TRINITY_DN65856_c0_g1_i1::g.21846::m.21846	TMS_02241-RA	Tcm_TRINITY_DN94663_c0_g2::Tcm_TRINITY_DN94663_c0_g2_i1::g.20856::m.20856	TSI_04529-RA	TPA_03696-RA	Tge_TRINITY_DN40686_c0_g1::Tge_TRINITY_DN40686_c0_g1_i1::g.23889::m.23889	TPS_03767-RA	Tdi_TRINITY_DN7833_c0_g1::Tdi_TRINITY_DN7833_c0_g1_i1::g.15560::m.15560
HOG_3798	TBI_06297-RA	TTE_05625-RA	TCE_07388-RA	Tms_TRINITY_DN40189_c0_g1::Tms_TRINITY_DN40189_c0_g1_i1::g.19687::m.19687	TCM_06292-RA	TSI_05568-RA	TPA_01523-RA	TGE_05916-RA	TPS_14716-RA	TDI_05471-RA
HOG_16963	TBI_00687-RA	TTE_01082-RA	TCE_04408-RA	TMS_01734-RA	TCM_05745-RA	TSI_04527-RA	TPA_06529-RA	TGE_03953-RA	Tps_TRINITY_DN89548_c1_g1::Tps_TRINITY_DN89548_c1_g1_i3::g.6901::m.6901	TDI_02229-RA
HOG_16962	Tbi_TRINITY_DN54328_c0_g1::Tbi_TRINITY_DN54328_c0_g1_i1::g.5603::m.5603	Tte_TRINITY_DN25603_c0_g1::Tte_TRINITY_DN25603_c0_g1_i1::g.6287::m.6287	Tce_TRINITY_DN57387_c0_g1::Tce_TRINITY_DN57387_c0_g1_i2::g.8254::m.8254	TMS_11370-RA	TCM_08675-RA	Tsi_TRINITY_DN13182_c0_g1::Tsi_TRINITY_DN13182_c0_g1_i1::g.8333::m.8333	Tpa_TRINITY_DN126689_c0_g1::Tpa_TRINITY_DN126689_c0_g1_i3::g.5287::m.5287	TGE_00437-RA	Tps_TRINITY_DN62117_c0_g1::Tps_TRINITY_DN62117_c0_g1_i1::g.5739::m.5739	Tdi_TRINITY_DN45224_c1_g1::Tdi_TRINITY_DN45224_c1_g1_i1::g.6992::m.6992
HOG_18635	TBI_10455-RA	TTE_10581-RA	TCE_07123-RA	TMS_02650-RA	TCM_09829-RA	TSI_11317-RA	TPA_04915-RA	TGE_08717-RA	TPS_10090-RA	TDI_09792-RA
HOG_3792	TBI_07445-RA	TTE_04245-RA	TCE_04323-RA	TMS_09239-RA	TCM_07893-RA	TSI_04234-RA	TPA_14406-RA	TGE_06632-RA	TPS_07937-RA	TDI_09673-RA
HOG_4985	TBI_12735-RA	TTE_03671-RA	TCE_13837-RA	TMS_04831-RA	TCM_09435-RA	TSI_07377-RA	TPA_15189-RA	TGE_09633-RA	TPS_13788-RA	TDI_11614-RA
HOG_4984	TBI_09916-RA	TTE_08951-RA	TCE_02832-RA	TMS_08193-RA	TCM_01625-RA	TSI_02408-RA	TPA_04954-RA	TGE_06844-RA	TPS_04993-RA	TDI_09768-RA
HOG_2400	TBI_03676-RA	TTE_06457-RA	TCE_03040-RA	TMS_01502-RA	Tcm_TRINITY_DN93814_c0_g1::Tcm_TRINITY_DN93814_c0_g1_i2::g.17104::m.17104	TSI_11584-RA	TPA_08715-RA	TGE_10928-RA	TPS_10682-RA	TDI_11262-RA
HOG_4986	TBI_13525-RA	TTE_11840-RA	TCE_10396-RA	TMS_12161-RA	Tcm_TRINITY_DN75587_c0_g1::Tcm_TRINITY_DN75587_c0_g1_i1::g.18453::m.18453	TSI_08649-RA	TPA_11397-RA	TGE_11813-RA	TPS_05723-RA	TDI_08055-RA
HOG_931	TBI_07528-RA	TTE_05450-RA	TCE_08488-RA	TMS_07857-RA	TCM_05722-RA	Tsi_TRINITY_DN23219_c0_g1::Tsi_TRINITY_DN23219_c0_g1_i1::g.14023::m.14023	Tpa_TRINITY_DN142234_c0_g2::Tpa_TRINITY_DN142234_c0_g2_i7::g.10849::m.10849	TGE_05875-RA	TPS_05524-RA	TDI_07205-RA
HOG_6245	TBI_08180-RA	TTE_10280-RA	TCE_11556-RA	TMS_12425-RA	TCM_07301-RA	TSI_03845-RA	TPA_16273-RA	TGE_08944-RA	TPS_02453-RA	Tdi_TRINITY_DN52146_c0_g1::Tdi_TRINITY_DN52146_c0_g1_i1::g.24046::m.24046
HOG_935	TBI_11181-RA	TTE_07091-RA	TCE_11709-RA	TMS_09218-RA	TCM_13517-RA	TSI_11247-RA	TPA_08111-RA	TGE_10862-RA	TPS_06229-RA	TDI_11857-RA
HOG_5381	TBI_11628-RA	TTE_08708-RA	Tce_TRINITY_DN88201_c0_g1::Tce_TRINITY_DN88201_c0_g1_i2::g.23780::m.23780	Tms_TRINITY_DN2860_c0_g1::Tms_TRINITY_DN2860_c0_g1_i1::g.25253::m.25253	TCM_11978-RA	Tsi_TRINITY_DN25635_c0_g2::Tsi_TRINITY_DN25635_c0_g2_i2::g.25780::m.25780	Tpa_TRINITY_DN107326_c0_g1::Tpa_TRINITY_DN107326_c0_g1_i1::g.24420::m.24420	Tge_TRINITY_DN40656_c0_g1::Tge_TRINITY_DN40656_c0_g1_i1::g.28036::m.28036	Tps_TRINITY_DN67978_c0_g1::Tps_TRINITY_DN67978_c0_g1_i1::g.21932::m.21932	Tdi_TRINITY_DN67775_c0_g1::Tdi_TRINITY_DN67775_c0_g1_i1::g.22933::m.22933
HOG_20452	TBI_13850-RA	TTE_04419-RA	TCE_03180-RA	TMS_03800-RA	Tcm_TRINITY_DN101915_c0_g1::Tcm_TRINITY_DN101915_c0_g1_i2::g.19364::m.19364	TSI_01382-RA	Tpa_TRINITY_DN133485_c0_g1::Tpa_TRINITY_DN133485_c0_g1_i1::g.11283::m.11283	Tge_TRINITY_DN43033_c0_g1::Tge_TRINITY_DN43033_c0_g1_i4::g.15974::m.15974	Tps_TRINITY_DN87404_c0_g1::Tps_TRINITY_DN87404_c0_g1_i1::g.13138::m.13138	Tdi_TRINITY_DN23920_c0_g2::Tdi_TRINITY_DN23920_c0_g2_i1::g.12425::m.12425
HOG_10524	TBI_09048-RA	Tte_TRINITY_DN49146_c0_g1::Tte_TRINITY_DN49146_c0_g1_i1::g.31689::m.31689	TCE_02357-RA	TMS_01676-RA	Tcm_TRINITY_DN98241_c0_g1::Tcm_TRINITY_DN98241_c0_g1_i1::g.7996::m.7996	Tsi_TRINITY_DN20435_c0_g1::Tsi_TRINITY_DN20435_c0_g1_i1::g.8676::m.8676	TPA_02301-RA	TGE_08838-RA	TPS_00689-RA	Tdi_TRINITY_DN17306_c0_g1::Tdi_TRINITY_DN17306_c0_g1_i1::g.7867::m.7867
HOG_20457	Tbi_TRINITY_DN59104_c0_g1::Tbi_TRINITY_DN59104_c0_g1_i1::g.12172::m.12172	TTE_06553-RA	Tce_TRINITY_DN99694_c0_g1::Tce_TRINITY_DN99694_c0_g1_i3::g.11530::m.11530	Tms_TRINITY_DN27782_c0_g1::Tms_TRINITY_DN27782_c0_g1_i1::g.11694::m.11694	Tcm_TRINITY_DN98517_c0_g1::Tcm_TRINITY_DN98517_c0_g1_i1::g.11072::m.11072	TSI_08239-RA	TPA_06420-RA	Tge_TRINITY_DN40098_c0_g1::Tge_TRINITY_DN40098_c0_g1_i1::g.11264::m.11264	TPS_08402-RA	Tdi_TRINITY_DN23444_c0_g1::Tdi_TRINITY_DN23444_c0_g1_i3::g.10442::m.10442
HOG_20459	TBI_00844-RA	TTE_02169-RA	TCE_01653-RA	TMS_04883-RA	TCM_00834-RA	TSI_03512-RA	TPA_11169-RA	TGE_00208-RA	TPS_01423-RA	TDI_01090-RA
HOG_18630	TBI_07096-RA	TTE_10568-RA	TCE_02398-RA	TMS_04760-RA	TCM_02008-RA	TSI_06952-RA	Tpa_TRINITY_DN138729_c0_g6::Tpa_TRINITY_DN138729_c0_g6_i1::g.13940::m.13940	TGE_10744-RA	TPS_07923-RA	TDI_01526-RA
HOG_18565	TBI_08141-RA	TTE_10194-RA	TCE_11371-RA	TMS_10766-RA	TCM_10302-RA	TSI_07822-RA	TPA_09134-RA	TGE_09230-RA	TPS_09883-RA	TDI_07775-RA
HOG_16133	TBI_00056-RB	TTE_05605-RA	TCE_03211-RA	TMS_03555-RA	Tcm_TRINITY_DN103428_c1_g1::Tcm_TRINITY_DN103428_c1_g1_i4::g.3859::m.3859	Tsi_TRINITY_DN19731_c0_g1::Tsi_TRINITY_DN19731_c0_g1_i1::g.8083::m.8083	TPA_00156-RA	TGE_05018-RA	TPS_08163-RA	Tdi_TRINITY_DN12953_c0_g2::Tdi_TRINITY_DN12953_c0_g2_i1::g.7103::m.7103
HOG_16870	TBI_11449-RA	Tte_TRINITY_DN23159_c0_g3::Tte_TRINITY_DN23159_c0_g3_i1::g.14017::m.14017	TCE_11174-RA	TMS_09648-RA	Tcm_TRINITY_DN104027_c0_g1::Tcm_TRINITY_DN104027_c0_g1_i2::g.7533::m.7533	TSI_07531-RA	TPA_09569-RA	TGE_09483-RA	TPS_13696-RA	Tdi_TRINITY_DN30643_c0_g1::Tdi_TRINITY_DN30643_c0_g1_i3::g.6844::m.6844
HOG_1950	TBI_12515-RA	TTE_09901-RA	TCE_13792-RA	TMS_12651-RA	Tcm_TRINITY_DN96778_c0_g1::Tcm_TRINITY_DN96778_c0_g1_i1::g.18483::m.18483	TSI_10132-RA	TPA_07500-RA	TGE_03247-RA	TPS_03259-RB	TDI_08440-RA
HOG_16877	TBI_06286-RA	TTE_01484-RA	TCE_06415-RA	TMS_07965-RA	TCM_01755-RA	TSI_03761-RA	TPA_02489-RA	TGE_04391-RA	TPS_00488-RA	TDI_04536-RA
HOG_9702	TBI_06062-RA	TTE_03273-RA	TCE_06392-RA	TMS_07516-RA	TCM_05472-RA	TSI_01909-RA	TPA_00142-RA	TGE_09539-RA	TPS_01820-RA	TDI_03288-RA
HOG_16131	TBI_05264-RA	TTE_02167-RA	Tce_TRINITY_DN106609_c1_g1::Tce_TRINITY_DN106609_c1_g1_i1::g.10464::m.10464	Tms_TRINITY_DN21576_c0_g1::Tms_TRINITY_DN21576_c0_g1_i1::g.9680::m.9680	TCM_06960-RA	TSI_02527-RA	TPA_00278-RA	TGE_03627-RA	TPS_02224-RA	TDI_03940-RA
HOG_24119	TBI_02330-RA	TTE_02569-RA	Tce_TRINITY_DN93231_c2_g1::Tce_TRINITY_DN93231_c2_g1_i1::g.10126::m.10126	TMS_11431-RA	TCM_11509-RA	TSI_04592-RA	Tpa_TRINITY_DN128309_c1_g3::Tpa_TRINITY_DN128309_c1_g3_i1::g.18421::m.18421	TGE_06999-RA	TPS_11223-RA	Tdi_TRINITY_DN20372_c1_g3::Tdi_TRINITY_DN20372_c1_g3_i1::g.10505::m.10505
HOG_24118	Tbi_TRINITY_DN34595_c0_g1::Tbi_TRINITY_DN34595_c0_g1_i1::g.20888::m.20888	Tte_TRINITY_DN56158_c0_g1::Tte_TRINITY_DN56158_c0_g1_i1::g.24382::m.24382	Tce_TRINITY_DN76174_c0_g2::Tce_TRINITY_DN76174_c0_g2_i1::g.19550::m.19550	Tms_TRINITY_DN9386_c0_g1::Tms_TRINITY_DN9386_c0_g1_i1::g.21575::m.21575	Tcm_TRINITY_DN96354_c1_g1::Tcm_TRINITY_DN96354_c1_g1_i2::g.18311::m.18311	TSI_08452-RA	TPA_07400-RA	Tge_TRINITY_DN44267_c0_g2::Tge_TRINITY_DN44267_c0_g2_i3::g.21592::m.21592	Tps_TRINITY_DN115551_c0_g1::Tps_TRINITY_DN115551_c0_g1_i1::g.18133::m.18133	Tdi_TRINITY_DN66757_c0_g1::Tdi_TRINITY_DN66757_c0_g1_i1::g.19456::m.19456
HOG_18968	TBI_01786-RA	TTE_01959-RA	TCE_02069-RA	TMS_02172-RA	TCM_02107-RA	TSI_05520-RA	TPA_06346-RA	TGE_01607-RA	TPS_00739-RA	TDI_00924-RA
HOG_3243	TBI_04463-RA	TTE_05698-RA	TCE_06381-RA	Tms_TRINITY_DN70938_c0_g1::Tms_TRINITY_DN70938_c0_g1_i1::g.16779::m.16779	Tcm_TRINITY_DN98014_c0_g1::Tcm_TRINITY_DN98014_c0_g1_i1::g.12548::m.12548	Tsi_TRINITY_DN30889_c2_g2::Tsi_TRINITY_DN30889_c2_g2_i2::g.2921::m.2921	Tpa_TRINITY_DN135748_c1_g4::Tpa_TRINITY_DN135748_c1_g4_i1::g.19575::m.19575	TGE_01441-RA	Tps_TRINITY_DN77745_c0_g1::Tps_TRINITY_DN77745_c0_g1_i1::g.12608::m.12608	Tdi_TRINITY_DN59117_c0_g1::Tdi_TRINITY_DN59117_c0_g1_i1::g.12921::m.12921
HOG_18966	TBI_07685-RA	TTE_03508-RA	TCE_08848-RA	TMS_09395-RA	TCM_05682-RA	TSI_03418-RA	TPA_13756-RA	TGE_09986-RA	TPS_06876-RA	TDI_08715-RA
HOG_21473	Tbi_TRINITY_DN67930_c0_g1::Tbi_TRINITY_DN67930_c0_g1_i1::g.11688::m.11688	TTE_08382-RA	Tce_TRINITY_DN99545_c0_g1::Tce_TRINITY_DN99545_c0_g1_i1::g.12822::m.12822	TMS_00926-RA	Tcm_TRINITY_DN86070_c1_g1::Tcm_TRINITY_DN86070_c1_g1_i1::g.12810::m.12810	TSI_00679-RA	TPA_06234-RA	Tge_TRINITY_DN40902_c0_g1::Tge_TRINITY_DN40902_c0_g1_i3::g.14829::m.14829	TPS_00205-RA	Tdi_TRINITY_DN8584_c0_g1::Tdi_TRINITY_DN8584_c0_g1_i1::g.12065::m.12065
HOG_21472	TBI_02832-RA	TTE_00259-RA	TCE_09708-RA	TMS_02979-RA	TCM_07477-RA	TSI_01261-RA	TPA_05908-RA	TGE_09419-RA	TPS_11954-RA	TDI_07575-RA
HOG_3247	Tbi_TRINITY_DN35395_c0_g1::Tbi_TRINITY_DN35395_c0_g1_i1::g.17050::m.17050	TTE_05217-RA	TCE_01521-RA	TMS_00101-RA	TCM_08406-RA	TSI_07344-RA	TPA_01466-RA	TGE_05733-RA	TPS_10562-RA	TDI_12814-RA
HOG_3246	TBI_12684-RA	TTE_07797-RA	TCE_01727-RA	TMS_05457-RA	TCM_02707-RA	TSI_05305-RA	TPA_07876-RA	TGE_08875-RA	TPS_04572-RA	TDI_00363-RA
HOG_18961	Tbi_TRINITY_DN69579_c1_g1::Tbi_TRINITY_DN69579_c1_g1_i4::g.6825::m.6825	TTE_05382-RA	Tce_TRINITY_DN97077_c0_g2::Tce_TRINITY_DN97077_c0_g2_i1::g.14182::m.14182	Tms_TRINITY_DN7148_c0_g1::Tms_TRINITY_DN7148_c0_g1_i1::g.14365::m.14365	TCM_13999-RA	Tsi_TRINITY_DN23895_c0_g1::Tsi_TRINITY_DN23895_c0_g1_i1::g.10686::m.10686	TPA_07057-RA	TGE_03054-RA	Tps_TRINITY_DN92706_c1_g1::Tps_TRINITY_DN92706_c1_g1_i4::g.13016::m.13016	Tdi_TRINITY_DN27489_c0_g1::Tdi_TRINITY_DN27489_c0_g1_i2::g.11222::m.11222
HOG_24116	TBI_00162-RA	TTE_02494-RA	TCE_00940-RA	TMS_02919-RA	TCM_01608-RA	TSI_01243-RA	TPA_02827-RA	TGE_00814-RA	TPS_00308-RA	TDI_00349-RA
HOG_20088	TBI_09895-RA	TTE_05601-RA	TCE_11084-RA	TMS_03214-RA	TCM_10408-RA	TSI_05829-RA	TPA_08225-RA	TGE_06266-RA	TPS_10453-RA	TDI_05255-RA
HOG_22886	TBI_02979-RA	TTE_07951-RA	TCE_04551-RA	TMS_06461-RA	TCM_02288-RA	TSI_01819-RA	TPA_05471-RA	TGE_03708-RA	TPS_08284-RA	TDI_00661-RA
HOG_18418	TBI_09823-RA	TTE_09081-RA	TCE_01806-RA	TMS_04234-RA	TCM_04854-RB	TSI_03993-RA	TPA_05365-RA	TGE_06704-RA	TPS_00921-RA	TDI_04086-RA
HOG_825	Tbi_TRINITY_DN65520_c0_g1::Tbi_TRINITY_DN65520_c0_g1_i1::g.11340::m.11340	TTE_01829-RA	TCE_08000-RA	TMS_04490-RA	Tcm_TRINITY_DN100948_c1_g1::Tcm_TRINITY_DN100948_c1_g1_i1::g.14035::m.14035	Tsi_TRINITY_DN23535_c0_g1::Tsi_TRINITY_DN23535_c0_g1_i1::g.13389::m.13389	TPA_01232-RA	TGE_02483-RA	TPS_11555-RA	TDI_02313-RA
HOG_824	TBI_01865-RA	TTE_01274-RA	TCE_04492-RA	Tms_TRINITY_DN24066_c0_g1::Tms_TRINITY_DN24066_c0_g1_i1::g.10545::m.10545	TCM_10762-RA	TSI_10645-RA	Tpa_TRINITY_DN136597_c0_g3::Tpa_TRINITY_DN136597_c0_g3_i1::g.20183::m.20183	Tge_TRINITY_DN45800_c0_g1::Tge_TRINITY_DN45800_c0_g1_i2::g.12990::m.12990	Tps_TRINITY_DN73761_c0_g1::Tps_TRINITY_DN73761_c0_g1_i1::g.11881::m.11881	TDI_08166-RA
HOG_18415	TBI_11863-RA	TTE_06856-RA	TCE_03489-RA	TMS_04365-RA	TCM_01985-RA	TSI_11037-RA	TPA_11119-RA	TGE_03240-RA	TPS_01367-RA	TDI_03012-RA
HOG_18412	TBI_02596-RA	TTE_04059-RA	TCE_03912-RA	Tms_TRINITY_DN21739_c0_g2::Tms_TRINITY_DN21739_c0_g2_i2::g.11469::m.11469	Tcm_TRINITY_DN97466_c3_g1::Tcm_TRINITY_DN97466_c3_g1_i1::g.10992::m.10992	TSI_00811-RA	TPA_09419-RA	TGE_00862-RA	TPS_00575-RA	Tdi_TRINITY_DN10311_c0_g1::Tdi_TRINITY_DN10311_c0_g1_i1::g.11715::m.11715
HOG_822	TBI_07895-RA	Tte_TRINITY_DN35955_c0_g1::Tte_TRINITY_DN35955_c0_g1_i1::g.33667::m.33667	TCE_09620-RA	TMS_07157-RA	TCM_07138-RA	TSI_09405-RA	TPA_03480-RA	TGE_07319-RA	TPS_07132-RA	TDI_01704-RA
HOG_18985	TBI_07177-RA	TTE_04401-RA	TCE_03516-RA	Tms_TRINITY_DN22045_c0_g3::Tms_TRINITY_DN22045_c0_g3_i1::g.7848::m.7848	TCM_06555-RA	TSI_06059-RA	TPA_16172-RA	TGE_05777-RA	TPS_03851-RA	TDI_01819-RA
HOG_18984	TBI_10121-RA	TTE_05845-RA	Tce_TRINITY_DN106924_c0_g5::Tce_TRINITY_DN106924_c0_g5_i3::g.6647::m.6647	Tms_TRINITY_DN30694_c1_g4::Tms_TRINITY_DN30694_c1_g4_i3::g.2789::m.2789	Tcm_TRINITY_DN102872_c1_g1::Tcm_TRINITY_DN102872_c1_g1_i6::g.4743::m.4743	Tsi_TRINITY_DN31911_c2_g1::Tsi_TRINITY_DN31911_c2_g1_i11::g.4485::m.4485	TPA_00189-RA	TGE_00115-RA	Tps_TRINITY_DN86746_c3_g1::Tps_TRINITY_DN86746_c3_g1_i2::g.14186::m.14186	Tdi_TRINITY_DN28643_c1_g1::Tdi_TRINITY_DN28643_c1_g1_i9::g.4807::m.4807
HOG_18983	Tbi_TRINITY_DN62361_c0_g1::Tbi_TRINITY_DN62361_c0_g1_i2::g.15481::m.15481	TTE_02859-RA	TCE_10128-RA	TMS_09475-RA	TCM_11790-RA	TSI_09530-RA	TPA_07171-RA	TGE_01596-RA	Tps_TRINITY_DN87364_c0_g2::Tps_TRINITY_DN87364_c0_g2_i1::g.11054::m.11054	TDI_10939-RA
HOG_21428	TBI_03037-RA	TTE_03579-RA	TCE_01472-RA	TMS_03570-RA	TCM_14438-RA	Tsi_TRINITY_DN1763_c0_g2::Tsi_TRINITY_DN1763_c0_g2_i1::g.12485::m.12485	TPA_02631-RA	TGE_03907-RA	TPS_15528-RA	TDI_03108-RA
HOG_1481	TBI_02093-RA	TTE_02008-RA	TCE_04126-RA	TMS_00549-RA	TCM_01217-RA	TSI_00439-RA	TPA_03847-RA	TGE_01140-RA	TPS_00132-RA	TDI_00336-RA
HOG_1480	TBI_04022-RA	TTE_04013-RA	TCE_04841-RA	TMS_02759-RA	TCM_04824-RA	TSI_03821-RA	TPA_04223-RA	TGE_08222-RA	TPS_01677-RA	TDI_06303-RA
HOG_20299	TBI_06298-RA	TTE_05624-RA	TCE_07389-RA	TMS_08453-RA	TCM_06293-RA	TSI_05569-RA	TPA_11175-RA	TGE_05917-RA	TPS_10996-RA	TDI_05473-RA
HOG_20294	TBI_08330-RA	TTE_08992-RA	TCE_05006-RA	TMS_00590-RA	TCM_06029-RA	Tsi_TRINITY_DN26495_c0_g2::Tsi_TRINITY_DN26495_c0_g2_i2::g.9427::m.9427	TPA_07553-RA	TGE_07420-RA	TPS_05161-RA	TDI_09605-RB
HOG_14206	TBI_08345-RA	TTE_06942-RA	TCE_08396-RA	TMS_08437-RA	TCM_07560-RA	TSI_08969-RA	TPA_04647-RA	TGE_08223-RA	TPS_03001-RA	TDI_07228-RA
HOG_5491	Tbi_TRINITY_DN61579_c0_g1::Tbi_TRINITY_DN61579_c0_g1_i1::g.14710::m.14710	Tte_TRINITY_DN30294_c0_g1::Tte_TRINITY_DN30294_c0_g1_i1::g.17598::m.17598	Tce_TRINITY_DN92327_c0_g1::Tce_TRINITY_DN92327_c0_g1_i1::g.12564::m.12564	Tms_TRINITY_DN40459_c0_g1::Tms_TRINITY_DN40459_c0_g1_i1::g.11762::m.11762	TCM_13118-RA	Tsi_TRINITY_DN61091_c0_g1::Tsi_TRINITY_DN61091_c0_g1_i1::g.14301::m.14301	TPA_03353-RA	Tge_TRINITY_DN35922_c0_g1::Tge_TRINITY_DN35922_c0_g1_i1::g.14018::m.14018	TPS_08450-RA	TDI_12482-RA
HOG_8166	TBI_01678-RA	TTE_06790-RA	TCE_05381-RA	TMS_03254-RA	TCM_05100-RA	TSI_07290-RA	Tpa_TRINITY_DN120667_c0_g1::Tpa_TRINITY_DN120667_c0_g1_i2::g.22529::m.22529	TGE_08693-RA	TPS_07047-RA	TDI_05558-RA
HOG_797	TBI_03300-RA	TTE_00314-RA	TCE_06796-RA	TMS_07552-RA	TCM_08845-RA	TSI_06738-RA	TPA_02831-RA	TGE_06947-RA	TPS_12570-RA	TDI_07073-RA
HOG_796	Tbi_TRINITY_DN52473_c0_g1::Tbi_TRINITY_DN52473_c0_g1_i1::g.12078::m.12078	TTE_11545-RA	TCE_11531-RA	Tms_TRINITY_DN3536_c0_g2::Tms_TRINITY_DN3536_c0_g2_i1::g.11420::m.11420	TCM_10620-RA	Tsi_TRINITY_DN20975_c0_g1::Tsi_TRINITY_DN20975_c0_g1_i1::g.10013::m.10013	TPA_08243-RA	Tge_TRINITY_DN37917_c0_g1::Tge_TRINITY_DN37917_c0_g1_i1::g.10462::m.10462	Tps_TRINITY_DN4089_c0_g1::Tps_TRINITY_DN4089_c0_g1_i1::g.10377::m.10377	Tdi_TRINITY_DN40086_c0_g1::Tdi_TRINITY_DN40086_c0_g1_i1::g.19282::m.19282
HOG_21507	TBI_03244-RA	TTE_05203-RA	TCE_02499-RA	TMS_04357-RA	TCM_07217-RA	TSI_02946-RB	TPA_08091-RA	TGE_07031-RA	TPS_10360-RA	TDI_10838-RA
HOG_22420	TBI_07952-RA	TTE_06841-RA	TCE_07771-RA	TMS_05209-RA	Tcm_TRINITY_DN102106_c1_g1::Tcm_TRINITY_DN102106_c1_g1_i1::g.8348::m.8348	TSI_02666-RA	TPA_13341-RA	TGE_07074-RA	TPS_09806-RA	TDI_03589-RA
HOG_21501	TBI_03011-RA	TTE_10315-RA	TCE_03178-RA	TMS_05744-RA	TCM_02310-RA	TSI_01388-RA	TPA_11306-RA	TGE_02311-RA	TPS_03658-RA	TDI_01478-RA
HOG_792	TBI_09146-RA	TTE_09331-RA	TCE_10175-RA	TMS_10307-RA	TCM_06895-RA	TSI_09994-RA	TPA_15117-RA	TGE_09217-RA	TPS_10587-RA	TDI_07586-RA
HOG_1715	TBI_05124-RA	TTE_07903-RA	TCE_09983-RA	TMS_06742-RA	TCM_07960-RA	TSI_09160-RA	TPA_03451-RA	TGE_01493-RA	TPS_15539-RA	TDI_08295-RA
HOG_1714	Tbi_TRINITY_DN47944_c0_g1::Tbi_TRINITY_DN47944_c0_g1_i1::g.13102::m.13102	TTE_00427-RA	TCE_03016-RA	TMS_03353-RA	TCM_06621-RA	TSI_02155-RA	TPA_07183-RA	TGE_01222-RA	TPS_15436-RA	TDI_05009-RA
HOG_20056	TBI_00239-RA	TTE_00527-RA	Tce_TRINITY_DN98224_c0_g1::Tce_TRINITY_DN98224_c0_g1_i3::g.18122::m.18122	Tms_TRINITY_DN31237_c4_g5::Tms_TRINITY_DN31237_c4_g5_i3::g.19368::m.19368	Tcm_TRINITY_DN93965_c0_g1::Tcm_TRINITY_DN93965_c0_g1_i1::g.15823::m.15823	Tsi_TRINITY_DN27395_c1_g1::Tsi_TRINITY_DN27395_c1_g1_i4::g.15848::m.15848	TPA_07552-RA	TGE_02961-RA	TPS_03946-RA	TDI_00258-RA
HOG_21508	TBI_00111-RA	TTE_03826-RA	TCE_07442-RA	TMS_10942-RA	TCM_13895-RA	TSI_12128-RA	TPA_01965-RA	TGE_00513-RA	TPS_10411-RA	TDI_11464-RA
HOG_20053	TBI_01191-RA	TTE_01469-RA	TCE_00247-RA	TMS_09960-RA	TCM_01037-RA	TSI_05793-RA	TPA_00777-RA	TGE_03122-RA	TPS_02346-RA	TDI_00688-RA
HOG_22424	TBI_00674-RA	TTE_02568-RA	TCE_03725-RA	TMS_01929-RA	TCM_02739-RA	TSI_03771-RA	Tpa_TRINITY_DN126972_c0_g1::Tpa_TRINITY_DN126972_c0_g1_i1::g.15667::m.15667	TGE_03218-RA	Tps_TRINITY_DN90761_c0_g1::Tps_TRINITY_DN90761_c0_g1_i1::g.6192::m.6192	TDI_03587-RA
HOG_23057	TBI_04989-RA	TTE_07306-RA	TCE_08556-RA	TMS_09528-RA	Tcm_TRINITY_DN76885_c0_g1::Tcm_TRINITY_DN76885_c0_g1_i1::g.10302::m.10302	TSI_13498-RA	Tpa_TRINITY_DN135143_c2_g1::Tpa_TRINITY_DN135143_c2_g1_i1::g.9132::m.9132	TGE_09970-RA	Tps_TRINITY_DN63162_c0_g1::Tps_TRINITY_DN63162_c0_g1_i1::g.12251::m.12251	Tdi_TRINITY_DN31149_c0_g1::Tdi_TRINITY_DN31149_c0_g1_i4::g.12379::m.12379
HOG_23056	TBI_12326-RA	TTE_09839-RA	TCE_07184-RA	TMS_06963-RA	Tcm_TRINITY_DN101087_c0_g1::Tcm_TRINITY_DN101087_c0_g1_i1::g.17961::m.17961	TSI_07917-RA	Tpa_TRINITY_DN135919_c1_g4::Tpa_TRINITY_DN135919_c1_g4_i1::g.16811::m.16811	Tge_TRINITY_DN42696_c0_g2::Tge_TRINITY_DN42696_c0_g2_i2::g.18270::m.18270	Tps_TRINITY_DN91746_c1_g1::Tps_TRINITY_DN91746_c1_g1_i1::g.17065::m.17065	Tdi_TRINITY_DN31263_c1_g3::Tdi_TRINITY_DN31263_c1_g3_i1::g.18797::m.18797
HOG_18189	TBI_01226-RA	TTE_00852-RA	TCE_05159-RA	TMS_04633-RA	TCM_01902-RA	TSI_06946-RA	TPA_12699-RA	TGE_02497-RA	TPS_04591-RA	TDI_01466-RA
HOG_23797	TBI_03303-RA	TTE_05490-RA	TCE_09006-RA	TMS_08853-RA	TCM_06923-RA	TSI_07748-RA	TPA_05344-RA	TGE_03260-RA	TPS_04016-RA	TDI_03300-RA
HOG_1133	TBI_10632-RA	TTE_11520-RA	TCE_11778-RA	TMS_11308-RA	Tcm_TRINITY_DN94265_c0_g1::Tcm_TRINITY_DN94265_c0_g1_i2::g.15957::m.15957	Tsi_TRINITY_DN25472_c0_g1::Tsi_TRINITY_DN25472_c0_g1_i2::g.13924::m.13924	Tpa_TRINITY_DN134902_c0_g1::Tpa_TRINITY_DN134902_c0_g1_i1::g.4922::m.4922	TGE_09076-RA	TPS_14408-RA	TDI_09918-RA
HOG_1132	TBI_11475-RA	TTE_11193-RA	TCE_09629-RA	TMS_07384-RA	TCM_08583-RA	TSI_06648-RA	Tpa_TRINITY_DN107011_c0_g1::Tpa_TRINITY_DN107011_c0_g1_i1::g.9811::m.9811	TGE_09459-RA	TPS_09306-RA	TDI_09100-RA
HOG_18187	TBI_00436-RA	TTE_01416-RA	TCE_01793-RA	TMS_00052-RA	TCM_08913-RA	TSI_00130-RA	TPA_09059-RA	TGE_08798-RA	TPS_02396-RA	Tdi_TRINITY_DN31277_c0_g1::Tdi_TRINITY_DN31277_c0_g1_i2::g.13791::m.13791
HOG_24062	Tbi_TRINITY_DN69352_c0_g1::Tbi_TRINITY_DN69352_c0_g1_i4::g.18070::m.18070	TTE_09006-RA	TCE_12404-RA	TMS_09936-RA	Tcm_TRINITY_DN99020_c0_g1::Tcm_TRINITY_DN99020_c0_g1_i1::g.16298::m.16298	Tsi_TRINITY_DN11178_c0_g2::Tsi_TRINITY_DN11178_c0_g2_i1::g.17938::m.17938	Tpa_TRINITY_DN126389_c1_g4::Tpa_TRINITY_DN126389_c1_g4_i3::g.15837::m.15837	TGE_11557-RA	Tps_TRINITY_DN87532_c0_g1::Tps_TRINITY_DN87532_c0_g1_i1::g.13693::m.13693	TDI_10764-RA
HOG_18181	Tbi_TRINITY_DN72193_c0_g2::Tbi_TRINITY_DN72193_c0_g2_i3::g.13827::m.13827	Tte_TRINITY_DN29793_c0_g1::Tte_TRINITY_DN29793_c0_g1_i1::g.13402::m.13402	Tce_TRINITY_DN92461_c0_g1::Tce_TRINITY_DN92461_c0_g1_i1::g.12358::m.12358	Tms_TRINITY_DN31519_c0_g1::Tms_TRINITY_DN31519_c0_g1_i1::g.13764::m.13764	Tcm_TRINITY_DN102840_c0_g1::Tcm_TRINITY_DN102840_c0_g1_i1::g.12687::m.12687	Tsi_TRINITY_DN31997_c0_g3::Tsi_TRINITY_DN31997_c0_g3_i1::g.13000::m.13000	TPA_11314-RA	Tge_TRINITY_DN47202_c0_g1::Tge_TRINITY_DN47202_c0_g1_i1::g.12696::m.12696	Tps_TRINITY_DN80815_c0_g1::Tps_TRINITY_DN80815_c0_g1_i2::g.10999::m.10999	Tdi_TRINITY_DN31963_c0_g1::Tdi_TRINITY_DN31963_c0_g1_i1::g.10515::m.10515
HOG_18180	TBI_00306-RA	TTE_01003-RA	TCE_01670-RA	TMS_02498-RA	TCM_00760-RA	TSI_05534-RA	TPA_00067-RA	TGE_01568-RA	TPS_03954-RA	TDI_00650-RA
HOG_1135	TBI_01546-RA	TTE_11690-RA	TCE_01573-RA	TMS_11958-RA	TCM_09791-RA	TSI_06858-RA	TPA_06146-RA	TGE_09928-RA	TPS_08159-RA	TDI_04825-RA
HOG_3989	TBI_01467-RA	TTE_01704-RA	TCE_01231-RA	TMS_02857-RA	TCM_01923-RA	TSI_01222-RA	TPA_16221-RA	TGE_04380-RA	TPS_00112-RA	TDI_02081-RA
HOG_18343	TBI_00665-RA	TTE_08788-RA	Tce_TRINITY_DN106591_c0_g1::Tce_TRINITY_DN106591_c0_g1_i5::g.3357::m.3357	Tms_TRINITY_DN25933_c0_g1::Tms_TRINITY_DN25933_c0_g1_i1::g.13083::m.13083	TCM_01807-RA	TSI_05092-RA	TPA_06737-RA	TGE_00057-RA	TPS_04045-RA	TDI_04821-RA
HOG_963	TBI_02045-RA	TTE_07477-RA	TCE_00975-RA	TMS_04260-RA	TCM_06742-RA	TSI_11510-RA	TPA_01267-RA	TGE_08641-RA	TPS_00855-RA	TDI_02717-RA
HOG_18347	TBI_09365-RA	TTE_09290-RA	TCE_01915-RA	TMS_08053-RA	TCM_04298-RA	TSI_04794-RA	TPA_12259-RA	TGE_04530-RA	Tps_TRINITY_DN93581_c0_g1::Tps_TRINITY_DN93581_c0_g1_i1::g.9096::m.9096	Tdi_TRINITY_DN30332_c2_g1::Tdi_TRINITY_DN30332_c2_g1_i2::g.8452::m.8452
HOG_7781	TBI_11754-RA	TTE_01079-RA	TCE_04411-RA	TMS_06601-RA	TCM_02702-RA	TSI_03178-RA	TPA_04871-RA	TGE_09144-RA	TPS_01823-RA	TDI_02268-RA
HOG_20040	Tbi_TRINITY_DN67870_c0_g1::Tbi_TRINITY_DN67870_c0_g1_i1::g.6590::m.6590	Tte_TRINITY_DN47409_c0_g1::Tte_TRINITY_DN47409_c0_g1_i1::g.8244::m.8244	Tce_TRINITY_DN106579_c3_g2::Tce_TRINITY_DN106579_c3_g2_i1::g.6185::m.6185	Tms_TRINITY_DN5661_c0_g1::Tms_TRINITY_DN5661_c0_g1_i1::g.6574::m.6574	Tcm_TRINITY_DN104810_c0_g2::Tcm_TRINITY_DN104810_c0_g2_i1::g.5605::m.5605	TSI_11713-RA	Tpa_TRINITY_DN127891_c0_g1::Tpa_TRINITY_DN127891_c0_g1_i1::g.6898::m.6898	Tge_TRINITY_DN45997_c0_g1::Tge_TRINITY_DN45997_c0_g1_i1::g.7435::m.7435	Tps_TRINITY_DN93082_c1_g1::Tps_TRINITY_DN93082_c1_g1_i1::g.5210::m.5210	TDI_10657-RA
HOG_17978	TBI_06370-RA	TTE_02605-RA	TCE_07790-RA	TMS_04921-RA	TCM_13129-RA	TSI_03978-RA	TPA_13701-RA	TGE_01022-RA	Tps_TRINITY_DN89431_c0_g1::Tps_TRINITY_DN89431_c0_g1_i1::g.6474::m.6474	TDI_06211-RA
HOG_4328	TBI_09098-RA	TTE_08142-RA	TCE_08414-RA	TMS_06308-RA	TCM_08943-RA	TSI_07638-RA	TPA_07149-RA	TGE_06516-RA	TPS_13838-RA	TDI_10735-RA
HOG_17974	TBI_01302-RA	TTE_01012-RA	TCE_06375-RA	TMS_03779-RA	TCM_02304-RA	TSI_05913-RA	TPA_07831-RA	Tge_TRINITY_DN47914_c0_g1::Tge_TRINITY_DN47914_c0_g1_i1::g.1512::m.1512	TPS_04866-RA	TDI_09403-RA
HOG_17977	TBI_10447-RA	TTE_08768-RA	Tce_TRINITY_DN105032_c0_g1::Tce_TRINITY_DN105032_c0_g1_i2::g.7928::m.7928	TMS_03078-RA	Tcm_TRINITY_DN102175_c0_g1::Tcm_TRINITY_DN102175_c0_g1_i1::g.7228::m.7228	TSI_02344-RA	TPA_07298-RA	TGE_00834-RA	TPS_01028-RA	TDI_08152-RA
HOG_3011	TBI_10828-RA	TTE_11787-RA	Tce_TRINITY_DN105360_c1_g1::Tce_TRINITY_DN105360_c1_g1_i1::g.19706::m.19706	Tms_TRINITY_DN30756_c0_g1::Tms_TRINITY_DN30756_c0_g1_i1::g.20558::m.20558	Tcm_TRINITY_DN100111_c3_g1::Tcm_TRINITY_DN100111_c3_g1_i1::g.18578::m.18578	Tsi_TRINITY_DN30205_c0_g3::Tsi_TRINITY_DN30205_c0_g3_i1::g.21526::m.21526	Tpa_TRINITY_DN122001_c0_g1::Tpa_TRINITY_DN122001_c0_g1_i1::g.20886::m.20886	Tge_TRINITY_DN30592_c0_g1::Tge_TRINITY_DN30592_c0_g1_i1::g.23585::m.23585	Tps_TRINITY_DN73005_c0_g1::Tps_TRINITY_DN73005_c0_g1_i1::g.17667::m.17667	Tdi_TRINITY_DN28812_c1_g1::Tdi_TRINITY_DN28812_c1_g1_i1::g.19163::m.19163
HOG_17971	TBI_00950-RA	TTE_06343-RA	TCE_05990-RA	Tms_TRINITY_DN7242_c0_g1::Tms_TRINITY_DN7242_c0_g1_i1::g.13560::m.13560	Tcm_TRINITY_DN105531_c2_g2::Tcm_TRINITY_DN105531_c2_g2_i2::g.3980::m.3980	TSI_02569-RA	TPA_14555-RA	TGE_06989-RA	Tps_TRINITY_DN74609_c0_g1::Tps_TRINITY_DN74609_c0_g1_i1::g.10428::m.10428	Tdi_TRINITY_DN25026_c0_g1::Tdi_TRINITY_DN25026_c0_g1_i1::g.10407::m.10407
HOG_17972	TBI_09909-RA	TTE_10254-RA	Tce_TRINITY_DN97904_c0_g1::Tce_TRINITY_DN97904_c0_g1_i1::g.9819::m.9819	Tms_TRINITY_DN5598_c0_g1::Tms_TRINITY_DN5598_c0_g1_i1::g.9763::m.9763	Tcm_TRINITY_DN105135_c3_g2::Tcm_TRINITY_DN105135_c3_g2_i2::g.9933::m.9933	TSI_10188-RA	TPA_09248-RA	TGE_10530-RA	Tps_TRINITY_DN86856_c0_g1::Tps_TRINITY_DN86856_c0_g1_i1::g.8676::m.8676	Tdi_TRINITY_DN17650_c0_g2::Tdi_TRINITY_DN17650_c0_g2_i1::g.7828::m.7828
HOG_519	TBI_03744-RA	TTE_00724-RA	TCE_04358-RA	TMS_04820-RA	TCM_13666-RA	TSI_10784-RA	TPA_16387-RA	TGE_03433-RB	TPS_10632-RA	TDI_12065-RA
HOG_18746	TBI_02696-RA	TTE_01694-RA	TCE_01990-RA	TMS_00957-RA	TCM_02924-RA	Tsi_TRINITY_DN10768_c0_g2::Tsi_TRINITY_DN10768_c0_g2_i1::g.11655::m.11655	TPA_00702-RA	TGE_00993-RA	TPS_01180-RA	TDI_03201-RA
HOG_18745	TBI_00917-RA	TTE_01792-RA	TCE_03710-RA	TMS_01482-RA	TCM_03939-RA	TSI_01778-RA	TPA_09615-RA	TGE_03783-RA	TPS_01981-RA	TDI_00764-RA
HOG_6255	Tbi_TRINITY_DN52306_c0_g1::Tbi_TRINITY_DN52306_c0_g1_i2::g.15987::m.15987	TTE_11911-RA	TCE_13332-RA	TMS_12482-RA	Tcm_TRINITY_DN85222_c0_g1::Tcm_TRINITY_DN85222_c0_g1_i1::g.24008::m.24008	Tsi_TRINITY_DN25389_c0_g1::Tsi_TRINITY_DN25389_c0_g1_i1::g.29246::m.29246	Tpa_TRINITY_DN116135_c0_g5::Tpa_TRINITY_DN116135_c0_g5_i1::g.28216::m.28216	TGE_11659-RA	Tps_TRINITY_DN73517_c0_g1::Tps_TRINITY_DN73517_c0_g1_i1::g.23167::m.23167	TDI_11765-RA
HOG_18741	TBI_08364-RA	TTE_04574-RA	TCE_07757-RA	TMS_11336-RA	TCM_05180-RA	TSI_07887-RA	TPA_12812-RA	TGE_11032-RA	TPS_07356-RA	TDI_01655-RA
HOG_1007	TBI_00098-RA	TTE_09504-RA	TCE_10308-RA	TMS_10320-RA	TCM_14344-RA	TSI_12250-RA	TPA_09349-RA	TGE_03057-RB	TPS_11577-RA	TDI_12882-RA
HOG_1006	TBI_08308-RA	TTE_00010-RA	TCE_02436-RA	TMS_00732-RA	TCM_08471-RA	TSI_03430-RA	TPA_01228-RA	TGE_00172-RA	TPS_01880-RA	TDI_03577-RA
HOG_8723	Tbi_TRINITY_DN55542_c0_g1::Tbi_TRINITY_DN55542_c0_g1_i1::g.24199::m.24199	Tte_TRINITY_DN50533_c0_g1::Tte_TRINITY_DN50533_c0_g1_i1::g.28201::m.28201	Tce_TRINITY_DN69820_c0_g1::Tce_TRINITY_DN69820_c0_g1_i1::g.23277::m.23277	Tms_TRINITY_DN71066_c0_g1::Tms_TRINITY_DN71066_c0_g1_i1::g.26974::m.26974	Tcm_TRINITY_DN34478_c0_g1::Tcm_TRINITY_DN34478_c0_g1_i1::g.22042::m.22042	Tsi_TRINITY_DN39889_c0_g1::Tsi_TRINITY_DN39889_c0_g1_i1::g.26059::m.26059	Tpa_TRINITY_DN106280_c0_g1::Tpa_TRINITY_DN106280_c0_g1_i1::g.22484::m.22484	Tge_TRINITY_DN74409_c0_g1::Tge_TRINITY_DN74409_c0_g1_i1::g.25438::m.25438	Tps_TRINITY_DN97578_c0_g1::Tps_TRINITY_DN97578_c0_g1_i1::g.21353::m.21353	Tdi_TRINITY_DN59916_c0_g1::Tdi_TRINITY_DN59916_c0_g1_i1::g.23092::m.23092
HOG_512	Tbi_TRINITY_DN65384_c0_g1::Tbi_TRINITY_DN65384_c0_g1_i1::g.18410::m.18410	Tte_TRINITY_DN20613_c0_g1::Tte_TRINITY_DN20613_c0_g1_i4::g.21450::m.21450	Tce_TRINITY_DN106261_c0_g1::Tce_TRINITY_DN106261_c0_g1_i2::g.8694::m.8694	Tms_TRINITY_DN17835_c0_g1::Tms_TRINITY_DN17835_c0_g1_i1::g.8159::m.8159	Tcm_TRINITY_DN101120_c0_g2::Tcm_TRINITY_DN101120_c0_g2_i1::g.16547::m.16547	Tsi_TRINITY_DN2775_c0_g1::Tsi_TRINITY_DN2775_c0_g1_i1::g.19857::m.19857	TPA_16116-RA	Tge_TRINITY_DN39962_c0_g1::Tge_TRINITY_DN39962_c0_g1_i3::g.18148::m.18148	Tps_TRINITY_DN89994_c1_g1::Tps_TRINITY_DN89994_c1_g1_i3::g.12088::m.12088	Tdi_TRINITY_DN59745_c0_g1::Tdi_TRINITY_DN59745_c0_g1_i1::g.12113::m.12113
HOG_514	TBI_06179-RA	TTE_10296-RA	TCE_13743-RA	TMS_04546-RA	TCM_03620-RA	TSI_04944-RA	TPA_16106-RA	TGE_09800-RA	TPS_15605-RA	TDI_09203-RA
HOG_4189	TBI_00380-RA	TTE_00471-RA	TCE_01617-RA	TMS_01658-RA	TCM_00506-RA	TSI_00076-RA	TPA_00208-RA	TGE_00097-RA	TPS_00076-RA	TDI_00281-RA
HOG_12876	TBI_02264-RA	TTE_01906-RA	Tce_TRINITY_DN99597_c0_g1::Tce_TRINITY_DN99597_c0_g1_i1::g.7237::m.7237	TMS_04739-RA	TCM_01385-RA	TSI_06104-RA	TPA_04985-RA	TGE_03665-RA	TPS_01976-RA	TDI_03540-RA
HOG_1225	TBI_01047-RA	TTE_01323-RA	TCE_02471-RA	TMS_00564-RA	Tcm_TRINITY_DN97459_c20_g1::Tcm_TRINITY_DN97459_c20_g1_i2::g.8800::m.8800	TSI_01006-RA	TPA_08256-RA	TGE_01930-RA	TPS_06827-RA	TDI_00871-RA
HOG_620	TBI_08019-RA	TTE_03411-RA	Tce_TRINITY_DN87811_c0_g1::Tce_TRINITY_DN87811_c0_g1_i1::g.10176::m.10176	TMS_05324-RA	TCM_05820-RA	TSI_08204-RA	TPA_01978-RA	TGE_07331-RA	Tps_TRINITY_DN94891_c9_g1::Tps_TRINITY_DN94891_c9_g1_i1::g.19217::m.19217	TDI_06983-RA
HOG_8057	TBI_01603-RA	TTE_02930-RA	TCE_09959-RA	TMS_00792-RA	TCM_06239-RA	TSI_06977-RA	TPA_06576-RA	TGE_08612-RA	TPS_05913-RA	TDI_05667-RA
HOG_11041	TBI_00707-RA	TTE_01787-RA	TCE_01908-RA	TMS_00208-RA	TCM_01160-RA	TSI_00722-RA	TPA_00263-RA	TGE_03921-RA	TPS_00944-RA	TDI_01523-RA
HOG_8054	TBI_11200-RA	TTE_03991-RA	Tce_TRINITY_DN99676_c0_g2::Tce_TRINITY_DN99676_c0_g2_i1::g.20767::m.20767	TMS_10811-RA	TCM_13421-RA	TSI_12948-RA	TPA_09215-RA	TGE_03285-RA	TPS_13897-RA	TDI_10952-RA
HOG_629	TBI_10141-RA	TTE_08138-RA	TCE_03650-RA	TMS_08273-RA	TCM_03177-RA	TSI_07559-RA	TPA_14326-RA	TGE_07993-RA	TPS_13805-RA	TDI_12238-RA
HOG_23654	TBI_07749-RA	TTE_06261-RA	TCE_06934-RA	TMS_06350-RA	TCM_03930-RA	TSI_03083-RA	TPA_09460-RA	TGE_06881-RA	TPS_03574-RA	TDI_04103-RA
HOG_23653	TBI_04467-RA	TTE_07967-RA	TCE_09475-RA	TMS_04514-RA	TCM_10810-RA	TSI_10536-RA	TPA_06874-RA	TGE_02827-RA	TPS_03986-RA	Tdi_TRINITY_DN31409_c10_g2::Tdi_TRINITY_DN31409_c10_g2_i1::g.11751::m.11751
HOG_23123	TBI_06099-RA	Tte_TRINITY_DN9707_c0_g2::Tte_TRINITY_DN9707_c0_g2_i1::g.19479::m.19479	Tce_TRINITY_DN87034_c0_g1::Tce_TRINITY_DN87034_c0_g1_i1::g.15884::m.15884	Tms_TRINITY_DN3125_c0_g1::Tms_TRINITY_DN3125_c0_g1_i1::g.18540::m.18540	TCM_02730-RA	Tsi_TRINITY_DN22138_c0_g1::Tsi_TRINITY_DN22138_c0_g1_i1::g.17313::m.17313	TPA_09216-RA	TGE_09171-RA	Tps_TRINITY_DN65397_c0_g1::Tps_TRINITY_DN65397_c0_g1_i1::g.15426::m.15426	Tdi_TRINITY_DN5516_c0_g2::Tdi_TRINITY_DN5516_c0_g2_i1::g.15995::m.15995
HOG_1228	TBI_06235-RA	TTE_06431-RA	TCE_08462-RA	TMS_08106-RA	TCM_04236-RA	Tsi_TRINITY_DN20363_c0_g2::Tsi_TRINITY_DN20363_c0_g2_i1::g.22448::m.22448	TPA_05360-RA	TGE_06100-RA	TPS_07493-RA	TDI_10379-RA
HOG_8290	TBI_11333-RA	TTE_04546-RA	TCE_10160-RA	TMS_03320-RA	TCM_12328-RA	TSI_01920-RA	TPA_14574-RA	TGE_09149-RA	TPS_08619-RA	TDI_09584-RA
HOG_6534	TBI_02378-RA	TTE_00244-RA	TCE_00116-RA	TMS_00541-RA	TCM_00163-RA	Tsi_TRINITY_DN69350_c0_g1::Tsi_TRINITY_DN69350_c0_g1_i1::g.33631::m.33631	TPA_00410-RA	TGE_01282-RA	TPS_00049-RA	TDI_02781-RA
HOG_15550	TBI_09745-RA	TTE_07516-RA	TCE_05405-RA	TMS_04117-RA	TCM_05888-RB	TSI_06722-RA	TPA_01035-RA	TGE_03147-RA	TPS_06799-RA	TDI_06754-RA
HOG_4348	TBI_01158-RA	TTE_00639-RA	TCE_03799-RA	TMS_07385-RA	TCM_00691-RA	TSI_07231-RA	TPA_04421-RA	TGE_01174-RA	TPS_04874-RA	TDI_02223-RA
HOG_5669	Tbi_TRINITY_DN62437_c0_g1::Tbi_TRINITY_DN62437_c0_g1_i1::g.11358::m.11358	Tte_TRINITY_DN27214_c0_g1::Tte_TRINITY_DN27214_c0_g1_i1::g.9724::m.9724	Tce_TRINITY_DN95028_c0_g1::Tce_TRINITY_DN95028_c0_g1_i2::g.21365::m.21365	Tms_TRINITY_DN28296_c0_g1::Tms_TRINITY_DN28296_c0_g1_i3::g.25334::m.25334	Tcm_TRINITY_DN92769_c0_g1::Tcm_TRINITY_DN92769_c0_g1_i2::g.20791::m.20791	Tsi_TRINITY_DN44318_c0_g1::Tsi_TRINITY_DN44318_c0_g1_i1::g.25349::m.25349	Tpa_TRINITY_DN141568_c0_g1::Tpa_TRINITY_DN141568_c0_g1_i1::g.7507::m.7507	Tge_TRINITY_DN40423_c0_g1::Tge_TRINITY_DN40423_c0_g1_i2::g.9667::m.9667	Tps_TRINITY_DN78474_c0_g1::Tps_TRINITY_DN78474_c0_g1_i3::g.20079::m.20079	TDI_11496-RA
HOG_4344	TBI_03978-RA	TTE_03543-RA	TCE_00743-RA	TMS_08870-RA	TCM_07228-RA	TSI_00844-RA	TPA_09202-RA	TGE_00587-RA	Tps_TRINITY_DN93391_c0_g3::Tps_TRINITY_DN93391_c0_g3_i1::g.21584::m.21584	TDI_08217-RA
HOG_4342	TBI_00480-RA	TTE_00099-RA	TCE_00203-RA	TMS_00703-RA	TCM_11199-RA	TSI_00097-RA	TPA_01988-RA	TGE_11952-RA	TPS_06744-RA	TDI_07695-RA
HOG_2880	TBI_00057-RA	TTE_05606-RA	TCE_03210-RA	TMS_03556-RA	TCM_02549-RA	TSI_04130-RA	TPA_00157-RA	TGE_05019-RA	TPS_15575-RA	TDI_03815-RA
HOG_2886	TBI_01967-RA	TTE_08432-RA	TCE_09320-RB	TMS_01824-RC	TCM_12844-RA	TSI_01701-RB	TPA_00048-RC	TGE_08446-RA	TPS_01605-RB	TDI_05665-RA
HOG_2884	TBI_04602-RA	TTE_07110-RA	TCE_06709-RA	TMS_07331-RA	TCM_02050-RB	TSI_06273-RB	Tpa_TRINITY_DN81726_c0_g1::Tpa_TRINITY_DN81726_c0_g1_i1::g.22901::m.22901	TGE_01900-RA	TPS_02242-RA	TDI_01639-RA
HOG_2885	TBI_06925-RA	TTE_05021-RA	TCE_05304-RA	TMS_03699-RA	TCM_06071-RA	TSI_11543-RA	TPA_04765-RA	TGE_05835-RA	TPS_10566-RA	TDI_00382-RA
HOG_7497	TBI_01552-RA	Tte_TRINITY_DN18112_c0_g3::Tte_TRINITY_DN18112_c0_g3_i2::g.18038::m.18038	Tce_TRINITY_DN101146_c0_g2::Tce_TRINITY_DN101146_c0_g2_i2::g.16328::m.16328	Tms_TRINITY_DN26726_c0_g1::Tms_TRINITY_DN26726_c0_g1_i1::g.17607::m.17607	Tcm_TRINITY_DN101702_c0_g1::Tcm_TRINITY_DN101702_c0_g1_i3::g.15278::m.15278	Tsi_TRINITY_DN21569_c0_g2::Tsi_TRINITY_DN21569_c0_g2_i1::g.16022::m.16022	Tpa_TRINITY_DN138674_c0_g4::Tpa_TRINITY_DN138674_c0_g4_i2::g.26545::m.26545	TGE_09677-RA	TPS_13461-RA	Tdi_TRINITY_DN16495_c0_g1::Tdi_TRINITY_DN16495_c0_g1_i2::g.15683::m.15683
HOG_16279	TBI_09374-RA	TTE_07887-RA	TCE_09259-RA	TMS_05780-RA	TCM_02676-RA	TSI_02778-RA	TPA_04927-RA	TGE_07439-RA	Tps_TRINITY_DN84824_c0_g1::Tps_TRINITY_DN84824_c0_g1_i1::g.8947::m.8947	TDI_05958-RA
HOG_17889	TBI_08842-RA	TTE_12687-RA	TCE_11751-RA	TMS_11382-RA	TCM_14409-RA	TSI_11135-RA	TPA_16002-RA	TGE_10279-RA	TPS_15429-RA	TDI_07555-RA
HOG_17888	TBI_10633-RA	TTE_05881-RA	TCE_10054-RA	TMS_10293-RA	TCM_10655-RA	TSI_10347-RA	TPA_06544-RA	TGE_09188-RA	TPS_11281-RA	TDI_11365-RA
HOG_23015	Tbi_TRINITY_DN4663_c0_g1::Tbi_TRINITY_DN4663_c0_g1_i1::g.17041::m.17041	Tte_TRINITY_DN20031_c0_g1::Tte_TRINITY_DN20031_c0_g1_i1::g.18863::m.18863	TCE_09872-RA	TMS_07026-RA	TCM_02151-RA	TSI_07181-RA	Tpa_TRINITY_DN131858_c0_g1::Tpa_TRINITY_DN131858_c0_g1_i1::g.12972::m.12972	Tge_TRINITY_DN45666_c0_g1::Tge_TRINITY_DN45666_c0_g1_i1::g.12533::m.12533	TPS_02208-RA	TDI_13787-RA
HOG_23017	TBI_11654-RA	TTE_12556-RA	TCE_05347-RA	TMS_03202-RA	TCM_11556-RA	TSI_11749-RA	TPA_11614-RA	TGE_03944-RA	TPS_13796-RA	Tdi_TRINITY_DN66025_c0_g1::Tdi_TRINITY_DN66025_c0_g1_i1::g.17642::m.17642
HOG_23016	TBI_08302-RA	TTE_00267-RA	TCE_06716-RA	TMS_07891-RA	Tcm_TRINITY_DN103949_c2_g2::Tcm_TRINITY_DN103949_c2_g2_i3::g.15925::m.15925	TSI_09425-RA	Tpa_TRINITY_DN139890_c0_g1::Tpa_TRINITY_DN139890_c0_g1_i3::g.13055::m.13055	Tge_TRINITY_DN31688_c0_g1::Tge_TRINITY_DN31688_c0_g1_i1::g.11056::m.11056	Tps_TRINITY_DN91377_c0_g1::Tps_TRINITY_DN91377_c0_g1_i1::g.9507::m.9507	Tdi_TRINITY_DN52250_c0_g1::Tdi_TRINITY_DN52250_c0_g1_i1::g.16499::m.16499
HOG_24293	TBI_03616-RA	TTE_10904-RA	TCE_03463-RA	TMS_01413-RA	TCM_09082-RA	TSI_04562-RA	TPA_07765-RA	TGE_01713-RA	TPS_04898-RA	TDI_09903-RA
HOG_17883	TBI_04580-RA	TTE_04798-RA	TCE_05271-RA	TMS_03515-RA	TCM_01106-RA	TSI_02259-RA	TPA_10328-RA	TGE_06437-RA	TPS_02365-RA	TDI_01976-RA
HOG_24291	TBI_01487-RA	TTE_08044-RA	TCE_07071-RA	TMS_04659-RA	TCM_08379-RA	TSI_08327-RA	TPA_16311-RA	TGE_11709-RA	TPS_15160-RA	TDI_13497-RA
HOG_8619	TBI_07440-RA	TTE_03631-RA	TCE_09573-RA	TMS_03992-RA	Tcm_TRINITY_DN107818_c0_g1::Tcm_TRINITY_DN107818_c0_g1_i2::g.526::m.526	TSI_08240-RA	TPA_03840-RA	TGE_08785-RA	TPS_10711-RA	TDI_09285-RA
HOG_7827	Tbi_TRINITY_DN86275_c0_g1::Tbi_TRINITY_DN86275_c0_g1_i1::g.23442::m.23442	Tte_TRINITY_DN8465_c0_g2::Tte_TRINITY_DN8465_c0_g2_i1::g.21410::m.21410	Tce_TRINITY_DN80582_c0_g1::Tce_TRINITY_DN80582_c0_g1_i1::g.16758::m.16758	Tms_TRINITY_DN71646_c0_g1::Tms_TRINITY_DN71646_c0_g1_i1::g.25103::m.25103	Tcm_TRINITY_DN113118_c0_g1::Tcm_TRINITY_DN113118_c0_g1_i1::g.22280::m.22280	Tsi_TRINITY_DN48362_c0_g1::Tsi_TRINITY_DN48362_c0_g1_i1::g.25240::m.25240	Tpa_TRINITY_DN111731_c1_g1::Tpa_TRINITY_DN111731_c1_g1_i1::g.23375::m.23375	Tge_TRINITY_DN66719_c0_g1::Tge_TRINITY_DN66719_c0_g1_i1::g.18839::m.18839	Tps_TRINITY_DN69912_c0_g1::Tps_TRINITY_DN69912_c0_g1_i1::g.11558::m.11558	Tdi_TRINITY_DN68890_c0_g1::Tdi_TRINITY_DN68890_c0_g1_i1::g.16016::m.16016
HOG_17905	TBI_07083-RA	TTE_10550-RA	TCE_03483-RA	TMS_09045-RA	TCM_14198-RA	Tsi_TRINITY_DN20039_c0_g1::Tsi_TRINITY_DN20039_c0_g1_i1::g.10131::m.10131	TPA_07208-RA	TGE_09860-RA	Tps_TRINITY_DN91449_c2_g2::Tps_TRINITY_DN91449_c2_g2_i1::g.8357::m.8357	TDI_12400-RA
HOG_20636	TBI_07032-RB	TTE_07482-RA	TCE_10339-RA	TMS_10887-RA	TCM_10292-RA	TSI_08198-RA	TPA_06077-RA	TGE_09910-RA	TPS_11246-RA	TDI_08904-RA
HOG_22636	TBI_05543-RA	TTE_05932-RB	TCE_01157-RA	TMS_05568-RB	TCM_05310-RA	TSI_05475-RA	TPA_10826-RA	TGE_07634-RA	TPS_05820-RA	TDI_04563-RA
HOG_15205	TBI_13082-RA	TTE_12087-RA	TCE_13594-RA	TMS_12702-RA	TCM_13968-RA	TSI_14006-RA	TPA_15845-RA	TGE_11942-RA	TPS_15137-RA	TDI_13825-RA
HOG_3874	TBI_04850-RA	TTE_07257-RA	TCE_05700-RA	TMS_10302-RA	TCM_07887-RA	TSI_09779-RA	TPA_07365-RA	TGE_06213-RA	TPS_04169-RA	TDI_09339-RA
HOG_23723	TBI_06555-RA	TTE_00488-RA	TCE_00664-RA	TMS_01077-RA	TCM_01662-RA	TSI_05340-RA	TPA_00542-RA	TGE_00415-RA	TPS_03732-RA	TDI_03578-RA
HOG_23722	TBI_01001-RA	TTE_07492-RA	TCE_12632-RA	TMS_01234-RA	TCM_06000-RA	TSI_10846-RA	TPA_07435-RA	TGE_10961-RA	TPS_10545-RA	TDI_06862-RA
HOG_23720	TBI_02828-RA	TTE_07182-RA	TCE_03780-RA	TMS_05843-RA	TCM_02478-RA	TSI_03673-RA	TPA_02053-RB	TGE_04456-RA	TPS_02094-RA	TDI_03191-RA
HOG_23727	TBI_09883-RA	TTE_08793-RA	TCE_09227-RA	TMS_09400-RA	TCM_06287-RA	TSI_07281-RA	TPA_06062-RA	TGE_07842-RA	TPS_07976-RA	TDI_09123-RA
HOG_8473	TBI_11977-RA	TTE_11572-RA	Tce_TRINITY_DN75117_c0_g1::Tce_TRINITY_DN75117_c0_g1_i1::g.22453::m.22453	Tms_TRINITY_DN56249_c0_g1::Tms_TRINITY_DN56249_c0_g1_i1::g.25854::m.25854	Tcm_TRINITY_DN86828_c1_g1::Tcm_TRINITY_DN86828_c1_g1_i1::g.21870::m.21870	TSI_12583-RA	TPA_08034-RA	Tge_TRINITY_DN41183_c0_g3::Tge_TRINITY_DN41183_c0_g3_i1::g.28301::m.28301	Tps_TRINITY_DN59515_c0_g1::Tps_TRINITY_DN59515_c0_g1_i1::g.20375::m.20375	Tdi_TRINITY_DN15068_c0_g1::Tdi_TRINITY_DN15068_c0_g1_i1::g.22575::m.22575
HOG_6403	TBI_04757-RA	TTE_11484-RA	TCE_03252-RA	Tms_TRINITY_DN24414_c0_g1::Tms_TRINITY_DN24414_c0_g1_i4::g.8305::m.8305	Tcm_TRINITY_DN105281_c0_g1::Tcm_TRINITY_DN105281_c0_g1_i1::g.4311::m.4311	Tsi_TRINITY_DN27791_c0_g1::Tsi_TRINITY_DN27791_c0_g1_i7::g.3471::m.3471	TPA_03252-RA	TGE_09980-RA	TPS_00223-RA	TDI_01993-RA
HOG_13	TBI_04507-RA	TTE_05030-RA	TCE_09012-RA	TMS_06169-RA	TCM_04608-RA	TSI_03380-RA	TPA_01935-RA	TGE_04128-RA	TPS_04115-RA	TDI_05456-RA
HOG_19101	TBI_02403-RA	TTE_07138-RA	TCE_01088-RA	TMS_02253-RA	TCM_00916-RA	TSI_07476-RA	TPA_02453-RA	TGE_07911-RA	TPS_00381-RA	TDI_04606-RA
HOG_19107	TBI_11827-RA	TTE_11143-RA	TCE_11427-RA	TMS_11392-RA	TCM_07792-RB	TSI_01744-RA	TPA_04345-RA	TGE_10171-RA	TPS_07812-RA	TDI_00880-RA
HOG_19104	TBI_02585-RA	TTE_09863-RA	TCE_04626-RA	TMS_07626-RA	TCM_08087-RA	TSI_10406-RA	TPA_04417-RA	TGE_02716-RA	Tps_TRINITY_DN87725_c0_g2::Tps_TRINITY_DN87725_c0_g2_i1::g.18575::m.18575	TDI_10858-RA
HOG_5718	TBI_00046-RA	TTE_03766-RA	TCE_01835-RA	Tms_TRINITY_DN19601_c0_g1::Tms_TRINITY_DN19601_c0_g1_i2::g.15131::m.15131	Tcm_TRINITY_DN94875_c0_g1::Tcm_TRINITY_DN94875_c0_g1_i2::g.16198::m.16198	Tsi_TRINITY_DN48774_c0_g1::Tsi_TRINITY_DN48774_c0_g1_i1::g.25513::m.25513	Tpa_TRINITY_DN118515_c0_g1::Tpa_TRINITY_DN118515_c0_g1_i1::g.23308::m.23308	Tge_TRINITY_DN40262_c0_g1::Tge_TRINITY_DN40262_c0_g1_i2::g.24817::m.24817	Tps_TRINITY_DN58658_c0_g1::Tps_TRINITY_DN58658_c0_g1_i2::g.20987::m.20987	Tdi_TRINITY_DN17587_c0_g1::Tdi_TRINITY_DN17587_c0_g1_i2::g.23497::m.23497
HOG_12478	TBI_06439-RA	TTE_06090-RA	TCE_09693-RA	TMS_05295-RA	TCM_07604-RA	TSI_04869-RA	TPA_07550-RA	TGE_03596-RA	TPS_05373-RA	TDI_08014-RA
HOG_3063	TBI_07765-RA	Tte_TRINITY_DN41061_c0_g1::Tte_TRINITY_DN41061_c0_g1_i1::g.27230::m.27230	Tce_TRINITY_DN88458_c0_g2::Tce_TRINITY_DN88458_c0_g2_i2::g.19551::m.19551	TMS_05454-RA	Tcm_TRINITY_DN74979_c0_g1::Tcm_TRINITY_DN74979_c0_g1_i1::g.20903::m.20903	Tsi_TRINITY_DN35259_c0_g1::Tsi_TRINITY_DN35259_c0_g1_i1::g.25572::m.25572	TPA_06236-RA	TGE_07329-RA	Tps_TRINITY_DN48276_c0_g1::Tps_TRINITY_DN48276_c0_g1_i1::g.20727::m.20727	Tdi_TRINITY_DN19106_c0_g1::Tdi_TRINITY_DN19106_c0_g1_i1::g.23647::m.23647
HOG_17705	TBI_00523-RA	TTE_00422-RA	TCE_03376-RA	TMS_04000-RA	TCM_03187-RB	TSI_02823-RA	TPA_15905-RA	TGE_06032-RA	TPS_00349-RA	TDI_01385-RA
HOG_17703	TBI_02591-RA	TTE_01562-RA	TCE_01514-RA	TMS_00070-RA	TCM_01311-RA	TSI_00645-RA	TPA_05895-RA	TGE_05599-RA	TPS_03837-RA	TDI_11033-RA
HOG_19533	TBI_01900-RB	TTE_02620-RB	TCE_10932-RA	TMS_04896-RA	TCM_12342-RA	TSI_08504-RA	TPA_12776-RA	TGE_01274-RA	TPS_11985-RA	TDI_02728-RA
HOG_19328	TBI_09181-RA	TTE_09976-RA	TCE_07114-RA	TMS_06318-RA	TCM_00767-RA	TSI_04139-RA	TPA_15906-RA	TGE_10312-RA	TPS_10169-RA	TDI_09242-RA
HOG_19323	TBI_04078-RA	TTE_02487-RA	TCE_07225-RA	TMS_07276-RA	TCM_01187-RA	TSI_08580-RA	TPA_04089-RA	Tge_TRINITY_DN45221_c0_g1::Tge_TRINITY_DN45221_c0_g1_i1::g.9616::m.9616	TPS_04254-RA	TDI_06740-RA
HOG_19320	TBI_05949-RA	TTE_04453-RA	TCE_05044-RA	Tms_TRINITY_DN7811_c0_g1::Tms_TRINITY_DN7811_c0_g1_i1::g.15572::m.15572	Tcm_TRINITY_DN95196_c0_g1::Tcm_TRINITY_DN95196_c0_g1_i2::g.13465::m.13465	TSI_04596-RA	TPA_05496-RA	Tge_TRINITY_DN29438_c0_g1::Tge_TRINITY_DN29438_c0_g1_i1::g.21517::m.21517	TPS_08060-RA	Tdi_TRINITY_DN20385_c0_g1::Tdi_TRINITY_DN20385_c0_g1_i1::g.12203::m.12203
HOG_21110	TBI_03675-RA	TTE_04934-RA	Tce_TRINITY_DN100312_c1_g1::Tce_TRINITY_DN100312_c1_g1_i9::g.13158::m.13158	TMS_12116-RA	TCM_01473-RA	TSI_05081-RA	TPA_07791-RA	TGE_01619-RA	TPS_14426-RA	TDI_03549-RA
HOG_3909	TBI_10921-RA	Tte_TRINITY_DN78920_c0_g1::Tte_TRINITY_DN78920_c0_g1_i1::g.34229::m.34229	Tce_TRINITY_DN85989_c0_g1::Tce_TRINITY_DN85989_c0_g1_i1::g.21461::m.21461	TMS_11042-RA	TCM_08446-RA	Tsi_TRINITY_DN63024_c0_g1::Tsi_TRINITY_DN63024_c0_g1_i1::g.31870::m.31870	TPA_05430-RA	TGE_09591-RA	TPS_09167-RA	TDI_07788-RA
HOG_18887	TBI_13994-RA	TTE_12760-RA	TCE_13539-RA	TMS_11737-RA	TCM_14003-RA	TSI_13733-RA	TPA_08596-RA	TGE_11936-RA	TPS_13154-RA	TDI_12627-RA
HOG_23836	TBI_05545-RA	TTE_03357-RB	TCE_02199-RA	TMS_07563-RA	TCM_02534-RA	TSI_01513-RA	Tpa_TRINITY_DN139198_c0_g1::Tpa_TRINITY_DN139198_c0_g1_i1::g.18774::m.18774	TGE_03984-RA	TPS_03855-RA	TDI_03179-RA
HOG_22298	TBI_06023-RA	TTE_05595-RA	TCE_04871-RA	TMS_09519-RA	TCM_08596-RA	Tsi_TRINITY_DN2998_c0_g1::Tsi_TRINITY_DN2998_c0_g1_i1::g.19137::m.19137	Tpa_TRINITY_DN134780_c0_g1::Tpa_TRINITY_DN134780_c0_g1_i3::g.12801::m.12801	TGE_05260-RA	TPS_08386-RA	TDI_12151-RA
HOG_23340	TBI_02563-RA	TTE_01632-RA	TCE_02446-RA	TMS_06071-RA	TCM_00522-RA	TSI_09408-RA	TPA_03070-RA	TGE_00161-RA	TPS_00023-RA	TDI_04525-RA
HOG_22528	TBI_08277-RA	TTE_05078-RA	TCE_07966-RA	Tms_TRINITY_DN25647_c0_g1::Tms_TRINITY_DN25647_c0_g1_i2::g.5358::m.5358	TCM_05380-RA	TSI_06545-RA	TPA_13318-RA	TGE_04413-RA	TPS_01859-RA	TDI_01773-RA
HOG_22529	TBI_02042-RA	TTE_06122-RA	TCE_00977-RA	TMS_04258-RA	TCM_05359-RA	TSI_03520-RA	TPA_07714-RA	TGE_08640-RA	TPS_00857-RA	TDI_02716-RA
HOG_22526	TBI_00270-RA	TTE_01433-RA	TCE_00407-RA	TMS_01112-RA	TCM_01391-RA	TSI_03404-RA	TPA_04780-RA	TGE_02793-RA	TPS_01107-RA	TDI_01394-RA
HOG_4768	TBI_00771-RA	Tte_TRINITY_DN19417_c0_g1::Tte_TRINITY_DN19417_c0_g1_i2::g.27484::m.27484	TCE_01217-RA	TMS_03985-RA	TCM_06631-RA	TSI_05768-RA	TPA_00477-RA	TGE_05183-RA	TPS_05795-RA	TDI_06416-RA
HOG_6749	TBI_12127-RA	TTE_12172-RA	TCE_13051-RA	TMS_02611-RA	TCM_08827-RA	TSI_12836-RA	TPA_07801-RA	TGE_11359-RA	TPS_13400-RA	TDI_10119-RA
HOG_23348	TBI_05986-RA	TTE_12145-RA	TCE_11696-RA	TMS_11360-RA	TCM_09758-RA	TSI_06706-RA	TPA_14286-RA	TGE_04987-RA	TPS_11983-RA	TDI_12329-RA
HOG_22520	TBI_02694-RA	TTE_01695-RA	TCE_04336-RA	TMS_00955-RA	Tcm_TRINITY_DN102345_c1_g1::Tcm_TRINITY_DN102345_c1_g1_i4::g.17721::m.17721	Tsi_TRINITY_DN31177_c0_g1::Tsi_TRINITY_DN31177_c0_g1_i1::g.19948::m.19948	TPA_02192-RA	TGE_08024-RA	Tps_TRINITY_DN79347_c0_g1::Tps_TRINITY_DN79347_c0_g1_i1::g.17464::m.17464	TDI_03199-RA
HOG_22521	TBI_03197-RA	TTE_09562-RA	TCE_13785-RA	TMS_12792-RA	TCM_08798-RA	TSI_13929-RA	TPA_16255-RA	TGE_08460-RA	TPS_06101-RA	TDI_09757-RA
HOG_13896	TBI_00031-RB	TTE_06065-RA	TCE_01184-RA	TMS_03676-RA	TCM_00394-RA	TSI_00110-RA	TPA_02028-RA	TGE_00358-RA	TPS_06780-RA	TDI_00406-RA
HOG_929	TBI_08446-RA	TTE_02754-RA	TCE_03438-RA	TMS_07136-RA	TCM_04571-RB	TSI_02083-RA	TPA_15885-RA	TGE_05807-RA	TPS_07856-RA	TDI_02451-RA
HOG_7306	TBI_01405-RA	TTE_01569-RA	TCE_00716-RA	TMS_00106-RA	TCM_00492-RA	TSI_00351-RA	TPA_07310-RA	TGE_00555-RA	TPS_01295-RA	TDI_00015-RA
HOG_2616	TBI_14036-RA	TTE_12695-RA	TCE_13825-RA	TMS_12803-RA	TCM_12833-RA	TSI_12801-RA	TPA_16505-RA	TGE_11974-RA	TPS_15366-RA	TDI_13770-RA
HOG_20507	Tbi_TRINITY_DN60505_c0_g1::Tbi_TRINITY_DN60505_c0_g1_i1::g.7986::m.7986	TTE_00669-RA	TCE_02908-RA	TMS_04060-RA	TCM_14358-RA	TSI_00819-RA	TPA_00813-RA	TGE_07038-RA	TPS_03619-RA	Tdi_TRINITY_DN10670_c0_g1::Tdi_TRINITY_DN10670_c0_g1_i1::g.6013::m.6013
HOG_19748	TBI_04508-RA	TTE_05031-RA	TCE_09014-RA	TMS_06168-RA	TCM_11824-RA	TSI_13743-RA	TPA_01934-RA	TGE_04129-RA	TPS_04116-RA	Tdi_TRINITY_DN27510_c0_g2::Tdi_TRINITY_DN27510_c0_g2_i3::g.6148::m.6148
HOG_19749	TBI_09620-RA	TTE_09721-RA	Tce_TRINITY_DN100455_c0_g3::Tce_TRINITY_DN100455_c0_g3_i1::g.11920::m.11920	TMS_04669-RA	TCM_14134-RA	TSI_13712-RA	TPA_05213-RA	TGE_00985-RA	TPS_14745-RA	TDI_12510-RA
HOG_19740	TBI_00621-RA	TTE_00746-RA	Tce_TRINITY_DN87310_c0_g1::Tce_TRINITY_DN87310_c0_g1_i1::g.19901::m.19901	Tms_TRINITY_DN13325_c0_g2::Tms_TRINITY_DN13325_c0_g2_i1::g.22232::m.22232	TCM_04429-RA	TSI_04538-RA	TPA_01418-RA	Tge_TRINITY_DN45027_c0_g3::Tge_TRINITY_DN45027_c0_g3_i1::g.14267::m.14267	TPS_07706-RA	TDI_03382-RA
HOG_5802	TBI_09661-RA	TTE_03431-RA	TCE_07986-RA	TMS_00458-RA	Tcm_TRINITY_DN98575_c0_g2::Tcm_TRINITY_DN98575_c0_g2_i2::g.17749::m.17749	TSI_13156-RA	Tpa_TRINITY_DN139700_c0_g1::Tpa_TRINITY_DN139700_c0_g1_i5::g.13923::m.13923	TGE_05252-RA	TPS_05643-RA	TDI_12067-RA
HOG_4321	Tbi_TRINITY_DN46251_c0_g1::Tbi_TRINITY_DN46251_c0_g1_i1::g.20198::m.20198	Tte_TRINITY_DN76278_c0_g1::Tte_TRINITY_DN76278_c0_g1_i1::g.21867::m.21867	TCE_10163-RA	TMS_09344-RA	Tcm_TRINITY_DN66717_c0_g1::Tcm_TRINITY_DN66717_c0_g1_i1::g.17827::m.17827	TSI_11742-RA	Tpa_TRINITY_DN128207_c1_g1::Tpa_TRINITY_DN128207_c1_g1_i2::g.18544::m.18544	Tge_TRINITY_DN9670_c0_g1::Tge_TRINITY_DN9670_c0_g1_i1::g.19703::m.19703	TPS_11533-RA	TDI_09854-RA
HOG_19035	TBI_08441-RA	TTE_09110-RA	TCE_06512-RA	TMS_02176-RA	TCM_10575-RA	TSI_03830-RA	TPA_07528-RA	TGE_01908-RA	TPS_11436-RA	TDI_11017-RA
HOG_19031	TBI_07745-RA	TTE_09829-RA	Tce_TRINITY_DN105491_c1_g8::Tce_TRINITY_DN105491_c1_g8_i2::g.8372::m.8372	TMS_00405-RA	TCM_13046-RA	TSI_09576-RA	Tpa_TRINITY_DN138801_c2_g6::Tpa_TRINITY_DN138801_c2_g6_i1::g.30328::m.30328	TGE_07390-RA	Tps_TRINITY_DN77915_c0_g3::Tps_TRINITY_DN77915_c0_g3_i1::g.18091::m.18091	Tdi_TRINITY_DN21324_c0_g1::Tdi_TRINITY_DN21324_c0_g1_i1::g.20550::m.20550
HOG_201	TBI_05578-RA	TTE_11148-RA	TCE_05332-RA	Tms_TRINITY_DN66627_c0_g1::Tms_TRINITY_DN66627_c0_g1_i1::g.22312::m.22312	TCM_11986-RA	TSI_04280-RA	TPA_00414-RA	TGE_05468-RA	TPS_01166-RB	TDI_03994-RA
HOG_19921	TBI_04940-RA	TTE_07579-RA	TCE_02789-RA	TMS_09342-RA	TCM_02744-RA	TSI_07982-RA	TPA_08944-RA	TGE_03857-RA	TPS_06129-RA	TDI_04882-RA
HOG_17379	Tbi_TRINITY_DN27167_c0_g1::Tbi_TRINITY_DN27167_c0_g1_i1::g.13067::m.13067	TTE_00393-RA	TCE_02249-RA	TMS_04797-RA	Tcm_TRINITY_DN103377_c0_g1::Tcm_TRINITY_DN103377_c0_g1_i2::g.11795::m.11795	Tsi_TRINITY_DN68660_c0_g1::Tsi_TRINITY_DN68660_c0_g1_i1::g.12198::m.12198	TPA_10676-RA	TGE_03540-RA	TPS_04837-RA	TDI_00385-RA
HOG_16751	TBI_04969-RA	TTE_12536-RA	TCE_03097-RA	TMS_09976-RA	TCM_12944-RA	TSI_07585-RA	TPA_14916-RA	TGE_10344-RA	TPS_08037-RA	TDI_06630-RA
HOG_17828	TBI_05597-RA	TTE_01289-RA	TCE_01969-RA	TMS_03430-RA	Tcm_TRINITY_DN106104_c0_g1::Tcm_TRINITY_DN106104_c0_g1_i3::g.8550::m.8550	Tsi_TRINITY_DN18716_c0_g1::Tsi_TRINITY_DN18716_c0_g1_i1::g.9357::m.9357	TPA_11364-RA	TGE_00451-RA	TPS_08506-RA	TDI_11685-RA
HOG_204	TBI_02266-RA	TTE_09730-RA	TCE_09619-RA	TMS_10843-RA	TCM_02708-RA	TSI_08406-RA	Tpa_TRINITY_DN121051_c0_g1::Tpa_TRINITY_DN121051_c0_g1_i1::g.16715::m.16715	TGE_09628-RA	TPS_11980-RA	TDI_00361-RA
HOG_19250	TBI_08791-RA	TTE_01692-RA	TCE_10920-RA	TMS_09384-RB	TCM_11259-RA	TSI_13427-RA	TPA_04367-RA	TGE_09096-RA	Tps_TRINITY_DN94353_c0_g1::Tps_TRINITY_DN94353_c0_g1_i2::g.7004::m.7004	TDI_03130-RA
HOG_16207	TBI_06942-RA	TTE_06615-RA	TCE_02950-RA	TMS_07241-RA	TCM_04805-RA	TSI_04080-RA	TPA_05893-RA	TGE_02601-RA	TPS_03739-RA	TDI_03487-RA
HOG_16208	TBI_06745-RA	TTE_07873-RA	TCE_07606-RA	TMS_07555-RA	TCM_08302-RA	TSI_06967-RA	TPA_09171-RA	TGE_07034-RA	TPS_08011-RA	TDI_06778-RA
HOG_208	TBI_10894-RA	TTE_10713-RA	Tce_TRINITY_DN97980_c2_g1::Tce_TRINITY_DN97980_c2_g1_i1::g.14096::m.14096	TMS_05862-RA	TCM_06380-RA	TSI_04195-RA	TPA_09332-RA	TGE_08851-RA	TPS_03105-RA	TDI_00536-RA
HOG_17371	TBI_10738-RA	TTE_09532-RA	TCE_07705-RA	TMS_07032-RA	TCM_03379-RA	TSI_04696-RA	TPA_16290-RA	TGE_05670-RA	TPS_06133-RA	TDI_04796-RA
HOG_21741	TBI_09754-RA	TTE_04517-RC	TCE_04354-RA	TMS_05767-RA	TCM_07997-RA	TSI_06795-RA	TPA_03634-RA	TGE_02461-RA	TPS_05417-RA	TDI_07326-RA
HOG_17375	TBI_04124-RA	TTE_03296-RA	TCE_05661-RA	TMS_06792-RA	TCM_10422-RA	TSI_12887-RA	TPA_05580-RA	TGE_04459-RA	TPS_08138-RA	TDI_04742-RA
HOG_16739	TBI_07065-RA	TTE_08201-RA	TCE_08703-RA	TMS_08927-RA	TCM_07419-RA	TSI_07666-RA	TPA_02136-RA	TGE_09462-RA	TPS_06406-RA	TDI_03285-RA
HOG_16590	TBI_06856-RA	TTE_10032-RA	TCE_08356-RA	TMS_03870-RA	TCM_10921-RA	TSI_11479-RA	TPA_06828-RA	TGE_07234-RA	TPS_09352-RA	TDI_11284-RA
HOG_20699	TBI_01081-RA	TTE_03212-RA	TCE_00516-RA	TMS_00905-RA	TCM_01565-RA	TSI_01349-RA	TPA_16510-RA	TGE_02205-RA	TPS_15375-RA	TDI_01261-RA
HOG_21136	TBI_13058-RA	TTE_01415-RA	TCE_00728-RA	TMS_00528-RA	TCM_06775-RA	TSI_00748-RA	TPA_03739-RA	TGE_00044-RA	TPS_04862-RA	TDI_00168-RA
HOG_16597	TBI_09158-RA	TTE_09958-RA	Tce_TRINITY_DN105628_c0_g1::Tce_TRINITY_DN105628_c0_g1_i1::g.1502::m.1502	TMS_07735-RA	TCM_08191-RA	TSI_06238-RA	TPA_07401-RA	TGE_06900-RA	TPS_02533-RA	TDI_03648-RA
HOG_16598	TBI_00433-RA	TTE_01524-RA	TCE_01104-RA	TMS_01393-RA	TCM_01226-RA	TSI_00791-RA	TPA_12631-RA	TGE_07814-RA	TPS_00390-RA	TDI_02342-RA
HOG_22836	Tbi_TRINITY_DN64114_c0_g1::Tbi_TRINITY_DN64114_c0_g1_i1::g.17267::m.17267	TTE_11188-RA	TCE_07006-RA	TMS_02008-RA	TCM_09784-RA	TSI_08108-RA	TPA_05529-RA	TGE_06486-RA	TPS_04104-RA	TDI_10755-RA
HOG_17600	Tbi_TRINITY_DN68618_c1_g1::Tbi_TRINITY_DN68618_c1_g1_i4::g.6370::m.6370	Tte_TRINITY_DN20013_c0_g1::Tte_TRINITY_DN20013_c0_g1_i2::g.18107::m.18107	TCE_04581-RA	Tms_TRINITY_DN30862_c0_g1::Tms_TRINITY_DN30862_c0_g1_i3::g.5223::m.5223	TCM_02189-RA	Tsi_TRINITY_DN31559_c0_g1::Tsi_TRINITY_DN31559_c0_g1_i1::g.5307::m.5307	Tpa_TRINITY_DN142113_c0_g2::Tpa_TRINITY_DN142113_c0_g2_i2::g.8079::m.8079	TGE_03271-RA	TPS_02074-RA	Tdi_TRINITY_DN31391_c0_g1::Tdi_TRINITY_DN31391_c0_g1_i3::g.4522::m.4522
HOG_22744	TBI_03199-RA	TTE_12471-RA	Tce_TRINITY_DN82714_c0_g1::Tce_TRINITY_DN82714_c0_g1_i1::g.18871::m.18871	TMS_11470-RA	TCM_13441-RA	TSI_08965-RA	TPA_14944-RA	TGE_07647-RA	TPS_11311-RA	TDI_05148-RA
HOG_20327	TBI_03271-RA	TTE_06376-RA	TCE_07281-RA	TMS_08324-RA	TCM_09955-RA	TSI_01397-RA	TPA_10025-RA	TGE_01965-RA	TPS_05748-RA	TDI_01067-RA
HOG_2239	TBI_00453-RA	TTE_00910-RA	TCE_00931-RA	TMS_01445-RA	TCM_01866-RA	Tsi_TRINITY_DN29271_c0_g1::Tsi_TRINITY_DN29271_c0_g1_i1::g.18065::m.18065	TPA_05977-RA	TGE_00237-RA	TPS_01914-RA	TDI_02504-RA
HOG_23902	TBI_06115-RA	TTE_07068-RA	TCE_05093-RA	TMS_00613-RA	TCM_06330-RA	TSI_06518-RA	TPA_01503-RA	TGE_06664-RA	TPS_04401-RA	TDI_01891-RA
HOG_21880	TBI_07033-RA	TTE_06886-RA	TCE_05909-RA	TMS_04956-RA	TCM_07506-RA	TSI_11449-RA	TPA_08254-RA	TGE_06805-RA	TPS_07188-RA	TDI_05683-RA
HOG_21881	TBI_09716-RA	TTE_10717-RA	TCE_08898-RA	TMS_08733-RA	TCM_03859-RA	TSI_11386-RA	TPA_11365-RA	TGE_05531-RB	TPS_10780-RA	TDI_06285-RA
HOG_11791	TBI_01564-RA	TTE_04213-RA	TCE_01314-RA	TMS_04940-RA	TCM_05092-RA	TSI_05228-RA	TPA_03606-RA	TGE_02226-RB	TPS_00876-RA	TDI_03047-RA
HOG_2232	TBI_01123-RA	TTE_01205-RA	TCE_00952-RA	TMS_00029-RA	TCM_00967-RA	TSI_05837-RA	TPA_05574-RA	TGE_00746-RA	TPS_14210-RA	TDI_01407-RA
HOG_21886	Tbi_TRINITY_DN68782_c1_g1::Tbi_TRINITY_DN68782_c1_g1_i2::g.12994::m.12994	TTE_09868-RA	TCE_10616-RA	TMS_10928-RA	Tcm_TRINITY_DN95225_c0_g1::Tcm_TRINITY_DN95225_c0_g1_i1::g.12392::m.12392	TSI_11039-RA	TPA_07496-RA	TGE_06471-RA	TPS_10203-RA	TDI_07767-RA
HOG_21887	TBI_01701-RA	TTE_00273-RA	TCE_02488-RA	TMS_06812-RA	TCM_12443-RA	TSI_11539-RA	TPA_00825-RA	TGE_01379-RA	TPS_03296-RA	TDI_03103-RA
HOG_20692	TBI_03050-RA	TTE_02668-RA	TCE_11002-RA	TMS_08335-RA	TCM_12618-RA	Tsi_TRINITY_DN61963_c0_g1::Tsi_TRINITY_DN61963_c0_g1_i1::g.24806::m.24806	TPA_02011-RA	TGE_03802-RA	Tps_TRINITY_DN94311_c2_g1::Tps_TRINITY_DN94311_c2_g1_i2::g.583::m.583	TDI_11422-RA
HOG_19637	TBI_07238-RA	TTE_02912-RA	TCE_09369-RA	TMS_06115-RA	TCM_08495-RA	TSI_05252-RA	TPA_03848-RA	TGE_05594-RA	TPS_04615-RA	TDI_04951-RA
HOG_19630	TBI_04905-RA	TTE_09395-RA	TCE_04803-RA	TMS_06765-RA	TCM_02527-RA	TSI_01609-RA	TPA_07121-RA	TGE_10377-RA	TPS_09044-RA	TDI_03443-RA
HOG_22853	TBI_00452-RA	TTE_00911-RA	TCE_00932-RA	TMS_01444-RA	TCM_01867-RA	TSI_01536-RA	TPA_01793-RA	TGE_00236-RA	TPS_01915-RA	TDI_02503-RA
HOG_16112	TBI_04999-RA	TTE_01094-RB	TCE_02057-RA	TMS_02169-RA	TCM_12802-RA	TSI_00183-RA	TPA_11093-RA	TGE_00434-RA	TPS_03810-RA	TDI_02346-RA
HOG_20693	TBI_01820-RA	TTE_02624-RA	TCE_06000-RA	TMS_03851-RA	TCM_08983-RA	TSI_09748-RA	TPA_02618-RA	TGE_07548-RA	TPS_05081-RA	TDI_00007-RA
HOG_16639	TBI_11385-RA	TTE_10848-RA	TCE_06492-RA	TMS_07209-RA	Tcm_TRINITY_DN106097_c0_g1::Tcm_TRINITY_DN106097_c0_g1_i2::g.5300::m.5300	TSI_05297-RA	Tpa_TRINITY_DN137334_c0_g1::Tpa_TRINITY_DN137334_c0_g1_i1::g.3309::m.3309	TGE_05446-RA	TPS_04334-RA	TDI_02786-RA
HOG_19638	TBI_00291-RA	TTE_00977-RA	TCE_00703-RA	TMS_01544-RA	TCM_04940-RA	TSI_01941-RA	TPA_03358-RA	TGE_01636-RA	TPS_15400-RA	TDI_00853-RA
HOG_16119	TBI_04747-RA	TTE_08508-RA	TCE_05719-RA	TMS_05635-RA	TCM_05077-RA	TSI_01622-RB	TPA_00621-RA	TGE_05332-RA	TPS_10955-RA	TDI_08374-RA
HOG_21461	TBI_09420-RA	TTE_08655-RA	Tce_TRINITY_DN90322_c0_g1::Tce_TRINITY_DN90322_c0_g1_i1::g.19086::m.19086	Tms_TRINITY_DN13820_c0_g2::Tms_TRINITY_DN13820_c0_g2_i1::g.20581::m.20581	TCM_13268-RA	TSI_13109-RA	TPA_11836-RA	TGE_07397-RA	Tps_TRINITY_DN84784_c0_g1::Tps_TRINITY_DN84784_c0_g1_i1::g.19291::m.19291	TDI_12661-RA
HOG_21646	TBI_03739-RA	TTE_02963-RA	TCE_05341-RA	Tms_TRINITY_DN18959_c0_g1::Tms_TRINITY_DN18959_c0_g1_i1::g.3738::m.3738	TCM_08560-RA	TSI_00965-RA	TPA_06418-RA	TGE_08451-RA	TPS_05712-RA	TDI_01010-RA
HOG_6695	TBI_08020-RA	TTE_03410-RA	Tce_TRINITY_DN92358_c0_g1::Tce_TRINITY_DN92358_c0_g1_i2::g.20306::m.20306	Tms_TRINITY_DN10001_c0_g2::Tms_TRINITY_DN10001_c0_g2_i1::g.23377::m.23377	TCM_05821-RA	TSI_08205-RA	TPA_01977-RA	TGE_07332-RA	TPS_12894-RA	TDI_06982-RA
HOG_3499	Tbi_TRINITY_DN61052_c0_g1::Tbi_TRINITY_DN61052_c0_g1_i1::g.8366::m.8366	TTE_03238-RA	TCE_10690-RA	Tms_TRINITY_DN71318_c0_g1::Tms_TRINITY_DN71318_c0_g1_i1::g.7357::m.7357	Tcm_TRINITY_DN86346_c0_g1::Tcm_TRINITY_DN86346_c0_g1_i1::g.7446::m.7446	TSI_07124-RA	TPA_04642-RA	TGE_11521-RA	TPS_03036-RA	Tdi_TRINITY_DN25832_c0_g1::Tdi_TRINITY_DN25832_c0_g1_i1::g.6552::m.6552
HOG_17579	TBI_03078-RB	TTE_05867-RA	TCE_12253-RA	TMS_02442-RA	TCM_01831-RA	TSI_01727-RA	TPA_15879-RA	TGE_04860-RA	TPS_02272-RA	TDI_01859-RA
HOG_17578	TBI_11332-RA	TTE_09661-RA	TCE_02226-RA	TMS_08442-RA	TCM_10014-RA	TSI_11256-RA	Tpa_TRINITY_DN134549_c0_g4::Tpa_TRINITY_DN134549_c0_g4_i1::g.11082::m.11082	TGE_06809-RA	Tps_TRINITY_DN81179_c0_g1::Tps_TRINITY_DN81179_c0_g1_i1::g.12676::m.12676	Tdi_TRINITY_DN22525_c0_g2::Tdi_TRINITY_DN22525_c0_g2_i2::g.11844::m.11844
HOG_21648	TBI_09260-RA	TTE_08696-RA	TCE_07552-RA	TMS_09524-RA	TCM_06583-RA	TSI_06849-RA	TPA_05820-RA	TGE_09993-RA	TPS_04576-RA	TDI_10357-RA
HOG_20847	TBI_09809-RA	TTE_04864-RA	TCE_11532-RA	TMS_07933-RA	TCM_06417-RA	TSI_07499-RA	TPA_01060-RA	TGE_04804-RA	TPS_06720-RA	TDI_08197-RA
HOG_20845	Tbi_TRINITY_DN60936_c0_g1::Tbi_TRINITY_DN60936_c0_g1_i1::g.9134::m.9134	Tte_TRINITY_DN23231_c0_g2::Tte_TRINITY_DN23231_c0_g2_i1::g.8921::m.8921	Tce_TRINITY_DN97666_c0_g1::Tce_TRINITY_DN97666_c0_g1_i1::g.6639::m.6639	Tms_TRINITY_DN24734_c0_g1::Tms_TRINITY_DN24734_c0_g1_i1::g.6297::m.6297	Tcm_TRINITY_DN105732_c0_g1::Tcm_TRINITY_DN105732_c0_g1_i1::g.6299::m.6299	Tsi_TRINITY_DN11422_c0_g1::Tsi_TRINITY_DN11422_c0_g1_i1::g.9023::m.9023	Tpa_TRINITY_DN136241_c0_g2::Tpa_TRINITY_DN136241_c0_g2_i4::g.4471::m.4471	Tge_TRINITY_DN5725_c0_g2::Tge_TRINITY_DN5725_c0_g2_i1::g.5292::m.5292	Tps_TRINITY_DN81068_c0_g1::Tps_TRINITY_DN81068_c0_g1_i1::g.6045::m.6045	Tdi_TRINITY_DN27889_c0_g1::Tdi_TRINITY_DN27889_c0_g1_i1::g.5227::m.5227
HOG_20844	TBI_06556-RA	TTE_00487-RA	TCE_00665-RA	TMS_01076-RA	TCM_01663-RA	TSI_05339-RA	TPA_00541-RA	TGE_02578-RA	TPS_03733-RA	TDI_03579-RA
HOG_21080	TBI_11720-RA	TTE_02951-RA	TCE_12271-RA	TMS_11541-RA	TCM_08992-RA	TSI_04823-RA	TPA_05676-RA	TGE_10829-RA	TPS_02483-RA	TDI_04139-RA
HOG_2096	TBI_00160-RA	TTE_02496-RA	TCE_00937-RA	TMS_04313-RA	TCM_03336-RA	TSI_01241-RA	TPA_01377-RA	TGE_00813-RA	TPS_00310-RA	TDI_00347-RA
HOG_21084	TBI_02056-RA	TTE_06843-RA	TCE_05519-RA	TMS_06687-RA	TCM_05326-RA	TSI_06469-RA	TPA_15486-RA	TGE_08876-RA	TPS_04108-RA	TDI_06487-RA
HOG_16379	TBI_11176-RA	TTE_00379-RA	TCE_02869-RB	TMS_00570-RA	TCM_01578-RA	TSI_01085-RA	TPA_07852-RA	TGE_03306-RA	TPS_03447-RA	TDI_01173-RA
HOG_19903	TBI_11508-RA	TTE_09644-RA	TCE_09406-RA	TMS_09351-RA	TCM_07844-RA	TSI_12635-RA	TPA_07759-RA	TGE_08775-RA	TPS_06564-RA	TDI_10404-RA
HOG_13409	TBI_00015-RA	TTE_00328-RA	TCE_01811-RA	TMS_00260-RA	TCM_08690-RA	TSI_00057-RA	TPA_03407-RA	TGE_00326-RA	TPS_01016-RA	TDI_00532-RA
HOG_21089	TBI_04652-RA	TTE_05193-RA	TCE_09563-RA	TMS_09587-RA	TCM_09633-RA	TSI_06854-RA	TPA_03041-RA	TGE_03891-RA	TPS_06686-RA	TDI_07370-RA
HOG_16376	TBI_01082-RA	TTE_03213-RA	TCE_00515-RA	TMS_00906-RA	TCM_01566-RA	TSI_01348-RA	TPA_07015-RA	TGE_02204-RA	TPS_11074-RA	TDI_01260-RA
HOG_3657	TBI_06385-RA	TTE_09834-RA	TCE_09163-RA	Tms_TRINITY_DN2154_c0_g1::Tms_TRINITY_DN2154_c0_g1_i1::g.12550::m.12550	TCM_08737-RA	Tsi_TRINITY_DN6800_c0_g1::Tsi_TRINITY_DN6800_c0_g1_i1::g.12632::m.12632	Tpa_TRINITY_DN128138_c0_g2::Tpa_TRINITY_DN128138_c0_g2_i3::g.6286::m.6286	TGE_09525-RA	Tps_TRINITY_DN85769_c0_g1::Tps_TRINITY_DN85769_c0_g1_i1::g.11230::m.11230	TDI_12447-RA
HOG_19810	TBI_11614-RA	TTE_10905-RA	TCE_07285-RA	TMS_11665-RA	TCM_10141-RA	TSI_11061-RA	TPA_06635-RA	TGE_04654-RA	TPS_11899-RA	TDI_10919-RA
HOG_19811	TBI_06428-RA	TTE_06242-RA	TCE_08571-RA	TMS_02938-RA	TCM_05295-RA	TSI_05742-RA	Tpa_TRINITY_DN136501_c0_g1::Tpa_TRINITY_DN136501_c0_g1_i1::g.11522::m.11522	TGE_05746-RA	TPS_04453-RA	TDI_05438-RA
HOG_19812	TBI_05771-RA	TTE_06043-RA	TCE_02665-RA	TMS_07622-RA	TCM_04683-RA	TSI_05677-RA	TPA_03491-RA	TGE_03500-RA	TPS_02818-RA	TDI_01492-RA
HOG_17469	TBI_06755-RA	TTE_03445-RA	TCE_02673-RA	TMS_03393-RA	TCM_12056-RA	TSI_11054-RA	TPA_03784-RA	TGE_04437-RA	TPS_11079-RA	TDI_02899-RA
HOG_6694	Tbi_TRINITY_DN38587_c0_g1::Tbi_TRINITY_DN38587_c0_g1_i1::g.24436::m.24436	Tte_TRINITY_DN9691_c0_g1::Tte_TRINITY_DN9691_c0_g1_i1::g.27398::m.27398	Tce_TRINITY_DN77548_c0_g1::Tce_TRINITY_DN77548_c0_g1_i1::g.23754::m.23754	Tms_TRINITY_DN67644_c0_g1::Tms_TRINITY_DN67644_c0_g1_i1::g.28505::m.28505	Tcm_TRINITY_DN80931_c0_g1::Tcm_TRINITY_DN80931_c0_g1_i1::g.22197::m.22197	Tsi_TRINITY_DN37163_c0_g1::Tsi_TRINITY_DN37163_c0_g1_i1::g.28269::m.28269	TPA_04882-RA	Tge_TRINITY_DN30555_c0_g1::Tge_TRINITY_DN30555_c0_g1_i1::g.27638::m.27638	Tps_TRINITY_DN50255_c0_g1::Tps_TRINITY_DN50255_c0_g1_i1::g.22049::m.22049	Tdi_TRINITY_DN43421_c0_g1::Tdi_TRINITY_DN43421_c0_g1_i1::g.24951::m.24951
HOG_16688	TBI_06093-RA	TTE_05244-RA	TCE_02034-RA	TMS_07749-RA	TCM_04978-RA	TSI_03378-RA	TPA_01032-RA	TGE_02779-RA	TPS_02179-RA	TDI_06203-RA
HOG_23754	Tbi_TRINITY_DN46705_c0_g1::Tbi_TRINITY_DN46705_c0_g1_i1::g.8997::m.8997	Tte_TRINITY_DN26096_c0_g1::Tte_TRINITY_DN26096_c0_g1_i1::g.14537::m.14537	Tce_TRINITY_DN97654_c0_g1::Tce_TRINITY_DN97654_c0_g1_i1::g.7463::m.7463	Tms_TRINITY_DN48145_c0_g1::Tms_TRINITY_DN48145_c0_g1_i1::g.9558::m.9558	Tcm_TRINITY_DN104014_c1_g1::Tcm_TRINITY_DN104014_c1_g1_i1::g.10840::m.10840	Tsi_TRINITY_DN25793_c0_g1::Tsi_TRINITY_DN25793_c0_g1_i1::g.6756::m.6756	Tpa_TRINITY_DN125053_c0_g2::Tpa_TRINITY_DN125053_c0_g2_i1::g.10935::m.10935	Tge_TRINITY_DN43197_c0_g1::Tge_TRINITY_DN43197_c0_g1_i1::g.8458::m.8458	Tps_TRINITY_DN93884_c5_g1::Tps_TRINITY_DN93884_c5_g1_i2::g.6390::m.6390	Tdi_TRINITY_DN27280_c0_g1::Tdi_TRINITY_DN27280_c0_g1_i1::g.6664::m.6664
HOG_2523	TBI_09478-RA	TTE_09079-RA	TCE_08144-RA	TMS_09869-RA	TCM_08045-RA	TSI_04501-RA	TPA_09358-RA	TGE_02815-RA	TPS_02728-RA	TDI_11132-RA
HOG_4745	TBI_04025-RA	TTE_12756-RA	Tce_TRINITY_DN94157_c0_g1::Tce_TRINITY_DN94157_c0_g1_i1::g.16352::m.16352	Tms_TRINITY_DN55382_c0_g1::Tms_TRINITY_DN55382_c0_g1_i1::g.20110::m.20110	TCM_14551-RA	TSI_13987-RA	TPA_16358-RA	Tge_TRINITY_DN9118_c0_g1::Tge_TRINITY_DN9118_c0_g1_i1::g.19391::m.19391	Tps_TRINITY_DN90713_c0_g3::Tps_TRINITY_DN90713_c0_g3_i1::g.21002::m.21002	Tdi_TRINITY_DN32872_c0_g1::Tdi_TRINITY_DN32872_c0_g1_i1::g.17160::m.17160
HOG_16686	Tbi_TRINITY_DN68340_c0_g3::Tbi_TRINITY_DN68340_c0_g3_i3::g.10676::m.10676	TTE_08086-RA	TCE_09101-RA	TMS_00104-RA	TCM_03106-RA	TSI_03206-RA	TPA_02220-RA	TGE_08380-RA	TPS_09371-RA	TDI_00625-RA
HOG_16687	TBI_09538-RA	TTE_06383-RA	TCE_08444-RA	TMS_11064-RA	TCM_07464-RA	TSI_07227-RA	TPA_12458-RA	TGE_08341-RA	TPS_04187-RA	TDI_07314-RA
HOG_16683	TBI_04306-RA	TTE_04688-RA	Tce_TRINITY_DN102084_c6_g1::Tce_TRINITY_DN102084_c6_g1_i2::g.6304::m.6304	TMS_05749-RA	TCM_03758-RA	Tsi_TRINITY_DN29130_c0_g1::Tsi_TRINITY_DN29130_c0_g1_i2::g.4507::m.4507	TPA_01688-RA	TGE_01646-RA	TPS_02734-RA	TDI_05482-RA
HOG_20173	TBI_04143-RA	TTE_03773-RA	TCE_04428-RA	TMS_05632-RA	TCM_10013-RA	TSI_08879-RA	TPA_05355-RA	TGE_08661-RA	TPS_07391-RA	TDI_08252-RA
HOG_5065	Tbi_TRINITY_DN67489_c0_g1::Tbi_TRINITY_DN67489_c0_g1_i1::g.7906::m.7906	Tte_TRINITY_DN63987_c0_g1::Tte_TRINITY_DN63987_c0_g1_i1::g.13735::m.13735	TCE_11178-RA	TMS_11242-RA	Tcm_TRINITY_DN55934_c0_g1::Tcm_TRINITY_DN55934_c0_g1_i1::g.20093::m.20093	Tsi_TRINITY_DN47235_c0_g1::Tsi_TRINITY_DN47235_c0_g1_i1::g.17666::m.17666	TPA_01330-RA	Tge_TRINITY_DN35446_c0_g1::Tge_TRINITY_DN35446_c0_g1_i1::g.15044::m.15044	TPS_04173-RA	Tdi_TRINITY_DN12668_c0_g1::Tdi_TRINITY_DN12668_c0_g1_i1::g.18787::m.18787
HOG_4889	TBI_04102-RA	TTE_11777-RA	Tce_TRINITY_DN88298_c0_g1::Tce_TRINITY_DN88298_c0_g1_i1::g.21938::m.21938	Tms_TRINITY_DN11892_c0_g1::Tms_TRINITY_DN11892_c0_g1_i1::g.25938::m.25938	TCM_04752-RA	TSI_02122-RA	Tpa_TRINITY_DN123676_c0_g1::Tpa_TRINITY_DN123676_c0_g1_i2::g.22121::m.22121	TGE_03335-RA	TPS_05700-RA	TDI_03197-RA
HOG_20603	TBI_10718-RA	TTE_09755-RA	TCE_02809-RA	Tms_TRINITY_DN28924_c0_g1::Tms_TRINITY_DN28924_c0_g1_i6::g.8710::m.8710	TCM_13871-RA	TSI_06208-RA	TPA_10327-RA	TGE_09032-RA	TPS_09200-RA	TDI_11057-RA
HOG_20602	TBI_01067-RA	TTE_01784-RA	TCE_08332-RA	TMS_03766-RA	TCM_01340-RA	TSI_13920-RA	Tpa_TRINITY_DN138749_c1_g1::Tpa_TRINITY_DN138749_c1_g1_i3::g.6972::m.6972	TGE_01516-RA	TPS_15560-RA	TDI_01568-RA
HOG_20605	TBI_05836-RA	TTE_05461-RA	TCE_05224-RC	TMS_06516-RA	TCM_14501-RA	TSI_06277-RA	Tpa_TRINITY_DN140065_c1_g1::Tpa_TRINITY_DN140065_c1_g1_i1::g.19962::m.19962	TGE_02096-RA	TPS_15570-RA	TDI_05778-RA
HOG_20607	TBI_06114-RA	TTE_07069-RA	TCE_05092-RA	Tms_TRINITY_DN31392_c7_g1::Tms_TRINITY_DN31392_c7_g1_i8::g.15041::m.15041	TCM_06329-RA	TSI_06519-RA	TPA_01502-RA	Tge_TRINITY_DN42648_c0_g1::Tge_TRINITY_DN42648_c0_g1_i3::g.14271::m.14271	TPS_04402-RA	TDI_01890-RA
HOG_20606	TBI_00021-RA	TTE_12059-RA	TCE_12786-RA	TMS_12791-RA	TCM_13921-RA	TSI_09982-RA	TPA_15272-RA	TGE_11882-RA	TPS_15461-RA	TDI_11954-RA
HOG_20608	TBI_04262-RA	TTE_01614-RA	TCE_01433-RA	TMS_02245-RA	TCM_08563-RA	TSI_06427-RA	TPA_11788-RA	TGE_06519-RA	TPS_04416-RA	TDI_09914-RA
HOG_17796	TBI_00845-RA	TTE_05491-RA	TCE_01652-RA	TMS_04882-RA	TCM_00833-RA	TSI_03511-RA	TPA_05489-RA	TGE_00207-RA	TPS_01422-RA	TDI_01091-RA
HOG_17791	TBI_00897-RA	TTE_00033-RA	TCE_13822-RA	TMS_01617-RA	TCM_14424-RA	TSI_00300-RA	TPA_16478-RA	TGE_00608-RA	TPS_15454-RA	TDI_13715-RA
HOG_17790	TBI_05095-RA	TTE_04776-RB	TCE_00799-RA	TMS_02593-RA	TCM_02460-RA	TSI_06680-RA	TPA_06568-RA	TGE_00806-RA	TPS_03963-RB	TDI_05943-RA
HOG_17793	TBI_04561-RA	Tte_TRINITY_DN55611_c0_g1::Tte_TRINITY_DN55611_c0_g1_i1::g.15263::m.15263	Tce_TRINITY_DN94923_c0_g1::Tce_TRINITY_DN94923_c0_g1_i1::g.12007::m.12007	TMS_02085-RA	TCM_00877-RB	TSI_00336-RA	TPA_04183-RA	TGE_01958-RA	TPS_00964-RA	TDI_01058-RA
HOG_17153	TBI_04207-RA	Tte_TRINITY_DN26755_c0_g2::Tte_TRINITY_DN26755_c0_g2_i5::g.8964::m.8964	TCE_07018-RA	Tms_TRINITY_DN29845_c0_g2::Tms_TRINITY_DN29845_c0_g2_i2::g.10440::m.10440	TCM_01899-RA	TSI_02016-RA	Tpa_TRINITY_DN140448_c0_g3::Tpa_TRINITY_DN140448_c0_g3_i1::g.22431::m.22431	TGE_03836-RA	TPS_06788-RA	TDI_01671-RA
HOG_20986	TBI_01256-RA	TTE_04622-RA	TCE_01356-RA	TMS_01957-RA	TCM_06181-RA	TSI_04037-RA	TPA_02493-RA	TGE_06274-RA	TPS_04766-RA	TDI_05271-RA
HOG_17409	TBI_03782-RA	TTE_05145-RA	TCE_06453-RA	TMS_02781-RB	TCM_02375-RB	TSI_03442-RA	TPA_02374-RA	TGE_08285-RA	TPS_02360-RB	TDI_11361-RA
HOG_21269	TBI_09933-RA	TTE_01580-RA	TCE_02759-RA	TMS_00755-RA	TCM_03097-RA	TSI_03711-RB	TPA_02403-RA	TGE_08568-RA	TPS_03998-RA	TDI_08764-RA
HOG_17155	TBI_04570-RA	TTE_04951-RA	TCE_08315-RA	TMS_02809-RA	TCM_04552-RA	TSI_03778-RA	TPA_07949-RA	TGE_08503-RA	TPS_04390-RA	TDI_03069-RA
HOG_21264	Tbi_TRINITY_DN68748_c0_g1::Tbi_TRINITY_DN68748_c0_g1_i1::g.15577::m.15577	TTE_05843-RA	TCE_13656-RA	TMS_12039-RA	Tcm_TRINITY_DN101817_c0_g2::Tcm_TRINITY_DN101817_c0_g2_i1::g.12830::m.12830	Tsi_TRINITY_DN31675_c1_g7::Tsi_TRINITY_DN31675_c1_g7_i1::g.12489::m.12489	TPA_11413-RA	TGE_04101-RA	TPS_01314-RA	TDI_02492-RA
HOG_17404	TBI_00281-RA	TTE_00405-RA	TCE_06262-RA	TMS_01781-RA	TCM_11681-RA	TSI_01763-RA	TPA_00232-RA	TGE_03020-RA	TPS_08547-RA	TDI_03224-RA
HOG_17159	TBI_05715-RA	TTE_08226-RA	TCE_03297-RA	TMS_04603-RA	TCM_05467-RA	TSI_06402-RA	TPA_01464-RA	TGE_06794-RA	TPS_08252-RA	TDI_10439-RA
HOG_7969	TBI_10164-RA	TTE_06362-RA	TCE_02755-RA	TMS_03082-RA	TCM_05018-RA	TSI_01166-RA	TPA_05826-RA	TGE_01451-RA	TPS_01104-RA	TDI_00999-RA
HOG_21260	TBI_07143-RA	TTE_01256-RA	TCE_01372-RA	TMS_02397-RA	TCM_00991-RA	TSI_02576-RA	TPA_03579-RA	TGE_04037-RA	TPS_00181-RA	TDI_00675-RA
HOG_21261	TBI_06121-RA	TTE_05563-RA	Tce_TRINITY_DN9771_c0_g1::Tce_TRINITY_DN9771_c0_g1_i1::g.14759::m.14759	Tms_TRINITY_DN23515_c0_g1::Tms_TRINITY_DN23515_c0_g1_i4::g.16700::m.16700	Tcm_TRINITY_DN96239_c2_g3::Tcm_TRINITY_DN96239_c2_g3_i1::g.15659::m.15659	TSI_05572-RA	TPA_05721-RA	TGE_09622-RA	Tps_TRINITY_DN115543_c0_g1::Tps_TRINITY_DN115543_c0_g1_i1::g.16311::m.16311	Tdi_TRINITY_DN3032_c0_g1::Tdi_TRINITY_DN3032_c0_g1_i1::g.16719::m.16719
HOG_17402	TBI_09887-RA	Tte_TRINITY_DN29734_c5_g2::Tte_TRINITY_DN29734_c5_g2_i3::g.6891::m.6891	TCE_11619-RA	TMS_11297-RA	TCM_08955-RA	TSI_11165-RA	Tpa_TRINITY_DN140437_c0_g2::Tpa_TRINITY_DN140437_c0_g2_i2::g.8773::m.8773	TGE_02763-RA	TPS_10011-RA	TDI_08410-RA
HOG_23591	TBI_00825-RA	Tte_TRINITY_DN40627_c0_g1::Tte_TRINITY_DN40627_c0_g1_i1::g.7878::m.7878	TCE_01072-RA	TMS_03605-RA	TCM_05394-RA	TSI_06491-RA	TPA_04852-RA	TGE_02420-RA	TPS_13404-RA	TDI_02799-RA
HOG_4406	TBI_02244-RA	TTE_09032-RA	TCE_02944-RA	TMS_02434-RA	TCM_01119-RA	TSI_00609-RA	TPA_01113-RA	TGE_08653-RA	TPS_04230-RA	TDI_00512-RA
HOG_16974	TBI_09568-RA	TTE_09742-RA	TCE_07062-RA	TMS_07943-RA	TCM_06560-RA	TSI_07950-RA	TPA_12635-RA	Tge_TRINITY_DN36762_c0_g1::Tge_TRINITY_DN36762_c0_g1_i1::g.4619::m.4619	TPS_04159-RA	TDI_07458-RA
HOG_2411	TBI_01944-RA	TTE_02376-RA	TCE_02393-RA	Tms_TRINITY_DN30391_c0_g1::Tms_TRINITY_DN30391_c0_g1_i6::g.18541::m.18541	TCM_00800-RA	TSI_04087-RA	TPA_08685-RA	TGE_06590-RA	TPS_01560-RA	TDI_01969-RB
HOG_17080	TBI_00752-RA	TTE_04704-RA	TCE_03395-RA	TMS_10437-RA	TCM_03312-RA	TSI_03819-RA	TPA_00930-RA	TGE_07999-RA	TPS_07056-RA	TDI_13765-RA
HOG_2413	TBI_02869-RA	TTE_00676-RA	TCE_00254-RA	TMS_11005-RA	TCM_03062-RA	TSI_03434-RA	TPA_08816-RA	TGE_10758-RA	TPS_03008-RA	TDI_03841-RA
HOG_17085	TBI_09490-RA	Tte_TRINITY_DN16382_c0_g1::Tte_TRINITY_DN16382_c0_g1_i1::g.6867::m.6867	TCE_04498-RA	TMS_04068-RA	TCM_07955-RA	TSI_09273-RA	TPA_07469-RA	TGE_04221-RA	TPS_04497-RA	TDI_09163-RA
HOG_17084	TBI_00260-RA	TTE_00168-RA	Tce_TRINITY_DN102546_c5_g1::Tce_TRINITY_DN102546_c5_g1_i2::g.11131::m.11131	Tms_TRINITY_DN29148_c1_g2::Tms_TRINITY_DN29148_c1_g2_i1::g.3775::m.3775	TCM_00484-RA	TSI_00274-RA	TPA_08468-RA	TGE_00403-RA	TPS_00268-RA	TDI_00201-RA
HOG_920	TBI_09915-RA	TTE_00695-RA	TCE_13516-RA	TMS_12650-RA	TCM_13244-RA	TSI_13899-RA	TPA_12910-RA	TGE_00785-RA	TPS_09040-RA	TDI_08996-RA
HOG_17088	TBI_00299-RB	TTE_00983-RA	TCE_00708-RA	TMS_07743-RA	TCM_01204-RA	TSI_02641-RA	TPA_02745-RA	TGE_04244-RA	TPS_00434-RA	TDI_00858-RA
HOG_923	TBI_03735-RA	TTE_09219-RA	TCE_08350-RA	TMS_00918-RA	TCM_06454-RA	TSI_05428-RA	TPA_10781-RA	TGE_10396-RA	TPS_06722-RA	TDI_02283-RA
HOG_2149	Tbi_TRINITY_DN57173_c0_g1::Tbi_TRINITY_DN57173_c0_g1_i4::g.11908::m.11908	TTE_02197-RA	TCE_03203-RA	TMS_11129-RA	TCM_04781-RA	Tsi_TRINITY_DN20998_c0_g1::Tsi_TRINITY_DN20998_c0_g1_i2::g.11000::m.11000	TPA_16155-RA	TGE_05844-RA	TPS_09873-RA	TDI_08101-RA
HOG_499	TBI_02549-RA	TTE_03657-RB	TCE_07228-RA	TMS_09263-RA	TCM_01012-RA	TSI_02971-RA	TPA_10460-RA	TGE_05436-RA	TPS_11354-RA	TDI_10315-RA
HOG_14839	TBI_07097-RA	TTE_10804-RA	TCE_02396-RA	TMS_00913-RA	TCM_09224-RA	TSI_06950-RA	TPA_16280-RA	TGE_09704-RA	TPS_11698-RA	TDI_13336-RA
HOG_20932	TBI_08028-RC	TTE_00406-RB	TCE_13136-RA	TMS_03241-RA	TCM_06704-RA	TSI_03494-RA	Tpa_TRINITY_DN125536_c0_g1::Tpa_TRINITY_DN125536_c0_g1_i1::g.12105::m.12105	TGE_04768-RA	TPS_03344-RA	TDI_05362-RA
HOG_10535	TBI_08806-RA	TTE_10509-RA	TCE_10476-RA	TMS_09611-RA	TCM_09701-RA	Tsi_TRINITY_DN7924_c0_g1::Tsi_TRINITY_DN7924_c0_g1_i1::g.14833::m.14833	TPA_04199-RA	TGE_10822-RA	TPS_07075-RA	TDI_09055-RA
HOG_20934	Tbi_TRINITY_DN72574_c0_g1::Tbi_TRINITY_DN72574_c0_g1_i1::g.18408::m.18408	TTE_05065-RA	Tce_TRINITY_DN74837_c0_g1::Tce_TRINITY_DN74837_c0_g1_i1::g.17545::m.17545	Tms_TRINITY_DN39908_c0_g1::Tms_TRINITY_DN39908_c0_g1_i1::g.17999::m.17999	TCM_13342-RA	TSI_01555-RA	Tpa_TRINITY_DN123055_c0_g1::Tpa_TRINITY_DN123055_c0_g1_i1::g.16088::m.16088	TGE_01097-RA	TPS_07965-RA	TDI_06516-RA
HOG_17502	TBI_09269-RA	TTE_03593-RA	TCE_04206-RA	TMS_01126-RA	TCM_06190-RA	TSI_05086-RA	Tpa_TRINITY_DN121180_c0_g1::Tpa_TRINITY_DN121180_c0_g1_i1::g.7809::m.7809	TGE_09400-RA	TPS_04066-RA	TDI_05508-RA
HOG_20939	TBI_00343-RA	TTE_00246-RA	TCE_00113-RA	TMS_00823-RA	TCM_00166-RA	TSI_00041-RA	TPA_11276-RA	TGE_01278-RA	TPS_00046-RA	TDI_09680-RA
HOG_5398	TBI_08744-RA	TTE_09953-RA	Tce_TRINITY_DN105838_c1_g1::Tce_TRINITY_DN105838_c1_g1_i1::g.4945::m.4945	TMS_04283-RA	TCM_03257-RA	TSI_04727-RA	TPA_16451-RA	TGE_08582-RA	TPS_02277-RA	TDI_07264-RA
HOG_4224	Tbi_TRINITY_DN69165_c1_g1::Tbi_TRINITY_DN69165_c1_g1_i1::g.23612::m.23612	TTE_12105-RA	TCE_12705-RA	TMS_10067-RA	Tcm_TRINITY_DN101132_c6_g1::Tcm_TRINITY_DN101132_c6_g1_i2::g.20418::m.20418	TSI_12723-RA	Tpa_TRINITY_DN117480_c0_g2::Tpa_TRINITY_DN117480_c0_g2_i2::g.22148::m.22148	TGE_11513-RA	Tps_TRINITY_DN91736_c0_g1::Tps_TRINITY_DN91736_c0_g1_i1::g.11091::m.11091	TDI_12397-RA
HOG_3275	TBI_00546-RA	TTE_02002-RA	TCE_08925-RA	TMS_02776-RA	TCM_02800-RA	TSI_00344-RA	TPA_11983-RA	TGE_03228-RA	TPS_01654-RA	TDI_00394-RA
HOG_3273	TBI_02555-RA	TTE_03290-RA	Tce_TRINITY_DN89523_c0_g1::Tce_TRINITY_DN89523_c0_g1_i1::g.19407::m.19407	TMS_01934-RA	TCM_01450-RA	TSI_06037-RA	Tpa_TRINITY_DN117737_c0_g1::Tpa_TRINITY_DN117737_c0_g1_i1::g.14849::m.14849	TGE_05338-RA	TPS_00701-RA	TDI_03044-RA
HOG_3271	TBI_07137-RA	TTE_08472-RA	TCE_08214-RA	TMS_09631-RA	TCM_03781-RA	TSI_02474-RB	TPA_01458-RA	TGE_08309-RA	TPS_11282-RA	TDI_00502-RD
HOG_20115	TBI_06846-RA	TTE_06822-RA	TCE_08691-RA	TMS_05797-RA	TCM_07233-RA	TSI_06803-RA	TPA_10455-RA	TGE_08173-RA	TPS_05627-RA	TDI_07613-RA
HOG_2364	TBI_11207-RA	TTE_06621-RA	TCE_06057-RA	TMS_06326-RA	TCM_07179-RA	TSI_07577-RA	TPA_14020-RA	TGE_03185-RA	Tps_TRINITY_DN87165_c1_g1::Tps_TRINITY_DN87165_c1_g1_i1::g.14154::m.14154	TDI_12140-RA
HOG_20116	TBI_12632-RA	TTE_11512-RA	TCE_11612-RA	TMS_03332-RA	TCM_07583-RA	TSI_05159-RA	TPA_09056-RA	TGE_04913-RA	TPS_10000-RB	TDI_04126-RA
HOG_20112	TBI_01107-RA	TTE_01031-RA	TCE_01273-RA	TMS_02061-RA	TCM_02468-RA	TSI_02847-RA	TPA_09100-RA	TGE_00675-RA	TPS_00644-RA	TDI_00321-RA
HOG_832	TBI_06800-RA	TTE_10422-RA	TCE_07218-RA	TMS_08577-RA	TCM_09976-RA	TSI_11230-RA	TPA_04707-RA	TGE_01602-RA	TPS_09951-RA	TDI_09924-RA
HOG_3475	TBI_00407-RA	TTE_01872-RA	TCE_06690-RA	TMS_10517-RA	TCM_11251-RA	TSI_11993-RA	Tpa_TRINITY_DN137700_c0_g1::Tpa_TRINITY_DN137700_c0_g1_i2::g.17240::m.17240	TGE_02152-RA	TPS_14619-RA	TDI_12460-RA
HOG_22995	TBI_10075-RA	TTE_09885-RA	TCE_09785-RA	TMS_11388-RA	TCM_10276-RA	TSI_03231-RA	TPA_08789-RA	TGE_05320-RA	TPS_09851-RA	TDI_07898-RA
HOG_4227	Tbi_TRINITY_DN26301_c0_g1::Tbi_TRINITY_DN26301_c0_g1_i1::g.21658::m.21658	TTE_06377-RA	TCE_07280-RA	TMS_04930-RA	TCM_01212-RA	TSI_01398-RA	TPA_11697-RA	TGE_01966-RA	TPS_08852-RA	TDI_01066-RA
HOG_22992	TBI_02293-RA	TTE_01334-RA	TCE_02240-RA	TMS_06952-RA	TCM_11427-RA	TSI_05157-RA	TPA_07923-RA	TGE_04486-RA	TPS_02570-RA	TDI_09090-RA
HOG_24102	TBI_06410-RA	TTE_04866-RA	TCE_01205-RA	TMS_03490-RA	Tcm_TRINITY_DN62423_c0_g1::Tcm_TRINITY_DN62423_c0_g1_i1::g.16434::m.16434	TSI_05075-RA	TPA_06366-RA	TGE_11164-RA	TPS_02836-RA	TDI_10844-RA
HOG_24103	TBI_00779-RA	TTE_00496-RA	TCE_04941-RA	TMS_00398-RA	TCM_08167-RA	TSI_01956-RA	TPA_02733-RA	TGE_04292-RA	TPS_04595-RA	TDI_09738-RA
HOG_21460	TBI_14032-RA	TTE_07644-RA	TCE_09493-RA	Tms_TRINITY_DN25308_c0_g1::Tms_TRINITY_DN25308_c0_g1_i2::g.9536::m.9536	Tcm_TRINITY_DN97581_c0_g1::Tcm_TRINITY_DN97581_c0_g1_i1::g.12116::m.12116	Tsi_TRINITY_DN10875_c0_g1::Tsi_TRINITY_DN10875_c0_g1_i1::g.17659::m.17659	TPA_16298-RA	Tge_TRINITY_DN44721_c0_g1::Tge_TRINITY_DN44721_c0_g1_i2::g.8601::m.8601	TPS_15440-RA	TDI_11206-RA
HOG_24101	TBI_07454-RA	TTE_05474-RA	TCE_13185-RA	TMS_05806-RA	Tcm_TRINITY_DN100059_c0_g3::Tcm_TRINITY_DN100059_c0_g3_i3::g.18721::m.18721	TSI_13994-RA	Tpa_TRINITY_DN139439_c4_g2::Tpa_TRINITY_DN139439_c4_g2_i10::g.12250::m.12250	TGE_07423-RA	TPS_06395-RA	TDI_10021-RA
HOG_3478	TBI_06424-RA	TTE_07019-RA	TCE_08699-RA	TMS_00439-RA	TCM_12188-RA	Tsi_TRINITY_DN30397_c1_g1::Tsi_TRINITY_DN30397_c1_g1_i1::g.8839::m.8839	Tpa_TRINITY_DN131090_c0_g1::Tpa_TRINITY_DN131090_c0_g1_i1::g.11045::m.11045	Tge_TRINITY_DN37702_c0_g1::Tge_TRINITY_DN37702_c0_g1_i2::g.15455::m.15455	Tps_TRINITY_DN94897_c1_g2::Tps_TRINITY_DN94897_c1_g2_i6::g.20479::m.20479	Tdi_TRINITY_DN30696_c0_g1::Tdi_TRINITY_DN30696_c0_g1_i3::g.21100::m.21100
HOG_19225	TBI_13817-RA	TTE_11615-RA	TCE_01729-RA	TMS_08262-RA	TCM_04075-RA	TSI_04293-RA	TPA_15726-RA	TGE_03466-RA	TPS_04696-RA	TDI_05977-RA
HOG_18976	TBI_00102-RA	TTE_05381-RA	TCE_10935-RA	Tms_TRINITY_DN16891_c0_g1::Tms_TRINITY_DN16891_c0_g1_i1::g.14041::m.14041	TCM_10217-RA	Tsi_TRINITY_DN32926_c0_g1::Tsi_TRINITY_DN32926_c0_g1_i1::g.14457::m.14457	TPA_06884-RA	TGE_03053-RA	Tps_TRINITY_DN87964_c0_g1::Tps_TRINITY_DN87964_c0_g1_i1::g.11910::m.11910	Tdi_TRINITY_DN14487_c0_g1::Tdi_TRINITY_DN14487_c0_g1_i1::g.12463::m.12463
HOG_21465	TBI_01813-RA	TTE_02077-RA	TCE_08953-RA	TMS_04156-RA	TCM_08074-RA	TSI_12247-RA	TPA_01351-RA	Tge_TRINITY_DN31110_c0_g1::Tge_TRINITY_DN31110_c0_g1_i1::g.11359::m.11359	TPS_10144-RA	TDI_09742-RA
HOG_20590	TBI_01402-RA	TTE_02774-RA	TCE_04614-RA	TMS_03360-RA	TCM_01944-RA	TSI_00738-RA	TPA_00336-RA	TGE_04120-RA	TPS_12931-RA	TDI_00637-RA
HOG_20594	TBI_02145-RA	Tte_TRINITY_DN4017_c0_g1::Tte_TRINITY_DN4017_c0_g1_i1::g.11400::m.11400	TCE_12372-RA	TMS_04284-RA	TCM_11622-RA	TSI_12407-RA	TPA_10907-RA	Tge_TRINITY_DN45091_c0_g1::Tge_TRINITY_DN45091_c0_g1_i1::g.17088::m.17088	TPS_13679-RA	Tdi_TRINITY_DN28643_c0_g1::Tdi_TRINITY_DN28643_c0_g1_i1::g.3508::m.3508
HOG_20596	TBI_01172-RA	Tte_TRINITY_DN78353_c0_g1::Tte_TRINITY_DN78353_c0_g1_i1::g.18962::m.18962	TCE_04375-RA	TMS_05746-RA	TCM_04266-RA	TSI_04992-RA	TPA_11011-RA	Tge_TRINITY_DN30321_c0_g1::Tge_TRINITY_DN30321_c0_g1_i1::g.16773::m.16773	TPS_01249-RA	Tdi_TRINITY_DN16208_c0_g1::Tdi_TRINITY_DN16208_c0_g1_i1::g.16524::m.16524
HOG_20599	TBI_01919-RA	TTE_00820-RA	TCE_00585-RA	TMS_01287-RA	TCM_01441-RA	TSI_01659-RA	TPA_09027-RA	TGE_02297-RA	TPS_00289-RA	TDI_01605-RA
HOG_20598	TBI_06715-RA	TTE_06464-RA	TCE_03916-RA	TMS_11524-RA	TCM_04280-RA	TSI_04876-RA	TPA_04146-RA	TGE_10495-RA	TPS_15340-RA	TDI_03868-RA
HOG_11935	TBI_06617-RA	TTE_08990-RA	TCE_08907-RA	TMS_04247-RA	TCM_13258-RA	TSI_08393-RA	TPA_16350-RA	TGE_05824-RA	TPS_07714-RA	TDI_08309-RA
HOG_4223	TBI_00691-RA	TTE_01084-RA	TCE_02517-RA	TMS_01735-RA	TCM_05744-RA	TSI_08615-RA	TPA_02848-RA	TGE_04621-RA	TPS_02527-RA	TDI_02228-RA
HOG_18404	TBI_04731-RA	TTE_06669-RA	TCE_05763-RA	TMS_08557-RA	TCM_07245-RA	TSI_07606-RA	TPA_04476-RA	TGE_05096-RA	TPS_04811-RA	TDI_06911-RA
HOG_18405	Tbi_TRINITY_DN60372_c0_g1::Tbi_TRINITY_DN60372_c0_g1_i1::g.14671::m.14671	Tte_TRINITY_DN57267_c0_g1::Tte_TRINITY_DN57267_c0_g1_i1::g.19214::m.19214	Tce_TRINITY_DN103216_c0_g1::Tce_TRINITY_DN103216_c0_g1_i3::g.12617::m.12617	TMS_07208-RA	TCM_03880-RA	TSI_06472-RA	TPA_13317-RA	Tge_TRINITY_DN36689_c0_g1::Tge_TRINITY_DN36689_c0_g1_i3::g.14402::m.14402	TPS_05762-RA	Tdi_TRINITY_DN22721_c0_g1::Tdi_TRINITY_DN22721_c0_g1_i1::g.13575::m.13575
HOG_15639	TBI_01656-RA	TTE_03257-RA	Tce_TRINITY_DN107126_c3_g4::Tce_TRINITY_DN107126_c3_g4_i4::g.2319::m.2319	Tms_TRINITY_DN31233_c2_g1::Tms_TRINITY_DN31233_c2_g1_i1::g.3382::m.3382	Tcm_TRINITY_DN105349_c0_g3::Tcm_TRINITY_DN105349_c0_g3_i1::g.5790::m.5790	TSI_03085-RA	TPA_02199-RA	TGE_02523-RA	TPS_14079-RA	Tdi_TRINITY_DN26488_c0_g1::Tdi_TRINITY_DN26488_c0_g1_i1::g.5832::m.5832
HOG_18994	TBI_10871-RA	TTE_02084-RA	Tce_TRINITY_DN102303_c0_g1::Tce_TRINITY_DN102303_c0_g1_i1::g.6933::m.6933	TMS_09995-RA	Tcm_TRINITY_DN98353_c2_g1::Tcm_TRINITY_DN98353_c2_g1_i1::g.6538::m.6538	TSI_06304-RA	TPA_09520-RA	TGE_10826-RA	TPS_11384-RA	TDI_05772-RA
HOG_18995	TBI_12287-RA	TTE_04687-RA	TCE_10344-RA	TMS_08470-RA	Tcm_TRINITY_DN100193_c0_g1::Tcm_TRINITY_DN100193_c0_g1_i3::g.9369::m.9369	TSI_12408-RA	Tpa_TRINITY_DN141683_c0_g1::Tpa_TRINITY_DN141683_c0_g1_i2::g.3318::m.3318	TGE_08684-RA	Tps_TRINITY_DN91105_c0_g1::Tps_TRINITY_DN91105_c0_g1_i1::g.4723::m.4723	TDI_13522-RA
HOG_25	TBI_12693-RA	TTE_07128-RA	TCE_05533-RA	Tms_TRINITY_DN8674_c0_g1::Tms_TRINITY_DN8674_c0_g1_i1::g.18993::m.18993	TCM_00940-RA	TSI_00954-RA	TPA_05946-RA	TGE_05497-RA	TPS_02731-RA	TDI_08187-RA
HOG_18998	TBI_00157-RA	TTE_02410-RA	TCE_00934-RA	TMS_04308-RA	TCM_03339-RA	TSI_01238-RA	TPA_00769-RA	TGE_00808-RA	TPS_00313-RA	TDI_00343-RA
HOG_18999	TBI_06577-RA	TTE_07717-RA	TCE_02792-RA	TMS_08411-RA	TCM_01275-RA	TSI_04702-RA	TPA_05152-RA	TGE_01708-RA	TPS_03409-RA	TDI_02584-RA
HOG_22550	TBI_07190-RA	TTE_09357-RA	TCE_09228-RA	TMS_06525-RA	TCM_06821-RA	TSI_05865-RA	TPA_15132-RA	TGE_04099-RA	TPS_01318-RA	TDI_02490-RA
HOG_10229	TBI_08913-RA	TTE_06120-RA	TCE_00979-RA	TMS_04256-RA	TCM_05361-RA	TSI_03522-RA	TPA_05074-RA	TGE_00684-RA	TPS_00859-RA	TDI_02714-RA
HOG_17049	TBI_09523-RA	TTE_09641-RA	TCE_00809-RA	TMS_06157-RA	TCM_06426-RA	TSI_03004-RA	TPA_03184-RA	TGE_07250-RA	TPS_02228-RA	TDI_02646-RA
HOG_5486	TBI_06463-RA	TTE_06280-RA	TCE_13098-RA	TMS_03729-RA	TCM_06506-RA	TSI_05045-RA	TPA_00606-RA	TGE_05057-RA	TPS_05687-RA	TDI_06902-RA
HOG_3312	Tbi_TRINITY_DN67074_c0_g1::Tbi_TRINITY_DN67074_c0_g1_i3::g.5020::m.5020	TTE_01554-RA	Tce_TRINITY_DN103944_c0_g2::Tce_TRINITY_DN103944_c0_g2_i1::g.12163::m.12163	TMS_06939-RA	Tcm_TRINITY_DN102184_c1_g3::Tcm_TRINITY_DN102184_c1_g3_i1::g.14109::m.14109	Tsi_TRINITY_DN27640_c0_g3::Tsi_TRINITY_DN27640_c0_g3_i1::g.4553::m.4553	Tpa_TRINITY_DN127507_c0_g1::Tpa_TRINITY_DN127507_c0_g1_i1::g.21488::m.21488	TGE_07756-RA	Tps_TRINITY_DN79448_c0_g1::Tps_TRINITY_DN79448_c0_g1_i1::g.17531::m.17531	Tdi_TRINITY_DN28761_c0_g2::Tdi_TRINITY_DN28761_c0_g2_i1::g.15533::m.15533
HOG_2350	TBI_00896-RA	TTE_00032-RA	TCE_01267-RA	TMS_01618-RA	Tcm_TRINITY_DN93446_c0_g2::Tcm_TRINITY_DN93446_c0_g2_i1::g.18816::m.18816	Tsi_TRINITY_DN30568_c1_g1::Tsi_TRINITY_DN30568_c1_g1_i3::g.18943::m.18943	TPA_10869-RA	TGE_00607-RA	Tps_TRINITY_DN90249_c7_g1::Tps_TRINITY_DN90249_c7_g1_i1::g.16874::m.16874	Tdi_TRINITY_DN30972_c0_g1::Tdi_TRINITY_DN30972_c0_g1_i1::g.18700::m.18700
HOG_3316	TBI_03492-RA	TTE_00753-RA	TCE_03031-RA	TMS_03792-RA	TCM_02117-RA	TSI_02252-RA	TPA_07676-RA	TGE_03009-RA	TPS_01908-RA	TDI_01950-RA
HOG_21514	TBI_07235-RA	TTE_06156-RA	TCE_10651-RA	TMS_03012-RA	TCM_02040-RA	TSI_02297-RA	TPA_08317-RA	TGE_01238-RA	TPS_10663-RA	TDI_05655-RA
HOG_21512	TBI_13536-RA	TTE_08419-RA	TCE_10093-RA	TMS_12172-RA	TCM_09380-RA	TSI_10859-RA	TPA_13178-RA	TGE_07043-RA	TPS_12250-RA	TDI_03267-RA
HOG_21513	TBI_01757-RA	TTE_09982-RA	TCE_08374-RA	TMS_09668-RA	TCM_10090-RA	TSI_09976-RA	TPA_06483-RA	TGE_05712-RA	TPS_09917-RA	TDI_03889-RA
HOG_24030	TBI_01221-RA	TTE_04225-RA	Tce_TRINITY_DN84507_c0_g1::Tce_TRINITY_DN84507_c0_g1_i1::g.21219::m.21219	Tms_TRINITY_DN17525_c0_g1::Tms_TRINITY_DN17525_c0_g1_i1::g.24115::m.24115	TCM_01376-RA	TSI_00685-RA	TPA_14355-RA	TGE_03497-RA	TPS_08717-RA	TDI_00508-RA
HOG_1729	TBI_07591-RA	TTE_02750-RA	TCE_03442-RA	TMS_05442-RA	TCM_03727-RA	TSI_02079-RA	Tpa_TRINITY_DN130248_c2_g1::Tpa_TRINITY_DN130248_c2_g1_i5::g.15588::m.15588	TGE_09058-RA	Tps_TRINITY_DN91191_c1_g4::Tps_TRINITY_DN91191_c1_g4_i5::g.6968::m.6968	TDI_02453-RA
HOG_20022	TBI_12356-RA	TTE_12738-RA	TCE_08347-RA	TMS_12825-RA	TCM_14456-RA	TSI_09946-RA	TPA_12702-RA	TGE_11962-RA	TPS_15373-RA	TDI_13712-RA
HOG_20025	TBI_02406-RA	TTE_01006-RA	TCE_01085-RA	TMS_05922-RA	TCM_00913-RA	TSI_01450-RA	TPA_04354-RA	TGE_04199-RA	TPS_00383-RA	TDI_04388-RA
HOG_789	TBI_08045-RA	TTE_02165-RA	TCE_05232-RA	TMS_05790-RA	TCM_01784-RA	TSI_04324-RA	TPA_01865-RA	TGE_03850-RA	TPS_02317-RA	TDI_02606-RA
HOG_20027	TBI_12768-RA	TTE_09294-RA	TCE_10514-RA	TMS_10912-RA	TCM_09513-RA	TSI_09382-RA	TPA_08690-RA	TGE_03624-RA	TPS_12506-RA	TDI_09773-RA
HOG_1721	TBI_12455-RA	TTE_00348-RA	TCE_06945-RA	TMS_03756-RA	TCM_02494-RA	TSI_05877-RA	Tpa_TRINITY_DN123092_c0_g1::Tpa_TRINITY_DN123092_c0_g1_i2::g.18208::m.18208	TGE_06853-RA	TPS_03520-RA	TDI_03666-RA
HOG_18577	TBI_05899-RA	TTE_06509-RA	TCE_06693-RA	TMS_07380-RB	TCM_08220-RA	TSI_09471-RA	TPA_06478-RA	TGE_05939-RA	TPS_09185-RA	TDI_03404-RA
HOG_18570	TBI_08652-RA	TTE_09132-RA	TCE_01824-RA	TMS_08758-RA	TCM_03700-RA	TSI_07956-RA	TPA_10404-RA	TGE_08269-RA	TPS_09289-RA	TDI_10180-RA
HOG_18571	TBI_10967-RA	TTE_04509-RA	Tce_TRINITY_DN101616_c0_g1::Tce_TRINITY_DN101616_c0_g1_i1::g.8626::m.8626	Tms_TRINITY_DN30993_c0_g1::Tms_TRINITY_DN30993_c0_g1_i2::g.8458::m.8458	Tcm_TRINITY_DN92220_c0_g1::Tcm_TRINITY_DN92220_c0_g1_i1::g.12489::m.12489	Tsi_TRINITY_DN25732_c0_g1::Tsi_TRINITY_DN25732_c0_g1_i3::g.8472::m.8472	TPA_14090-RA	Tge_TRINITY_DN42704_c0_g1::Tge_TRINITY_DN42704_c0_g1_i1::g.10043::m.10043	TPS_00219-RA	TDI_06175-RA
HOG_4711	TBI_12626-RA	TTE_10282-RA	TCE_07152-RA	TMS_05525-RA	Tcm_TRINITY_DN80296_c1_g1::Tcm_TRINITY_DN80296_c1_g1_i1::g.15997::m.15997	TSI_11392-RA	TPA_15267-RA	TGE_08919-RA	Tps_TRINITY_DN38325_c0_g1::Tps_TRINITY_DN38325_c0_g1_i1::g.18614::m.18614	TDI_09066-RA
HOG_4382	TBI_00349-RA	TTE_04773-RA	TCE_02962-RA	Tms_TRINITY_DN67120_c0_g1::Tms_TRINITY_DN67120_c0_g1_i1::g.24684::m.24684	TCM_04457-RA	Tsi_TRINITY_DN47585_c0_g1::Tsi_TRINITY_DN47585_c0_g1_i1::g.15734::m.15734	TPA_16430-RA	TGE_02257-RA	Tps_TRINITY_DN75258_c0_g1::Tps_TRINITY_DN75258_c0_g1_i2::g.17284::m.17284	Tdi_TRINITY_DN9872_c0_g1::Tdi_TRINITY_DN9872_c0_g1_i1::g.18726::m.18726
HOG_20205	TBI_02681-RA	TTE_02097-RA	TCE_02975-RA	TMS_03816-RA	TCM_02125-RA	TSI_13914-RA	Tpa_TRINITY_DN131830_c0_g1::Tpa_TRINITY_DN131830_c0_g1_i1::g.12704::m.12704	TGE_06299-RA	TPS_15387-RA	Tdi_TRINITY_DN37222_c0_g1::Tdi_TRINITY_DN37222_c0_g1_i1::g.30379::m.30379
HOG_2355	TBI_12739-RA	Tte_TRINITY_DN6508_c0_g1::Tte_TRINITY_DN6508_c0_g1_i1::g.22307::m.22307	Tce_TRINITY_DN102834_c4_g1::Tce_TRINITY_DN102834_c4_g1_i3::g.17862::m.17862	TMS_11344-RA	Tcm_TRINITY_DN97987_c0_g1::Tcm_TRINITY_DN97987_c0_g1_i2::g.17665::m.17665	TSI_11694-RA	TPA_09772-RA	TGE_10490-RA	TPS_13746-RA	TDI_12386-RA
HOG_7026	TBI_03132-RA	Tte_TRINITY_DN2930_c0_g1::Tte_TRINITY_DN2930_c0_g1_i1::g.23272::m.23272	Tce_TRINITY_DN80400_c0_g1::Tce_TRINITY_DN80400_c0_g1_i1::g.21529::m.21529	Tms_TRINITY_DN45043_c0_g1::Tms_TRINITY_DN45043_c0_g1_i1::g.24887::m.24887	TCM_01659-RA	Tsi_TRINITY_DN62354_c0_g1::Tsi_TRINITY_DN62354_c0_g1_i1::g.34482::m.34482	TPA_01808-RA	TGE_04215-RA	TPS_01112-RA	Tdi_TRINITY_DN41338_c0_g1::Tdi_TRINITY_DN41338_c0_g1_i1::g.26843::m.26843
HOG_11329	TBI_13983-RA	TTE_12034-RA	TCE_13780-RA	TMS_12695-RA	TCM_12029-RA	TSI_13913-RA	TPA_15771-RA	TGE_01589-RA	TPS_15354-RA	TDI_13389-RA
HOG_5624	TBI_04778-RA	TTE_08492-RA	TCE_00318-RA	TMS_02992-RA	TCM_04109-RA	TSI_02646-RA	TPA_15001-RA	TGE_02821-RA	TPS_11150-RA	TDI_00700-RA
HOG_18832	TBI_09323-RA	TTE_10570-RA	TCE_12378-RA	TMS_10039-RA	TCM_10950-RA	TSI_10855-RA	TPA_12231-RA	TGE_05175-RA	TPS_13987-RA	TDI_13518-RA
HOG_18199	TBI_04585-RA	TTE_03616-RA	TCE_06597-RB	TMS_06569-RA	TCM_03917-RA	TSI_04571-RA	TPA_06203-RA	TGE_04672-RA	TPS_02384-RB	TDI_01468-RA
HOG_18196	TBI_02047-RA	TTE_07475-RA	TCE_00308-RA	TMS_04423-RA	TCM_03824-RA	TSI_00703-RA	TPA_03782-RA	TGE_00885-RA	TPS_01116-RA	TDI_03476-RA
HOG_18197	TBI_01378-RC	TTE_04530-RA	TCE_03627-RA	TMS_02720-RA	TCM_09077-RA	TSI_09507-RA	TPA_11976-RA	TGE_00128-RC	TPS_03047-RC	TDI_08919-RA
HOG_4056	TBI_09594-RA	TTE_10168-RA	TCE_04557-RA	TMS_11302-RA	TCM_04180-RA	TSI_00496-RA	TPA_02897-RA	TGE_03751-RA	Tps_TRINITY_DN94370_c0_g1::Tps_TRINITY_DN94370_c0_g1_i3::g.6172::m.6172	TDI_08618-RA
HOG_18191	TBI_09813-RA	Tte_TRINITY_DN14860_c0_g1::Tte_TRINITY_DN14860_c0_g1_i1::g.13872::m.13872	TCE_05066-RA	Tms_TRINITY_DN64857_c0_g1::Tms_TRINITY_DN64857_c0_g1_i1::g.11015::m.11015	TCM_05775-RA	TSI_03569-RA	TPA_12106-RA	TGE_08908-RA	TPS_04289-RA	TDI_05054-RA
HOG_60	TBI_10575-RA	TTE_04514-RA	TCE_04330-RA	TMS_09439-RA	TCM_02334-RA	TSI_01825-RA	TPA_16509-RA	TGE_04040-RA	TPS_10229-RA	TDI_09996-RA
HOG_3007	TBI_05057-RA	TTE_06809-RA	TCE_09124-RA	TMS_06047-RA	TCM_07030-RA	TSI_07156-RA	TPA_12245-RA	TGE_07875-RA	TPS_09505-RA	TDI_08283-RA
HOG_152	TBI_11580-RA	TTE_07058-RA	TCE_10123-RA	TMS_08184-RA	TCM_02746-RA	TSI_04242-RA	TPA_11142-RA	TGE_03859-RA	TPS_10584-RA	TDI_11563-RA
HOG_3003	TBI_00469-RA	TTE_01356-RA	Tce_TRINITY_DN95747_c0_g1::Tce_TRINITY_DN95747_c0_g1_i1::g.17359::m.17359	TMS_00778-RA	TCM_10694-RA	TSI_00260-RA	Tpa_TRINITY_DN138576_c0_g2::Tpa_TRINITY_DN138576_c0_g2_i4::g.15932::m.15932	Tge_TRINITY_DN46884_c1_g2::Tge_TRINITY_DN46884_c1_g2_i1::g.6529::m.6529	TPS_14202-RA	TDI_00051-RA
HOG_3002	TBI_05195-RA	TTE_04316-RA	Tce_TRINITY_DN92132_c0_g1::Tce_TRINITY_DN92132_c0_g1_i1::g.18327::m.18327	TMS_01143-RA	TCM_04302-RA	TSI_09033-RA	TPA_02613-RA	TGE_07737-RA	TPS_02721-RA	TDI_02277-RA
HOG_18354	TBI_01105-RA	TTE_01029-RA	TCE_01271-RA	TMS_02063-RA	TCM_02470-RB	TSI_02845-RA	TPA_06003-RA	TGE_00673-RA	TPS_00642-RA	TDI_00323-RA
HOG_7792	TBI_04842-RA	TTE_02117-RA	Tce_TRINITY_DN106103_c0_g2::Tce_TRINITY_DN106103_c0_g2_i3::g.6115::m.6115	TMS_04787-RA	TCM_07745-RA	TSI_03547-RA	TPA_06603-RA	TGE_00956-RA	TPS_04437-RA	Tdi_TRINITY_DN28358_c0_g1::Tdi_TRINITY_DN28358_c0_g1_i2::g.11947::m.11947
HOG_17105	Tbi_TRINITY_DN60423_c1_g1::Tbi_TRINITY_DN60423_c1_g1_i1::g.8745::m.8745	Tte_TRINITY_DN13365_c1_g1::Tte_TRINITY_DN13365_c1_g1_i1::g.9427::m.9427	TCE_06700-RA	Tms_TRINITY_DN21624_c0_g1::Tms_TRINITY_DN21624_c0_g1_i1::g.7116::m.7116	TCM_05647-RA	TSI_05120-RA	TPA_01474-RA	TGE_09491-RA	TPS_02051-RA	TDI_02572-RA
HOG_20335	Tbi_TRINITY_DN62741_c0_g1::Tbi_TRINITY_DN62741_c0_g1_i1::g.16523::m.16523	TTE_11634-RA	TCE_03524-RA	TMS_06248-RA	TCM_09647-RA	TSI_05592-RA	TPA_01187-RA	TGE_04976-RA	TPS_04535-RA	Tdi_TRINITY_DN24039_c0_g1::Tdi_TRINITY_DN24039_c0_g1_i1::g.10673::m.10673
HOG_24359	TBI_04941-RA	TTE_07580-RA	TCE_02790-RA	TMS_09341-RA	TCM_02743-RA	TSI_07983-RA	TPA_08727-RA	TGE_03856-RA	TPS_06128-RA	TDI_04881-RA
HOG_21622	TBI_06314-RA	TTE_03526-RA	TCE_05676-RA	TMS_03278-RA	Tcm_TRINITY_DN102272_c0_g1::Tcm_TRINITY_DN102272_c0_g1_i2::g.9850::m.9850	TSI_02728-RA	TPA_14952-RA	TGE_03868-RA	TPS_04741-RA	TDI_07485-RA
HOG_17968	Tbi_TRINITY_DN70203_c4_g1::Tbi_TRINITY_DN70203_c4_g1_i3::g.4921::m.4921	TTE_04475-RA	Tce_TRINITY_DN106806_c0_g1::Tce_TRINITY_DN106806_c0_g1_i1::g.9743::m.9743	Tms_TRINITY_DN30162_c0_g2::Tms_TRINITY_DN30162_c0_g2_i1::g.9883::m.9883	TCM_06238-RA	TSI_06976-RA	Tpa_TRINITY_DN143207_c2_g3::Tpa_TRINITY_DN143207_c2_g3_i5::g.4498::m.4498	TGE_08325-RA	TPS_10544-RA	Tdi_TRINITY_DN30207_c0_g1::Tdi_TRINITY_DN30207_c0_g1_i1::g.13156::m.13156
HOG_17969	TBI_04138-RA	TTE_06140-RA	TCE_05150-RA	TMS_02313-RA	Tcm_TRINITY_DN94041_c0_g1::Tcm_TRINITY_DN94041_c0_g1_i1::g.8949::m.8949	TSI_01457-RA	TPA_00453-RA	TGE_09146-RA	TPS_03330-RA	TDI_00236-RA
HOG_1583	TBI_09654-RA	TTE_08238-RA	TCE_08880-RA	TMS_09365-RA	TCM_10691-RA	TSI_05744-RA	TPA_02946-RA	TGE_07617-RA	TPS_11095-RA	TDI_08392-RA
HOG_17964	TBI_11769-RA	TTE_11134-RA	TCE_09961-RA	TMS_09928-RA	TCM_00553-RA	TSI_08584-RA	TPA_03531-RA	TGE_09779-RA	TPS_06402-RB	TDI_06323-RA
HOG_1587	TBI_07035-RA	TTE_06884-RA	TCE_11447-RA	TMS_04955-RA	TCM_07505-RA	TSI_13956-RA	TPA_05230-RB	TGE_06807-RA	TPS_10620-RA	TDI_09069-RA
HOG_24355	TBI_02390-RA	TTE_00236-RA	TCE_01074-RA	TMS_02020-RA	TCM_00365-RA	TSI_00886-RA	TPA_00676-RA	TGE_01316-RA	TPS_00847-RA	TDI_00913-RA
HOG_22738	TBI_05591-RA	TTE_04153-RA	TCE_02902-RA	TMS_03661-RA	TCM_11344-RA	TSI_11740-RA	TPA_05830-RA	TGE_00373-RA	TPS_10465-RA	TDI_10907-RA
HOG_1372	TBI_13014-RA	TTE_12520-RA	TCE_13003-RA	TMS_03928-RA	TCM_14060-RA	TSI_10707-RA	TPA_12691-RA	TGE_11292-RA	TPS_09809-RA	TDI_13654-RA
HOG_1031	TBI_08493-RA	TTE_08758-RA	TCE_07728-RA	TMS_05259-RA	TCM_06232-RA	TSI_05603-RA	TPA_15113-RA	TGE_06543-RA	TPS_15317-RA	TDI_05751-RA
HOG_502	TBI_00745-RA	TTE_00838-RA	TCE_03821-RA	TMS_00858-RA	TCM_04621-RA	TSI_02351-RA	Tpa_TRINITY_DN141967_c0_g2::Tpa_TRINITY_DN141967_c0_g2_i1::g.3679::m.3679	TGE_01975-RA	TPS_00202-RA	TDI_01785-RA
HOG_9104	TBI_00970-RA	TTE_00039-RA	TCE_04006-RA	TMS_08918-RA	TCM_02655-RA	TSI_00375-RA	TPA_04668-RA	TGE_03370-RA	TPS_05963-RA	TDI_02563-RA
HOG_1212	TBI_12737-RA	TTE_05937-RA	TCE_02134-RA	TMS_04276-RB	TCM_07925-RA	TSI_07673-RA	TPA_12330-RA	TGE_03034-RA	TPS_12252-RA	TDI_08932-RA
HOG_1211	TBI_11407-RA	TTE_11039-RA	TCE_13083-RA	Tms_TRINITY_DN2653_c0_g1::Tms_TRINITY_DN2653_c0_g1_i1::g.22393::m.22393	Tcm_TRINITY_DN32911_c0_g1::Tcm_TRINITY_DN32911_c0_g1_i1::g.18845::m.18845	Tsi_TRINITY_DN6371_c0_g1::Tsi_TRINITY_DN6371_c0_g1_i1::g.22418::m.22418	TPA_08732-RA	Tge_TRINITY_DN45058_c0_g1::Tge_TRINITY_DN45058_c0_g1_i1::g.21530::m.21530	Tps_TRINITY_DN71974_c0_g1::Tps_TRINITY_DN71974_c0_g1_i1::g.18034::m.18034	Tdi_TRINITY_DN13584_c0_g1::Tdi_TRINITY_DN13584_c0_g1_i1::g.20316::m.20316
HOG_1217	TBI_12075-RA	TTE_10354-RA	TCE_02465-RA	TMS_00558-RA	TCM_14489-RA	TSI_08193-RA	TPA_16292-RA	TGE_09702-RA	TPS_15499-RA	TDI_13639-RA
HOG_1214	Tbi_TRINITY_DN10431_c0_g1::Tbi_TRINITY_DN10431_c0_g1_i1::g.13471::m.13471	Tte_TRINITY_DN75334_c0_g1::Tte_TRINITY_DN75334_c0_g1_i1::g.14792::m.14792	TCE_02706-RA	TMS_01223-RA	Tcm_TRINITY_DN89891_c0_g1::Tcm_TRINITY_DN89891_c0_g1_i2::g.12806::m.12806	Tsi_TRINITY_DN33247_c0_g1::Tsi_TRINITY_DN33247_c0_g1_i1::g.13514::m.13514	TPA_00716-RA	Tge_TRINITY_DN48145_c10_g17::Tge_TRINITY_DN48145_c10_g17_i1::g.6167::m.6167	Tps_TRINITY_DN82794_c1_g1::Tps_TRINITY_DN82794_c1_g1_i1::g.12536::m.12536	Tdi_TRINITY_DN46180_c0_g1::Tdi_TRINITY_DN46180_c0_g1_i1::g.12545::m.12545
HOG_1215	TBI_07360-RA	TTE_11367-RA	TCE_07406-RA	TMS_07502-RA	Tcm_TRINITY_DN41404_c0_g1::Tcm_TRINITY_DN41404_c0_g1_i1::g.20916::m.20916	TSI_08251-RA	Tpa_TRINITY_DN122025_c0_g1::Tpa_TRINITY_DN122025_c0_g1_i1::g.26926::m.26926	TGE_05908-RA	TPS_08210-RA	TDI_07885-RA
HOG_638	TBI_02359-RA	TTE_00936-RA	TCE_03319-RA	TMS_05373-RA	Tcm_TRINITY_DN103296_c0_g1::Tcm_TRINITY_DN103296_c0_g1_i2::g.5620::m.5620	TSI_03735-RA	TPA_15021-RA	TGE_11978-RA	Tps_TRINITY_DN85170_c0_g1::Tps_TRINITY_DN85170_c0_g1_i1::g.9169::m.9169	TDI_00982-RA
HOG_8067	TBI_12385-RA	TTE_08579-RA	TCE_13862-RA	TMS_06070-RA	TCM_07035-RA	TSI_13885-RA	TPA_16092-RA	TGE_07966-RA	TPS_05950-RA	TDI_10616-RA
HOG_23643	TBI_05440-RA	TTE_10047-RA	TCE_03528-RA	TMS_05642-RA	TCM_08656-RA	TSI_08153-RA	TPA_14872-RA	TGE_07506-RA	Tps_TRINITY_DN62374_c0_g1::Tps_TRINITY_DN62374_c0_g1_i1::g.13219::m.13219	Tdi_TRINITY_DN67551_c0_g1::Tdi_TRINITY_DN67551_c0_g1_i1::g.14325::m.14325
HOG_23130	TBI_13998-RA	TTE_09332-RA	TCE_13772-RA	TMS_10308-RA	TCM_06894-RA	TSI_09995-RA	TPA_15250-RA	TGE_09216-RA	TPS_15509-RA	TDI_07585-RA
HOG_23647	TBI_09995-RA	TTE_02598-RA	TCE_09050-RA	TMS_05306-RA	TCM_04342-RA	TSI_05917-RA	TPA_06843-RA	TGE_03653-RA	TPS_07292-RA	TDI_09041-RA
HOG_4378	TBI_03310-RA	TTE_02052-RA	TCE_02776-RA	TMS_04039-RA	TCM_06169-RA	TSI_02462-RA	TPA_08518-RA	TGE_04185-RA	TPS_10221-RA	TDI_02296-RA
HOG_7482	TBI_01601-RA	TTE_01589-RA	TCE_01405-RB	TMS_01351-RA	TCM_01126-RA	TSI_00757-RA	TPA_00548-RA	TGE_01503-RA	TPS_00789-RA	TDI_00146-RA
HOG_6529	TBI_01417-RA	TTE_02235-RA	Tce_TRINITY_DN86462_c0_g1::Tce_TRINITY_DN86462_c0_g1_i2::g.21430::m.21430	TMS_01904-RA	TCM_00930-RA	TSI_02166-RA	Tpa_TRINITY_DN132671_c0_g2::Tpa_TRINITY_DN132671_c0_g2_i2::g.26508::m.26508	TGE_03995-RA	TPS_00799-RA	TDI_00577-RA
HOG_20710	TBI_14003-RA	TTE_12710-RA	TCE_13833-RA	TMS_12799-RA	TCM_12832-RA	TSI_12800-RA	TPA_16448-RA	TGE_11937-RA	TPS_09583-RA	TDI_13782-RA
HOG_5653	TBI_00211-RA	TTE_07898-RA	TCE_00186-RA	TMS_00622-RA	TCM_01326-RA	TSI_00233-RA	Tpa_TRINITY_DN124401_c0_g1::Tpa_TRINITY_DN124401_c0_g1_i3::g.16753::m.16753	TGE_00185-RA	TPS_00007-RA	TDI_00157-RA
HOG_16459	TBI_09395-RA	TTE_07830-RA	TCE_07813-RA	TMS_09416-RA	TCM_06653-RA	TSI_10020-RA	TPA_04577-RA	TGE_09595-RA	TPS_08813-RA	TDI_07970-RA
HOG_8498	TBI_07063-RA	TTE_09912-RA	TCE_09804-RA	Tms_TRINITY_DN70964_c0_g1::Tms_TRINITY_DN70964_c0_g1_i1::g.26429::m.26429	Tcm_TRINITY_DN50761_c0_g1::Tcm_TRINITY_DN50761_c0_g1_i1::g.21874::m.21874	Tsi_TRINITY_DN33032_c0_g1::Tsi_TRINITY_DN33032_c0_g1_i1::g.25736::m.25736	TPA_15659-RA	TGE_11191-RA	Tps_TRINITY_DN66818_c0_g1::Tps_TRINITY_DN66818_c0_g1_i1::g.20978::m.20978	TDI_10228-RA
HOG_23118	TBI_02677-RA	TTE_02760-RA	TCE_09274-RA	TMS_07589-RA	TCM_07346-RA	TSI_05123-RA	Tpa_TRINITY_DN135401_c0_g1::Tpa_TRINITY_DN135401_c0_g1_i1::g.11935::m.11935	TGE_01683-RA	TPS_03351-RA	TDI_04897-RA
HOG_2897	TBI_02356-RA	TTE_00933-RA	TCE_08900-RA	TMS_10586-RA	TCM_04292-RA	TSI_11187-RA	TPA_06094-RA	TGE_02999-RA	TPS_07332-RA	TDI_08436-RA
HOG_23003	TBI_09274-RA	TTE_06970-RA	TCE_05807-RA	TMS_08278-RA	TCM_05606-RA	TSI_11641-RA	TPA_09786-RA	TGE_05240-RA	TPS_10729-RA	TDI_10478-RA
HOG_1104	TBI_11896-RA	TTE_11227-RA	TCE_10080-RA	TMS_10249-RA	TCM_09594-RA	TSI_12918-RA	TPA_14070-RA	TGE_08332-RA	TPS_08732-RA	TDI_07627-RA
HOG_17899	TBI_02208-RA	TTE_08895-RA	TCE_02348-RA	TMS_02516-RA	TCM_10496-RA	TSI_08955-RA	TPA_15772-RA	TGE_09671-RA	TPS_11266-RA	TDI_09500-RA
HOG_8664	TBI_00368-RA	Tte_TRINITY_DN6769_c0_g1::Tte_TRINITY_DN6769_c0_g1_i1::g.16495::m.16495	Tce_TRINITY_DN104853_c0_g2::Tce_TRINITY_DN104853_c0_g2_i1::g.6275::m.6275	Tms_TRINITY_DN29809_c0_g3::Tms_TRINITY_DN29809_c0_g3_i2::g.5463::m.5463	TCM_00957-RA	TSI_00327-RA	TPA_15594-RA	TGE_05560-RA	TPS_03022-RA	Tdi_TRINITY_DN26382_c0_g1::Tdi_TRINITY_DN26382_c0_g1_i2::g.4865::m.4865
HOG_1452	TBI_01599-RA	TTE_01591-RA	TCE_01404-RA	TMS_01349-RA	TCM_01124-RA	TSI_00754-RA	TPA_00451-RA	TGE_01501-RA	TPS_00792-RA	TDI_00144-RA
HOG_8667	TBI_10916-RA	TTE_12497-RA	TCE_13735-RA	TMS_10054-RA	TCM_05625-RA	TSI_11004-RA	TPA_16287-RA	TGE_11294-RA	TPS_15064-RA	TDI_11648-RA
HOG_23009	TBI_01999-RA	TTE_00290-RA	TCE_05912-RA	TMS_00603-RA	TCM_03262-RA	TSI_06194-RA	TPA_02800-RA	Tge_TRINITY_DN13070_c0_g1::Tge_TRINITY_DN13070_c0_g1_i1::g.13572::m.13572	TPS_04642-RA	TDI_04119-RA
HOG_1109	TBI_03833-RB	TTE_04693-RA	TCE_09681-RA	TMS_02303-RA	TCM_07704-RA	TSI_04713-RA	TPA_01092-RA	TGE_02844-RA	TPS_00754-RA	TDI_04367-RA
HOG_23734	TBI_00035-RA	TTE_00563-RA	TCE_10597-RA	Tms_TRINITY_DN40063_c0_g1::Tms_TRINITY_DN40063_c0_g1_i1::g.33592::m.33592	TCM_01100-RA	TSI_00780-RA	TPA_13364-RA	TGE_00154-RA	TPS_00094-RA	TDI_03502-RA
HOG_20329	TBI_13784-RA	TTE_10579-RA	TCE_13813-RA	TMS_10960-RA	Tcm_TRINITY_DN99741_c0_g1::Tcm_TRINITY_DN99741_c0_g1_i1::g.13365::m.13365	TSI_13968-RA	TPA_05207-RA	TGE_10131-RA	TPS_15037-RA	Tdi_TRINITY_DN26002_c0_g1::Tdi_TRINITY_DN26002_c0_g1_i1::g.14224::m.14224
HOG_22359	TBI_11655-RA	TTE_08253-RA	TCE_07686-RA	TMS_04431-RA	TCM_04061-RA	TSI_03960-RA	TPA_07425-RA	TGE_09339-RA	TPS_05309-RA	TDI_03453-RA
HOG_23733	TBI_06066-RA	TTE_00023-RA	TCE_01258-RA	TMS_01626-RA	TCM_00431-RA	TSI_00310-RA	TPA_14868-RA	TGE_00600-RA	TPS_03551-RA	TDI_02926-RA
HOG_22607	Tbi_TRINITY_DN41179_c0_g1::Tbi_TRINITY_DN41179_c0_g1_i1::g.19077::m.19077	Tte_TRINITY_DN6884_c0_g1::Tte_TRINITY_DN6884_c0_g1_i1::g.21558::m.21558	TCE_03934-RA	Tms_TRINITY_DN30549_c0_g1::Tms_TRINITY_DN30549_c0_g1_i4::g.11026::m.11026	TCM_13457-RA	Tsi_TRINITY_DN27880_c0_g2::Tsi_TRINITY_DN27880_c0_g2_i1::g.22529::m.22529	TPA_08009-RA	TGE_02172-RA	TPS_10044-RA	TDI_06851-RA
HOG_22354	Tbi_TRINITY_DN71363_c0_g1::Tbi_TRINITY_DN71363_c0_g1_i1::g.20810::m.20810	TTE_00965-RA	TCE_03062-RA	Tms_TRINITY_DN26219_c0_g1::Tms_TRINITY_DN26219_c0_g1_i4::g.21495::m.21495	TCM_02988-RA	TSI_02503-RA	TPA_03910-RA	TGE_04884-RA	TPS_00843-RA	TDI_04059-RA
HOG_22356	TBI_05171-RA	TTE_02678-RA	TCE_06046-RA	TMS_02620-RA	TCM_03013-RA	TSI_02857-RA	TPA_01445-RA	TGE_01941-RA	TPS_03000-RA	TDI_06144-RA
HOG_21145	TBI_04899-RA	TTE_05275-RA	TCE_02897-RA	TMS_07987-RA	TCM_07722-RA	TSI_04602-RA	TPA_03907-RA	TGE_07600-RA	TPS_04293-RA	TDI_04686-RA
HOG_16982	TBI_09079-RA	TTE_09355-RA	TCE_11896-RA	TMS_10061-RA	TCM_13029-RA	TSI_09881-RA	Tpa_TRINITY_DN135437_c0_g3::Tpa_TRINITY_DN135437_c0_g3_i2::g.14933::m.14933	TGE_11800-RA	TPS_10914-RA	TDI_08270-RA
HOG_8400	TBI_07708-RA	TTE_06712-RA	TCE_03953-RA	TMS_08861-RA	TCM_05615-RA	TSI_07460-RA	TPA_05990-RA	TGE_06161-RA	TPS_03606-RA	TDI_06283-RA
HOG_21519	TBI_03383-RA	TTE_05281-RA	TCE_10028-RA	TMS_07977-RB	TCM_04765-RA	TSI_04444-RA	TPA_14441-RA	TGE_07733-RA	TPS_03699-RA	TDI_03965-RA
HOG_23226	TBI_09483-RA	Tte_TRINITY_DN64425_c0_g1::Tte_TRINITY_DN64425_c0_g1_i1::g.21493::m.21493	Tce_TRINITY_DN92185_c1_g1::Tce_TRINITY_DN92185_c1_g1_i2::g.17588::m.17588	Tms_TRINITY_DN58173_c0_g1::Tms_TRINITY_DN58173_c0_g1_i1::g.19534::m.19534	Tcm_TRINITY_DN99327_c0_g1::Tcm_TRINITY_DN99327_c0_g1_i1::g.16075::m.16075	Tsi_TRINITY_DN46794_c0_g1::Tsi_TRINITY_DN46794_c0_g1_i1::g.19152::m.19152	TPA_15470-RA	Tge_TRINITY_DN45337_c0_g1::Tge_TRINITY_DN45337_c0_g1_i1::g.17957::m.17957	Tps_TRINITY_DN88182_c0_g1::Tps_TRINITY_DN88182_c0_g1_i1::g.16488::m.16488	TDI_07560-RA
HOG_23227	TBI_13851-RA	TTE_04642-RA	TCE_04837-RA	TMS_06411-RA	TCM_01052-RA	TSI_09253-RA	TPA_10940-RA	TGE_08977-RA	TPS_05113-RA	TDI_03887-RA
HOG_16618	TBI_03008-RA	TTE_07529-RA	TCE_05927-RA	TMS_06563-RA	TCM_09953-RA	TSI_10775-RA	TPA_11003-RA	TGE_09569-RA	Tps_TRINITY_DN92676_c0_g1::Tps_TRINITY_DN92676_c0_g1_i1::g.3855::m.3855	Tdi_TRINITY_DN22553_c0_g1::Tdi_TRINITY_DN22553_c0_g1_i1::g.3402::m.3402
HOG_16452	TBI_02456-RA	TTE_00606-RA	TCE_01486-RA	TMS_02039-RA	TCM_11082-RA	TSI_13190-RA	TPA_00938-RA	TGE_00318-RB	TPS_11017-RA	Tdi_TRINITY_DN29900_c0_g1::Tdi_TRINITY_DN29900_c0_g1_i1::g.8863::m.8863
HOG_21656	TBI_08745-RA	TTE_09952-RA	TCE_01096-RA	TMS_04282-RA	TCM_03258-RA	TSI_04729-RB	TPA_07043-RA	TGE_10065-RA	TPS_02278-RB	TDI_07262-RA
HOG_19137	TBI_06117-RA	TTE_04819-RA	TCE_07773-RA	TMS_04249-RA	TCM_13251-RA	TSI_06863-RA	TPA_02337-RA	TGE_03928-RA	TPS_06796-RA	TDI_07171-RA
HOG_22169	TBI_02643-RA	TTE_03312-RA	TCE_06777-RA	TMS_08836-RA	TCM_00855-RA	TSI_01297-RA	TPA_01485-RA	TGE_00927-RA	TPS_01146-RA	TDI_00831-RA
HOG_12467	TBI_01380-RA	TTE_04528-RA	TCE_03629-RA	Tms_TRINITY_DN48097_c0_g1::Tms_TRINITY_DN48097_c0_g1_i1::g.4082::m.4082	TCM_00980-RA	TSI_00298-RA	TPA_00619-RA	TGE_00130-RA	TPS_00409-RA	TDI_07285-RA
HOG_19133	TBI_00529-RA	TTE_00416-RA	TCE_04181-RA	TMS_00681-RA	TCM_00669-RA	TSI_06316-RA	TPA_11966-RA	TGE_02788-RA	TPS_01764-RA	TDI_01096-RA
HOG_19132	TBI_04079-RA	TTE_01774-RA	TCE_05667-RA	TMS_01151-RA	TCM_01046-RA	TSI_00579-RA	Tpa_TRINITY_DN140351_c1_g2::Tpa_TRINITY_DN140351_c1_g2_i6::g.5725::m.5725	TGE_11810-RA	TPS_01042-RA	TDI_01285-RA
HOG_19131	Tbi_TRINITY_DN71042_c0_g2::Tbi_TRINITY_DN71042_c0_g2_i1::g.6622::m.6622	TTE_03708-RA	TCE_05842-RA	TMS_00369-RA	TCM_02194-RA	TSI_09524-RA	TPA_07143-RA	TGE_01562-RA	Tps_TRINITY_DN71818_c0_g1::Tps_TRINITY_DN71818_c0_g1_i1::g.10321::m.10321	TDI_01719-RA
HOG_5725	Tbi_TRINITY_DN69553_c0_g1::Tbi_TRINITY_DN69553_c0_g1_i4::g.5158::m.5158	TTE_09206-RA	TCE_08062-RA	TMS_07834-RA	TCM_09692-RA	TSI_06236-RA	Tpa_TRINITY_DN140880_c0_g2::Tpa_TRINITY_DN140880_c0_g2_i2::g.5625::m.5625	Tge_TRINITY_DN42433_c0_g1::Tge_TRINITY_DN42433_c0_g1_i2::g.4944::m.4944	TPS_04482-RA	TDI_08298-RA
HOG_16457	TBI_01934-RA	TTE_02811-RA	TCE_05634-RA	TMS_11174-RA	TCM_03526-RA	TSI_03129-RA	TPA_08151-RA	TGE_00914-RA	TPS_02521-RA	TDI_06042-RA
HOG_7771	Tbi_TRINITY_DN47878_c0_g1::Tbi_TRINITY_DN47878_c0_g1_i1::g.17495::m.17495	Tte_TRINITY_DN9746_c0_g1::Tte_TRINITY_DN9746_c0_g1_i1::g.21006::m.21006	Tce_TRINITY_DN97967_c0_g1::Tce_TRINITY_DN97967_c0_g1_i1::g.13031::m.13031	TMS_12194-RA	Tcm_TRINITY_DN100453_c0_g1::Tcm_TRINITY_DN100453_c0_g1_i1::g.10357::m.10357	Tsi_TRINITY_DN4681_c0_g1::Tsi_TRINITY_DN4681_c0_g1_i1::g.10632::m.10632	Tpa_TRINITY_DN141534_c0_g3::Tpa_TRINITY_DN141534_c0_g3_i1::g.17142::m.17142	TGE_04954-RA	TPS_06804-RA	TDI_08342-RA
HOG_19839	TBI_11531-RA	TTE_10895-RA	TCE_10197-RA	TMS_10033-RA	TCM_11785-RA	TSI_11094-RA	TPA_11644-RA	TGE_10297-RA	TPS_13651-RA	TDI_11034-RA
HOG_19613	TBI_08440-RA	TTE_07775-RA	TCE_11874-RA	TMS_07045-RA	TCM_14548-RA	TSI_13936-RA	TPA_16432-RA	TGE_03829-RA	TPS_15601-RA	TDI_04531-RA
HOG_3917	TBI_08349-RA	TTE_08023-RA	Tce_TRINITY_DN74906_c0_g1::Tce_TRINITY_DN74906_c0_g1_i1::g.16502::m.16502	TMS_10859-RA	Tcm_TRINITY_DN83318_c0_g1::Tcm_TRINITY_DN83318_c0_g1_i1::g.14825::m.14825	TSI_07783-RA	Tpa_TRINITY_DN124741_c0_g1::Tpa_TRINITY_DN124741_c0_g1_i1::g.13968::m.13968	TGE_08483-RA	TPS_08595-RA	Tdi_TRINITY_DN31037_c0_g1::Tdi_TRINITY_DN31037_c0_g1_i1::g.15151::m.15151
HOG_3916	TBI_00390-RA	TTE_09389-RA	TCE_01532-RA	TMS_02351-RA	TCM_07077-RA	TSI_02898-RA	TPA_06954-RA	TGE_05235-RA	TPS_03577-RA	TDI_06293-RA
HOG_19485	TBI_10477-RA	TTE_07351-RA	TCE_04509-RA	TMS_05591-RA	TCM_06849-RA	TSI_05641-RB	TPA_00948-RA	TGE_04496-RA	TPS_06408-RA	TDI_07266-RA
HOG_19484	TBI_00034-RA	TTE_00564-RA	TCE_01180-RA	TMS_03671-RA	TCM_01101-RA	TSI_00779-RA	TPA_00849-RB	TGE_00153-RB	TPS_00093-RA	TDI_03501-RA
HOG_3919	TBI_03232-RA	TTE_03195-RA	TCE_04503-RA	TMS_06362-RA	TCM_05497-RA	TSI_13766-RA	TPA_13944-RA	TGE_03404-RA	TPS_06061-RA	TDI_01935-RA
HOG_3930	Tbi_TRINITY_DN70860_c2_g1::Tbi_TRINITY_DN70860_c2_g1_i1::g.19275::m.19275	TTE_04829-RA	TCE_04148-RA	TMS_00293-RA	TCM_06155-RA	TSI_00249-RA	Tpa_TRINITY_DN136988_c1_g2::Tpa_TRINITY_DN136988_c1_g2_i1::g.21669::m.21669	TGE_00411-RA	TPS_05253-RA	TDI_03126-RA
HOG_23356	TBI_01869-RA	TTE_06783-RA	TCE_00400-RA	TMS_02150-RA	TCM_05032-RA	TSI_00281-RA	TPA_00298-RA	TGE_05475-RA	TPS_00251-RA	TDI_01726-RA
HOG_23821	Tbi_TRINITY_DN64534_c0_g1::Tbi_TRINITY_DN64534_c0_g1_i2::g.11911::m.11911	Tte_TRINITY_DN19849_c0_g1::Tte_TRINITY_DN19849_c0_g1_i1::g.12876::m.12876	TCE_09593-RA	TMS_09420-RA	TCM_08635-RA	TSI_09901-RA	TPA_09393-RA	TGE_06586-RA	TPS_07261-RA	TDI_08972-RA
HOG_23823	TBI_06157-RB	TTE_05670-RA	TCE_05443-RA	TMS_05980-RA	TCM_03394-RA	TSI_05342-RA	TPA_08341-RA	TGE_07496-RA	TPS_00589-RA	TDI_05699-RA
HOG_4799	Tbi_TRINITY_DN61644_c0_g1::Tbi_TRINITY_DN61644_c0_g1_i1::g.22839::m.22839	Tte_TRINITY_DN33633_c0_g1::Tte_TRINITY_DN33633_c0_g1_i1::g.28127::m.28127	TCE_00033-RA	Tms_TRINITY_DN56177_c0_g1::Tms_TRINITY_DN56177_c0_g1_i1::g.26703::m.26703	TCM_12095-RA	TSI_03188-RA	Tpa_TRINITY_DN111259_c0_g1::Tpa_TRINITY_DN111259_c0_g1_i1::g.21586::m.21586	Tge_TRINITY_DN60407_c0_g1::Tge_TRINITY_DN60407_c0_g1_i1::g.25546::m.25546	Tps_TRINITY_DN68137_c0_g1::Tps_TRINITY_DN68137_c0_g1_i1::g.21108::m.21108	Tdi_TRINITY_DN54055_c0_g1::Tdi_TRINITY_DN54055_c0_g1_i1::g.22813::m.22813
HOG_23350	TBI_11084-RA	TTE_01715-RA	Tce_TRINITY_DN89135_c0_g1::Tce_TRINITY_DN89135_c0_g1_i3::g.12114::m.12114	TMS_01078-RA	TCM_01661-RA	TSI_09756-RA	TPA_07580-RA	Tge_TRINITY_DN16968_c0_g1::Tge_TRINITY_DN16968_c0_g1_i1::g.17455::m.17455	TPS_03248-RA	TDI_00991-RB
HOG_22513	TBI_01222-RA	TTE_01735-RA	TCE_00960-RA	TMS_00931-RA	TCM_01377-RA	TSI_00684-RA	TPA_03520-RA	TGE_03498-RA	TPS_00210-RA	TDI_00507-RA
HOG_6739	TBI_06836-RA	TTE_06110-RA	TCE_01904-RA	TMS_02577-RA	TCM_02212-RA	TSI_04461-RA	TPA_08942-RA	TGE_09084-RA	TPS_02951-RA	TDI_05862-RA
HOG_22517	TBI_12615-RA	TTE_11906-RA	TCE_09641-RA	TMS_07416-RA	TCM_12436-RA	TSI_12361-RA	Tpa_TRINITY_DN128187_c0_g1::Tpa_TRINITY_DN128187_c0_g1_i4::g.17584::m.17584	TGE_01269-RA	TPS_12709-RA	TDI_10653-RA
HOG_1572	TBI_00455-RA	TTE_00908-RA	TCE_00929-RA	TMS_01443-RA	TCM_01299-RA	TSI_01273-RA	TPA_05735-RA	TGE_00239-RA	TPS_00946-RA	TDI_02147-RA
HOG_5833	TBI_07236-RA	TTE_06157-RA	TCE_10650-RA	TMS_03014-RA	TCM_02039-RA	TSI_02296-RA	TPA_09143-RA	TGE_01239-RA	TPS_14950-RA	TDI_05656-RA
HOG_5459	TBI_02741-RA	TTE_10063-RA	TCE_00827-RA	TMS_05218-RA	TCM_01780-RA	TSI_00133-RA	Tpa_TRINITY_DN132716_c1_g2::Tpa_TRINITY_DN132716_c1_g2_i3::g.13308::m.13308	TGE_03342-RA	TPS_02021-RA	TDI_01546-RA
HOG_19619	TBI_01212-RA	TTE_07602-RA	TCE_00058-RA	TMS_01057-RA	TCM_00549-RA	TSI_00009-RA	TPA_08480-RA	TGE_00011-RA	TPS_00986-RA	TDI_04393-RA
HOG_22199	TBI_02402-RA	TTE_06950-RA	TCE_01092-RA	TMS_02254-RA	TCM_00917-RA	TSI_07477-RA	TPA_12055-RA	TGE_03401-RA	TPS_00380-RA	TDI_04605-RA
HOG_19003	TBI_05838-RA	TTE_00917-RA	TCE_01941-RA	TMS_01643-RA	TCM_06395-RA	TSI_02431-RA	Tpa_TRINITY_DN136702_c0_g3::Tpa_TRINITY_DN136702_c0_g3_i5::g.7545::m.7545	TGE_06906-RA	Tps_TRINITY_DN91218_c0_g2::Tps_TRINITY_DN91218_c0_g2_i1::g.11994::m.11994	TDI_09993-RA
HOG_19820	TBI_03749-RA	TTE_03505-RA	Tce_TRINITY_DN107205_c0_g1::Tce_TRINITY_DN107205_c0_g1_i1::g.2448::m.2448	TMS_02709-RA	TCM_03623-RA	TSI_02925-RA	TPA_00909-RA	TGE_04358-RA	TPS_02719-RA	TDI_05417-RA
HOG_22190	Tbi_TRINITY_DN62201_c0_g2::Tbi_TRINITY_DN62201_c0_g2_i1::g.1318::m.1318	TTE_01272-RA	TCE_03631-RA	TMS_02718-RA	TCM_00982-RA	TSI_00296-RA	TPA_01611-RA	TGE_00131-RA	TPS_00407-RA	TDI_02238-RA
HOG_19263	TBI_10419-RA	TTE_03935-RA	TCE_10266-RA	TMS_00270-RA	TCM_04379-RA	TSI_10360-RA	TPA_03268-RA	TGE_01692-RA	TPS_06097-RA	TDI_08302-RA
HOG_22776	TBI_07928-RA	TTE_06702-RA	TCE_06181-RA	TMS_07335-RA	TCM_07731-RA	TSI_04339-RA	TPA_06261-RA	TGE_10570-RA	TPS_05672-RA	TDI_05859-RA
HOG_19261	TBI_00123-RA	TTE_07469-RA	TCE_10114-RA	TMS_02588-RA	TCM_01298-RB	TSI_00021-RA	TPA_09457-RA	TGE_01144-RA	TPS_10441-RA	TDI_01961-RA
HOG_215	Tbi_TRINITY_DN59658_c0_g1::Tbi_TRINITY_DN59658_c0_g1_i1::g.15954::m.15954	Tte_TRINITY_DN28517_c1_g3::Tte_TRINITY_DN28517_c1_g3_i4::g.5225::m.5225	Tce_TRINITY_DN100612_c0_g1::Tce_TRINITY_DN100612_c0_g1_i1::g.9729::m.9729	Tms_TRINITY_DN27555_c0_g1::Tms_TRINITY_DN27555_c0_g1_i1::g.18802::m.18802	Tcm_TRINITY_DN100634_c0_g1::Tcm_TRINITY_DN100634_c0_g1_i1::g.9533::m.9533	Tsi_TRINITY_DN11860_c0_g1::Tsi_TRINITY_DN11860_c0_g1_i1::g.17614::m.17614	Tpa_TRINITY_DN136416_c0_g2::Tpa_TRINITY_DN136416_c0_g2_i1::g.7220::m.7220	Tge_TRINITY_DN37438_c0_g1::Tge_TRINITY_DN37438_c0_g1_i1::g.15198::m.15198	TPS_06460-RA	Tdi_TRINITY_DN14627_c0_g1::Tdi_TRINITY_DN14627_c0_g1_i1::g.8262::m.8262
HOG_22773	TBI_02477-RA	TTE_10549-RA	TCE_03484-RA	TMS_09046-RA	TCM_01744-RA	TSI_12525-RA	TPA_06937-RA	TGE_05973-RA	TPS_15358-RA	TDI_13665-RA
HOG_210	Tbi_TRINITY_DN67697_c1_g1::Tbi_TRINITY_DN67697_c1_g1_i1::g.21466::m.21466	TTE_09064-RA	TCE_06369-RA	Tms_TRINITY_DN56101_c0_g1::Tms_TRINITY_DN56101_c0_g1_i1::g.21667::m.21667	Tcm_TRINITY_DN100125_c0_g1::Tcm_TRINITY_DN100125_c0_g1_i2::g.17119::m.17119	Tsi_TRINITY_DN16525_c0_g1::Tsi_TRINITY_DN16525_c0_g1_i1::g.20564::m.20564	TPA_14505-RA	Tge_TRINITY_DN26266_c0_g1::Tge_TRINITY_DN26266_c0_g1_i1::g.21015::m.21015	TPS_11319-RA	Tdi_TRINITY_DN66117_c0_g1::Tdi_TRINITY_DN66117_c0_g1_i1::g.19645::m.19645
HOG_6312	TBI_11255-RA	TTE_09522-RA	TCE_09351-RA	TMS_05870-RA	TCM_07527-RA	TSI_07480-RA	TPA_15796-RA	TGE_08911-RA	TPS_08107-RA	TDI_01487-RC
HOG_19269	TBI_03632-RA	TTE_06166-RA	TCE_04759-RA	TMS_05650-RA	TCM_02491-RA	TSI_02239-RA	TPA_11767-RA	TGE_03915-RA	TPS_09431-RA	TDI_07617-RA
HOG_16764	TBI_10035-RA	TTE_09655-RA	TCE_08785-RA	TMS_06342-RA	TCM_08756-RA	TSI_08467-RA	TPA_15518-RA	TGE_07759-RA	TPS_06599-RA	TDI_08620-RA
HOG_16762	TBI_12463-RA	TTE_07746-RA	TCE_08980-RA	TMS_05486-RA	TCM_07036-RA	TSI_08878-RA	Tpa_TRINITY_DN135215_c0_g1::Tpa_TRINITY_DN135215_c0_g1_i1::g.7535::m.7535	TGE_08262-RA	TPS_07680-RA	TDI_05410-RB
HOG_22779	TBI_08725-RA	TTE_07800-RA	TCE_10564-RA	TMS_00980-RA	TCM_03221-RA	TSI_05543-RA	TPA_00613-RA	TGE_01403-RA	TPS_13414-RA	TDI_07084-RA
HOG_22778	TBI_11446-RA	TTE_10681-RA	TCE_10278-RA	Tms_TRINITY_DN9171_c0_g1::Tms_TRINITY_DN9171_c0_g1_i1::g.18044::m.18044	TCM_09047-RA	TSI_08796-RA	TPA_07016-RA	TGE_10253-RA	TPS_08051-RA	TDI_09545-RA
HOG_22174	TBI_13977-RA	TTE_11679-RA	TCE_07925-RA	TMS_11291-RA	TCM_14468-RA	TSI_08358-RA	TPA_15477-RA	TGE_11961-RA	TPS_06220-RA	TDI_08079-RA
HOG_15127	TBI_01387-RA	TTE_04446-RA	TCE_06697-RA	TMS_09403-RA	TCM_01879-RA	TSI_07326-RA	TPA_09051-RA	TGE_09236-RA	TPS_04585-RA	TDI_03467-RA
HOG_16569	TBI_01918-RA	TTE_00819-RA	TCE_00586-RA	TMS_01286-RA	TCM_01440-RA	TSI_01658-RA	TPA_00788-RA	TGE_02295-RA	TPS_00290-RA	TDI_01604-RA
HOG_19795	TBI_04256-RA	TTE_03010-RA	TCE_02019-RA	TMS_01760-RA	TCM_07174-RA	TSI_01154-RA	TPA_02680-RA	TGE_09412-RA	TPS_00159-RA	TDI_02025-RA
HOG_19794	TBI_03773-RA	TTE_07104-RA	TCE_06255-RA	TMS_03144-RA	TCM_02827-RA	TSI_03328-RA	TPA_04041-RA	TGE_03579-RA	TPS_01685-RA	TDI_02272-RA
HOG_16567	TBI_00847-RA	TTE_05493-RA	TCE_01649-RA	TMS_05098-RA	TCM_00830-RA	TSI_02047-RA	TPA_01478-RA	Tge_TRINITY_DN36659_c0_g1::Tge_TRINITY_DN36659_c0_g1_i1::g.16573::m.16573	TPS_01420-RA	TDI_11485-RA
HOG_22178	TBI_08115-RA	TTE_07311-RA	TCE_13648-RA	TMS_12721-RA	TCM_01335-RA	TSI_01338-RA	TPA_06832-RA	TGE_10256-RA	Tps_TRINITY_DN78245_c0_g1::Tps_TRINITY_DN78245_c0_g1_i1::g.18051::m.18051	TDI_12697-RA
HOG_21817	TBI_13531-RA	TTE_01807-RA	TCE_04511-RA	TMS_02680-RA	TCM_04427-RA	TSI_04634-RA	Tpa_TRINITY_DN135030_c1_g5::Tpa_TRINITY_DN135030_c1_g5_i2::g.22850::m.22850	TGE_06468-RA	TPS_03501-RA	TDI_04586-RA
HOG_18647	TBI_00269-RA	TTE_01431-RA	TCE_00406-RA	TMS_01111-RA	TCM_01392-RA	TSI_03403-RA	TPA_08973-RA	TGE_02795-RA	TPS_01109-RA	TDI_01395-RA
HOG_4167	TBI_02671-RA	TTE_01772-RA	TCE_05668-RA	TMS_01149-RA	TCM_01047-RA	TSI_00581-RA	TPA_02081-RA	TGE_02688-RA	TPS_01041-RA	TDI_01286-RB
HOG_6644	Tbi_TRINITY_DN63506_c0_g2::Tbi_TRINITY_DN63506_c0_g2_i1::g.6333::m.6333	TTE_03784-RA	Tce_TRINITY_DN103169_c0_g1::Tce_TRINITY_DN103169_c0_g1_i1::g.6679::m.6679	TMS_02924-RA	TCM_03334-RA	TSI_03252-RA	TPA_02111-RA	TGE_04517-RA	TPS_03521-RA	TDI_02126-RA
HOG_23916	TBI_00586-RA	TTE_02967-RA	TCE_02322-RA	TMS_07677-RA	TCM_05453-RA	TSI_05906-RA	TPA_15939-RA	TGE_04265-RA	Tps_TRINITY_DN87961_c0_g1::Tps_TRINITY_DN87961_c0_g1_i1::g.3695::m.3695	Tdi_TRINITY_DN18478_c0_g1::Tdi_TRINITY_DN18478_c0_g1_i1::g.2939::m.2939
HOG_23911	TBI_09254-RA	TTE_07356-RA	TCE_08560-RA	TMS_00893-RA	TCM_07857-RA	TSI_08977-RA	TPA_04827-RA	TGE_03638-RA	TPS_08708-RA	TDI_11553-RA
HOG_23912	Tbi_TRINITY_DN72627_c0_g1::Tbi_TRINITY_DN72627_c0_g1_i1::g.19701::m.19701	Tte_TRINITY_DN72634_c0_g1::Tte_TRINITY_DN72634_c0_g1_i1::g.23147::m.23147	Tce_TRINITY_DN80819_c0_g1::Tce_TRINITY_DN80819_c0_g1_i1::g.19701::m.19701	Tms_TRINITY_DN51373_c0_g1::Tms_TRINITY_DN51373_c0_g1_i1::g.21810::m.21810	Tcm_TRINITY_DN93173_c0_g1::Tcm_TRINITY_DN93173_c0_g1_i2::g.17445::m.17445	Tsi_TRINITY_DN32342_c0_g1::Tsi_TRINITY_DN32342_c0_g1_i1::g.20825::m.20825	Tpa_TRINITY_DN129387_c0_g1::Tpa_TRINITY_DN129387_c0_g1_i2::g.15595::m.15595	Tge_TRINITY_DN22694_c0_g1::Tge_TRINITY_DN22694_c0_g1_i1::g.22724::m.22724	Tps_TRINITY_DN88076_c0_g1::Tps_TRINITY_DN88076_c0_g1_i1::g.17199::m.17199	Tdi_TRINITY_DN39116_c0_g1::Tdi_TRINITY_DN39116_c0_g1_i1::g.19545::m.19545
HOG_16161	TBI_02587-RA	TTE_09292-RA	TCE_04624-RA	TMS_07628-RA	TCM_04034-RA	TSI_05391-RA	TPA_05897-RA	TGE_02718-RA	TPS_08842-RA	TDI_10213-RA
HOG_19316	TBI_09204-RA	TTE_00612-RA	TCE_01489-RA	Tms_TRINITY_DN55552_c0_g1::Tms_TRINITY_DN55552_c0_g1_i1::g.14004::m.14004	TCM_05364-RA	TSI_05664-RA	TPA_01701-RA	TGE_00311-RA	TPS_15261-RA	TDI_06067-RA
HOG_20572	TBI_03792-RA	TTE_06391-RA	TCE_09026-RA	Tms_TRINITY_DN29063_c4_g2::Tms_TRINITY_DN29063_c4_g2_i2::g.20449::m.20449	Tcm_TRINITY_DN94546_c0_g1::Tcm_TRINITY_DN94546_c0_g1_i1::g.20394::m.20394	Tsi_TRINITY_DN3857_c0_g2::Tsi_TRINITY_DN3857_c0_g2_i1::g.20369::m.20369	Tpa_TRINITY_DN129297_c0_g3::Tpa_TRINITY_DN129297_c0_g3_i1::g.19715::m.19715	TGE_09546-RA	Tps_TRINITY_DN79351_c0_g1::Tps_TRINITY_DN79351_c0_g1_i1::g.17418::m.17418	Tdi_TRINITY_DN21642_c1_g1::Tdi_TRINITY_DN21642_c1_g1_i1::g.18748::m.18748
HOG_19642	TBI_03552-RA	TTE_04375-RA	TCE_04419-RA	TMS_01131-RA	TCM_01494-RA	TSI_04567-RA	TPA_00755-RA	TGE_02698-RA	TPS_01150-RA	TDI_05960-RA
HOG_19645	Tbi_TRINITY_DN68967_c0_g1::Tbi_TRINITY_DN68967_c0_g1_i4::g.13455::m.13455	TTE_09786-RB	TCE_03219-RA	Tms_TRINITY_DN50112_c0_g1::Tms_TRINITY_DN50112_c0_g1_i1::g.14867::m.14867	Tcm_TRINITY_DN97508_c0_g2::Tcm_TRINITY_DN97508_c0_g2_i2::g.12404::m.12404	TSI_06711-RA	Tpa_TRINITY_DN134077_c1_g4::Tpa_TRINITY_DN134077_c1_g4_i1::g.11430::m.11430	TGE_10900-RA	TPS_11974-RA	TDI_10790-RA
HOG_4	TBI_02425-RA	TTE_03876-RA	TCE_03783-RA	TMS_02655-RA	TCM_02847-RA	TSI_02340-RA	TPA_00181-RD	TGE_01807-RA	TPS_01608-RA	TDI_01696-RA
HOG_19311	TBI_02122-RA	TTE_06541-RA	TCE_00144-RA	TMS_01409-RA	TCM_09655-RA	TSI_10220-RA	TPA_03156-RA	TGE_00469-RA	TPS_04934-RA	TDI_03466-RB
HOG_19648	TBI_10140-RA	TTE_09559-RA	TCE_08654-RA	TMS_05074-RA	TCM_05258-RA	TSI_03730-RA	TPA_12371-RA	TGE_09451-RA	TPS_04424-RA	TDI_09940-RA
HOG_5908	TBI_09830-RA	TTE_12450-RA	TCE_09735-RA	TMS_12832-RA	TCM_14505-RA	TSI_12516-RA	TPA_16187-RA	TGE_07086-RA	TPS_08389-RA	TDI_10579-RA
HOG_19319	TBI_04811-RA	TTE_03986-RA	TCE_10604-RA	TMS_09504-RA	TCM_10268-RA	TSI_00903-RA	TPA_08251-RA	TGE_01952-RB	TPS_09141-RA	TDI_02818-RA
HOG_17562	TBI_01458-RA	TTE_02498-RA	TCE_04142-RA	TMS_01489-RA	TCM_01079-RA	TSI_05108-RA	TPA_02838-RA	TGE_03887-RA	TPS_01835-RA	Tdi_TRINITY_DN11940_c0_g2::Tdi_TRINITY_DN11940_c0_g2_i1::g.8117::m.8117
HOG_21851	TBI_02341-RA	TTE_07175-RB	TCE_12580-RA	TMS_04925-RA	TCM_07626-RA	TSI_06830-RA	TPA_03457-RA	TGE_01019-RA	TPS_07879-RA	TDI_05321-RA
HOG_21850	TBI_12259-RA	TTE_08702-RA	TCE_13375-RA	TMS_11504-RA	Tcm_TRINITY_DN81272_c0_g1::Tcm_TRINITY_DN81272_c0_g1_i1::g.15864::m.15864	TSI_08642-RA	Tpa_TRINITY_DN133007_c0_g2::Tpa_TRINITY_DN133007_c0_g2_i2::g.17360::m.17360	TGE_06994-RA	TPS_08841-RA	TDI_08857-RA
HOG_17567	TBI_00186-RA	Tte_TRINITY_DN4003_c0_g2::Tte_TRINITY_DN4003_c0_g2_i1::g.12985::m.12985	TCE_00904-RA	Tms_TRINITY_DN11676_c0_g1::Tms_TRINITY_DN11676_c0_g1_i1::g.9901::m.9901	TCM_08694-RA	Tsi_TRINITY_DN31312_c2_g1::Tsi_TRINITY_DN31312_c2_g1_i1::g.4067::m.4067	TPA_08244-RA	Tge_TRINITY_DN34072_c0_g1::Tge_TRINITY_DN34072_c0_g1_i1::g.5865::m.5865	TPS_05124-RA	Tdi_TRINITY_DN29846_c0_g1::Tdi_TRINITY_DN29846_c0_g1_i1::g.8248::m.8248
HOG_3481	TBI_11374-RA	TTE_11803-RA	TCE_08729-RA	TMS_08366-RA	TCM_05841-RA	TSI_07602-RA	Tpa_TRINITY_DN141694_c0_g4::Tpa_TRINITY_DN141694_c0_g4_i1::g.11918::m.11918	TGE_04847-RA	TPS_12549-RA	TDI_06682-RA
HOG_21859	TBI_00494-RA	TTE_07296-RA	TCE_00072-RA	TMS_00467-RA	TCM_00271-RA	TSI_00806-RA	TPA_04434-RA	TGE_00071-RA	TPS_13761-RA	TDI_00056-RA
HOG_21858	TBI_03756-RA	TTE_04466-RA	Tce_TRINITY_DN93924_c0_g2::Tce_TRINITY_DN93924_c0_g2_i1::g.18069::m.18069	Tms_TRINITY_DN28355_c0_g1::Tms_TRINITY_DN28355_c0_g1_i1::g.16556::m.16556	Tcm_TRINITY_DN103756_c2_g1::Tcm_TRINITY_DN103756_c2_g1_i3::g.13918::m.13918	Tsi_TRINITY_DN31992_c0_g2::Tsi_TRINITY_DN31992_c0_g2_i10::g.12559::m.12559	Tpa_TRINITY_DN135588_c3_g1::Tpa_TRINITY_DN135588_c3_g1_i1::g.16697::m.16697	TGE_02502-RA	Tps_TRINITY_DN89191_c0_g1::Tps_TRINITY_DN89191_c0_g1_i2::g.12515::m.12515	Tdi_TRINITY_DN31527_c0_g3::Tdi_TRINITY_DN31527_c0_g3_i1::g.13608::m.13608
HOG_4562	TBI_13772-RA	TTE_12634-RA	TCE_00352-RA	TMS_03210-RA	TCM_01468-RA	TSI_10570-RA	TPA_13072-RA	TGE_05246-RA	TPS_01260-RA	TDI_07730-RA
HOG_21690	TBI_07838-RA	TTE_08723-RA	TCE_00541-RA	TMS_12656-RA	TCM_07818-RA	TSI_08486-RA	TPA_04640-RA	Tge_TRINITY_DN36311_c0_g1::Tge_TRINITY_DN36311_c0_g1_i1::g.1667::m.1667	TPS_06078-RA	TDI_13768-RA
HOG_4567	Tbi_TRINITY_DN66211_c0_g3::Tbi_TRINITY_DN66211_c0_g3_i3::g.19741::m.19741	TTE_02985-RA	TCE_10859-RA	TMS_11532-RA	Tcm_TRINITY_DN99898_c0_g1::Tcm_TRINITY_DN99898_c0_g1_i1::g.19478::m.19478	Tsi_TRINITY_DN20128_c0_g1::Tsi_TRINITY_DN20128_c0_g1_i1::g.22776::m.22776	Tpa_TRINITY_DN132829_c0_g1::Tpa_TRINITY_DN132829_c0_g1_i1::g.18030::m.18030	Tge_TRINITY_DN38837_c0_g1::Tge_TRINITY_DN38837_c0_g1_i1::g.20425::m.20425	TPS_11841-RA	Tdi_TRINITY_DN29043_c0_g1::Tdi_TRINITY_DN29043_c0_g1_i2::g.17605::m.17605
HOG_21078	TBI_09376-RB	TTE_10143-RA	TCE_11787-RA	TMS_01382-RA	Tcm_TRINITY_DN106780_c0_g1::Tcm_TRINITY_DN106780_c0_g1_i3::g.7741::m.7741	TSI_09905-RA	TPA_13186-RA	TGE_09783-RA	TPS_03831-RC	TDI_08942-RA
HOG_3649	TBI_06553-RA	TTE_09866-RA	TCE_02395-RA	TMS_03575-RA	TCM_00798-RB	TSI_04085-RA	TPA_07653-RA	TGE_04277-RA	TPS_01558-RA	TDI_01967-RA
HOG_3648	TBI_01953-RA	TTE_03093-RA	TCE_06396-RA	TMS_03780-RA	TCM_00871-RB	TSI_00419-RA	TPA_01159-RA	TGE_01620-RA	TPS_02164-RA	TDI_00076-RA
HOG_19861	TBI_02306-RA	TTE_03880-RA	TCE_06374-RA	TMS_05574-RA	TCM_03682-RA	TSI_01039-RA	TPA_14945-RA	TGE_07441-RA	TPS_08164-RA	TDI_09723-RA
HOG_3646	TBI_02149-RA	TTE_04064-RA	TCE_01390-RA	TMS_03680-RA	TCM_01632-RA	TSI_03161-RA	Tpa_TRINITY_DN131251_c0_g4::Tpa_TRINITY_DN131251_c0_g4_i1::g.22094::m.22094	TGE_04010-RA	TPS_03844-RA	TDI_03052-RA
HOG_4569	TBI_10305-RA	TTE_06287-RA	TCE_02803-RA	TMS_04477-RA	TCM_05731-RA	TSI_12951-RA	TPA_16501-RA	TGE_09394-RA	TPS_12763-RA	TDI_03612-RA
HOG_16302	TBI_10740-RA	TTE_11362-RA	TCE_09749-RA	TMS_01598-RA	Tcm_TRINITY_DN75826_c0_g1::Tcm_TRINITY_DN75826_c0_g1_i1::g.11081::m.11081	TSI_05825-RA	TPA_04853-RA	Tge_TRINITY_DN65486_c0_g1::Tge_TRINITY_DN65486_c0_g1_i1::g.32865::m.32865	TPS_07085-RA	Tdi_TRINITY_DN31287_c0_g1::Tdi_TRINITY_DN31287_c0_g1_i1::g.10893::m.10893
HOG_16305	TBI_07464-RA	TTE_07765-RA	TCE_06410-RA	TMS_07369-RA	TCM_06441-RA	TSI_02453-RA	TPA_00968-RA	TGE_06661-RA	TPS_05955-RA	TDI_06746-RA
HOG_16304	TBI_08904-RA	TTE_08628-RA	TCE_10938-RA	TMS_10580-RA	TCM_10571-RA	TSI_10582-RA	TPA_04911-RA	TGE_04386-RA	TPS_10610-RA	TDI_06736-RB
HOG_3641	TBI_01084-RA	TTE_03215-RA	TCE_00513-RA	TMS_00909-RA	TCM_01569-RA	TSI_01346-RA	TPA_16366-RA	TGE_02202-RA	TPS_15381-RA	TDI_01256-RA
HOG_21985	TBI_00404-RA	TTE_01869-RA	TCE_11568-RA	TMS_09452-RA	TCM_10132-RA	TSI_08692-RA	TPA_00270-RA	TGE_02148-RA	TPS_14707-RA	TDI_10305-RA
HOG_21241	TBI_10440-RA	TTE_07362-RA	TCE_07576-RA	TMS_11475-RA	TCM_10019-RA	TSI_10469-RA	Tpa_TRINITY_DN134746_c6_g1::Tpa_TRINITY_DN134746_c6_g1_i1::g.10813::m.10813	TGE_09073-RA	TPS_03582-RB	TDI_08008-RA
HOG_21988	TBI_01709-RA	TTE_03524-RA	TCE_04303-RA	TMS_01275-RA	TCM_05146-RA	TSI_03109-RA	Tpa_TRINITY_DN126082_c0_g1::Tpa_TRINITY_DN126082_c0_g1_i1::g.22869::m.22869	TGE_04897-RA	TPS_02657-RA	TDI_08127-RA
HOG_2396	Tbi_TRINITY_DN72305_c2_g1::Tbi_TRINITY_DN72305_c2_g1_i7::g.3027::m.3027	Tte_TRINITY_DN26995_c0_g1::Tte_TRINITY_DN26995_c0_g1_i1::g.3344::m.3344	Tce_TRINITY_DN92466_c1_g1::Tce_TRINITY_DN92466_c1_g1_i1::g.17745::m.17745	Tms_TRINITY_DN49276_c0_g1::Tms_TRINITY_DN49276_c0_g1_i1::g.19357::m.19357	Tcm_TRINITY_DN78528_c0_g1::Tcm_TRINITY_DN78528_c0_g1_i1::g.20682::m.20682	Tsi_TRINITY_DN29656_c7_g3::Tsi_TRINITY_DN29656_c7_g3_i2::g.21575::m.21575	Tpa_TRINITY_DN122242_c0_g1::Tpa_TRINITY_DN122242_c0_g1_i1::g.16893::m.16893	Tge_TRINITY_DN17017_c0_g1::Tge_TRINITY_DN17017_c0_g1_i1::g.22504::m.22504	Tps_TRINITY_DN70280_c0_g1::Tps_TRINITY_DN70280_c0_g1_i1::g.16503::m.16503	Tdi_TRINITY_DN9468_c0_g1::Tdi_TRINITY_DN9468_c0_g1_i1::g.17249::m.17249
HOG_12788	TBI_02065-RA	TTE_01255-RA	TCE_01376-RA	TMS_02394-RA	TCM_00995-RA	TSI_02573-RA	TPA_02763-RA	TGE_01741-RA	TPS_00183-RA	TDI_00672-RA
HOG_2394	TBI_06330-RA	TTE_09306-RA	TCE_05622-RA	TMS_06339-RA	TCM_05233-RA	TSI_10472-RA	TPA_10594-RA	TGE_05002-RA	TPS_07164-RA	TDI_02837-RA
HOG_2395	TBI_03641-RA	TTE_08817-RA	TCE_03500-RA	TMS_00992-RA	TCM_03353-RA	TSI_11615-RA	TPA_14164-RA	TGE_11988-RA	TPS_01234-RA	TDI_12537-RA
HOG_2390	TBI_01223-RA	TTE_01734-RA	TCE_00961-RA	TMS_00930-RA	TCM_01378-RA	TSI_00683-RA	TPA_09940-RA	TGE_02435-RA	Tps_TRINITY_DN64330_c0_g1::Tps_TRINITY_DN64330_c0_g1_i2::g.17059::m.17059	Tdi_TRINITY_DN28913_c3_g1::Tdi_TRINITY_DN28913_c3_g1_i1::g.23059::m.23059
HOG_2391	TBI_10820-RA	TTE_10310-RA	Tce_TRINITY_DN91837_c0_g1::Tce_TRINITY_DN91837_c0_g1_i1::g.1755::m.1755	TMS_09178-RA	TCM_03891-RA	TSI_09366-RA	TPA_07799-RA	TGE_07461-RA	TPS_04310-RA	TDI_04149-RA
HOG_20430	TBI_00450-RA	TTE_00912-RA	TCE_00933-RA	TMS_01446-RA	TCM_01868-RA	TSI_01537-RA	TPA_16198-RA	TGE_00235-RA	TPS_01916-RA	TDI_02502-RA
HOG_245	Tbi_TRINITY_DN69954_c2_g1::Tbi_TRINITY_DN69954_c2_g1_i2::g.18894::m.18894	Tte_TRINITY_DN8845_c0_g1::Tte_TRINITY_DN8845_c0_g1_i2::g.21705::m.21705	Tce_TRINITY_DN102409_c2_g4::Tce_TRINITY_DN102409_c2_g4_i3::g.17743::m.17743	Tms_TRINITY_DN31341_c2_g1::Tms_TRINITY_DN31341_c2_g1_i1::g.17887::m.17887	Tcm_TRINITY_DN105082_c0_g2::Tcm_TRINITY_DN105082_c0_g2_i6::g.15441::m.15441	TSI_08614-RA	TPA_02847-RA	Tge_TRINITY_DN38888_c0_g1::Tge_TRINITY_DN38888_c0_g1_i2::g.18365::m.18365	Tps_TRINITY_DN94589_c6_g4::Tps_TRINITY_DN94589_c6_g4_i5::g.16084::m.16084	Tdi_TRINITY_DN32210_c1_g4::Tdi_TRINITY_DN32210_c1_g4_i1::g.11090::m.11090
HOG_17369	TBI_05552-RA	TTE_09104-RA	TCE_10924-RA	TMS_07610-RB	TCM_04888-RA	TSI_03698-RA	TPA_00695-RA	TGE_01488-RA	TPS_04193-RA	TDI_05731-RA
HOG_2398	TBI_02114-RB	TTE_03550-RA	TCE_06239-RA	TMS_02882-RA	TCM_05285-RA	TSI_07308-RA	Tpa_TRINITY_DN135022_c0_g1::Tpa_TRINITY_DN135022_c0_g1_i1::g.15523::m.15523	TGE_09839-RA	TPS_06429-RA	TDI_13512-RA
HOG_2399	TBI_14066-RA	TTE_06407-RA	TCE_13863-RA	TMS_08109-RA	Tcm_TRINITY_DN89291_c0_g1::Tcm_TRINITY_DN89291_c0_g1_i1::g.18389::m.18389	TSI_13925-RA	Tpa_TRINITY_DN134517_c2_g2::Tpa_TRINITY_DN134517_c2_g2_i1::g.15983::m.15983	TGE_03566-RA	TPS_15446-RA	TDI_08572-RA
HOG_7656	TBI_01359-RA	TTE_01931-RA	TCE_08826-RA	TMS_05196-RA	TCM_14361-RA	TSI_03580-RA	TPA_05044-RA	TGE_04105-RA	TPS_07532-RA	TDI_09112-RA
HOG_5016	TBI_00654-RA	TTE_00279-RA	TCE_01719-RA	TMS_00608-RA	TCM_01279-RA	TSI_00930-RA	TPA_00062-RA	TGE_00143-RA	TPS_00193-RA	TDI_00653-RA
[truncated: 5,357 more rows]
